# Supplementary material for: Gut microbiota-regulated glutathione metabolic rhythms restore obesity-induced colonic inflammatory oscillations
Source: Gut Microbes. 2026 May 9;18(1):2670048. doi: 10.1080/19490976.2026.2670048 (PMC13166208; doi:10.1080/19490976.2026.2670048)
Supplement: Table S1.xlsx [file KGMI_A_2670048_SM6031.xlsx]

## Sheet: Sheet1
Table S1. 21 ASVs exhibited rhythmic oscillations in both the LFD and HFD-FOS groups, but not in the HFD group
LFD											HFD									HFD-FOS
#OTU ID	taxonomy	JTK_pvalue	JTK_BH.Q	JTK_period	JTK_adjphase	JTK_amplitude	meta2d_Base	meta2d_AMP	meta2d_rAMP		JTK_pvalue	JTK_BH.Q	JTK_period	JTK_adjphase	JTK_amplitude	meta2d_Base	meta2d_AMP	meta2d_rAMP		JTK_pvalue	JTK_BH.Q	JTK_period	JTK_adjphase	JTK_amplitude	meta2d_Base	meta2d_AMP	meta2d_rAMP
ASV10	k__Bacteria; p__Bacteroidota; c__Bacteroidia; o__Bacteroidales; f__Muribaculaceae; g__unclassified_Muribaculaceae; s__unclassified_Muribaculaceae	1.16757e-13	8.12393e-10	20	16	0.000491921	0.000422821	0.0004663	0.0004663		0.237165	1	24	18	0.00404555	0.00757006	0.00198067	0.00198067		0.0156616	1	24	16	0.000383985	0.000771104	0.000670041	0.000670041
ASV37	k__Bacteria; p__Bacteroidota; c__Bacteroidia; o__Bacteroidales; f__Muribaculaceae; g__unclassified_Muribaculaceae; s__unclassified_Muribaculaceae	6.99594e-11	2.02824e-07	20	16	0.00225918	0.00416449	0.0019046	0.0019046		0.126	1	0	NaN	0	0.00125101	NA	NA		0.00444048	1	24	20	0.0002571	0.00179626	0.000325687	0.000325687
ASV77	k__Bacteria; p__Firmicutes; c__Bacilli; o__Lactobacillales; f__Lactobacillaceae; g__Limosilactobacillus; s__Lactobacillus_reuteri	5.31718e-08	5.60559e-05	24	4	0.000106339	8.53645e-05	0.000103782	0.000103782		0.976222	1	20	8	0.0038848	0.0133042	0.00204872	0.00204872		0.00871612	1	24	20	1.41959e-05	0.00166745	1.34201e-06	1.34201e-06
ASV90	k__Bacteria; p__Firmicutes; c__Clostridia; o__Lachnospirales; f__Lachnospiraceae; g__Blautia; s__Lachnospiraceae	1.45635e-07	0.000117829	20	6	0.000853839	0.0010817	0.000708844	0.000708844		0.0899635	1	20	2	0.000528216	0.0120108	0.0135456	0.0135456		0.0482011	1	24	18	0.000488569	0.00208897	0.000587054	0.000587054
ASV94	k__Bacteria; p__Firmicutes; c__Clostridia; o__Lachnospirales; f__Lachnospiraceae; g__Lachnoclostridium; s__[Clostridium]_saccharolyticum	3.05496e-07	0.000212564	20	8	0.00343061	0.0053957	0.00271199	0.00271199		0.0662772	1	20	18	0.00117563	0.00155701	0.000763973	0.000763973		2.47521e-07	0.000253272	20	6	0.00062752	0.00112443	0.00160277	0.00160277
ASV140	k__Bacteria; p__Firmicutes; c__Clostridia; o__Oscillospirales; f__Oscillospiraceae; g__unclassified_Oscillospiraceae; s__unclassified_Oscillospiraceae	1.25521e-06	0.000727813	20	16	0.00683831	0.0126651	0.00519696	0.00519696		0.255711	1	0	NaN	0	0	NA	NA		8.98343e-09	1.30222e-05	20	4	0.000671582	0.000638026	0.000773642	0.000773642
ASV159	k__Bacteria; p__Proteobacteria; c__Gammaproteobacteria; o__Burkholderiales; f__Sutterellaceae; g__Parasutterella; s__Parasutterella_excrementihominis	1.52347e-06	0.000868876	20	18	0.000195537	0.000106307	0.00018976	0.00018976		0.307739	1	0	NaN	0	0	NA	NA		0.00116118	0.357499	20	18	0.00240792	0.00250672	0.00218522	0.00218522
ASV175	k__Bacteria; p__Firmicutes; c__Clostridia; o__Lachnospirales; f__Lachnospiraceae; g__GCA_900066575; s__Lachnospiraceae_bacterium_DW67	3.8984e-06	0.00202426	20	18	0.000305197	0.000362285	0.000246249	0.000246249		1	1	0	NaN	0	0	NA	NA		0.00131949	0.402675	24	4	0.000124983	0.00016411	0.000331005	0.000331005
ASV180	k__Bacteria; p__Firmicutes; c__Clostridia; o__Lachnospirales; f__Lachnospiraceae; g__Eisenbergiella; s__Lachnospiraceae_bacterium_3_1_57FAA_CT1	1.13354e-05	0.00532917	24	18	0.000142842	0.000207827	0.000103672	0.000103672		1	1	0	NaN	0	0	NA	NA		0.000136447	0.0551975	24	4	0.00045954	0.000527711	0.000854509	0.000854509
ASV185	k__Bacteria; p__Cyanobacteria; c__Vampirivibrionia; o__Gastranaerophilales; f__uncultured_rumen_bacterium; g__uncultured_rumen_bacterium; s__uncultured_rumen_bacterium	2.63281e-05	0.0106506	20	6	0.00753083	0.0069894	0.0107269	0.0107269		1	1	0	NaN	0	0	NA	NA		0.00089598	0.294067	20	18	5.58757e-05	0.000109714	0.000146002	0.000146002
ASV192	k__Bacteria; p__Firmicutes; c__Clostridia; o__Oscillospirales; f__UCG_010; g__unclassified_UCG_010; s__unclassified_UCG_010	5.44818e-05	0.0206024	24	18	9.56178e-05	0.000106552	0.000145211	0.000145211		0.255711	1	20	14	0.00014744	0.000368022	0.000330946	0.000330946		0.00116118	0.357499	24	22	9.41615e-05	0.000225373	0.00018227	0.00018227
ASV211	k__Bacteria; p__Firmicutes; c__Clostridia; o__Oscillospirales; f__Oscillospiraceae; g__NK4A214_group; s__unclassified_NK4A214_group	6.86842e-05	0.0248909	24	16	0.000195769	0.000113873	0.00029378	0.00029378		1	1	20	0	7.01087e-05	6.16325e-05	1.55411e-05	1.55411e-05		0.0419624	1	24	16	0.000336137	0.000232114	4.35314e-05	4.35314e-05
ASV227	k__Bacteria; p__Bacteroidota; c__Bacteroidia; o__Bacteroidales; f__Muribaculaceae; g__unclassified_Muribaculaceae; s__unclassified_Muribaculaceae	0.00312286	0.754474	24	18	0.000371051	0.00136064	0.000477723	0.000477723		0.0979977	1	24	20	0.00010244	0.000154444	0.000142841	0.000142841		5.87635e-05	0.0287941	24	20	0.000233405	0.000227495	0.000163025	0.000163025
ASV235	k__Bacteria; p__Bacteroidota; c__Bacteroidia; o__Bacteroidales; f__Muribaculaceae; g__unclassified_Muribaculaceae; s__unclassified_Muribaculaceae	0.00444048	1	24	18	0.00036774	0.000216447	0.000107578	0.000107578		1	1	0	NaN	0	0	NA	NA		8.76357e-06	0.00575254	20	18	0.000141655	0.000216619	0.000135791	0.000135791
ASV247	k__Bacteria; p__Bacteroidota; c__Bacteroidia; o__unclassified_Bacteroidia; f__unclassified_Bacteroidia; g__unclassified_Bacteroidia; s__unclassified_Bacteroidia	0.00591773	1	24	2	5.11717e-05	0.000168058	7.42083e-05	7.42083e-05		0.174041	1	0	NaN	0	5.01194e-05	NA	NA		0.00740088	1	20	4	1.977e-05	0.000215479	8.21452e-05	8.21452e-05
ASV326	k__Bacteria; p__Firmicutes; c__Clostridia; o__Lachnospirales; f__Lachnospiraceae; g__Roseburia; s__unclassified_Roseburia	0.00921637	1	20	18	0.000140264	0.000101973	0.000102119	0.000102119		0.42342	1	0	NaN	0	0	NA	NA		0.00245572	0.730209	20	6	0.000192493	0.000181821	5.34365e-05	5.34365e-05
ASV2463	k__Bacteria; p__Proteobacteria; c__Alphaproteobacteria; o__Rickettsiales; f__Anaplasmataceae; g__Wolbachia; s__Wolbachia_pipientis	0.0133777	1	24	18	0.000109348	0.000253398	0.000141414	0.000141414		0.142556	1	24	12	3.06029e-05	6.69598e-05	4.67872e-05	4.67872e-05		0.0272278	1	20	16	1.11751e-05	1.1463e-05	1.54657e-05	1.54657e-05
ASV4915	k__Bacteria; p__Firmicutes; c__Clostridia; o__Oscillospirales; f__UCG_010; g__unclassified_UCG_010; s__unclassified_UCG_010	0.0173605	1	20	0	0.00024024	0.000167684	0.000230542	0.000230542		1	1	0	NaN	0	0	NA	NA		0.0482011	1	0	NaN	0	0	NA	NA
ASV6560	k__Bacteria; p__Actinobacteriota; c__Actinobacteria; o__Streptosporangiales; f__Thermomonosporaceae; g__Actinomadura; s__Actinomadura_hallensis	0.034723	1	20	12	1.12305e-05	4.36518e-05	7.07877e-05	7.07877e-05		0.115976	1	24	16	0.000419258	0.000351938	0.000116468	0.000116468		0.00471135	1	0	NaN	0	0	NA	NA
ASV10652	k__Bacteria; p__Firmicutes; c__Clostridia; o__Oscillospirales; f__Oscillospiraceae; g__unclassified_Oscillospiraceae; s__unclassified_Oscillospiraceae	0.0460646	1	24	8	3.17569e-05	0.000152345	7.57666e-05	7.57666e-05		1	1	0	NaN	0	0	NA	NA		0.000117513	0.0504726	20	6	6.87299e-05	0.000116503	0.000189799	0.000189799
ASV10655	k__Bacteria; p__Firmicutes; c__Clostridia; o__Clostridia_vadinBB60_group; f__unclassified_Clostridia_vadinBB60_group; g__unclassified_Clostridia_vadinBB60_group; s__unclassified_Clostridia_vadinBB60_group	0.0460646	1	0	NaN	0	0	NA	NA		1	1	0	NaN	0	0	NA	NA		0.0482011	1	0	NaN	0	0	NA	NA
