# Supplementary material for: Gut microbiota-regulated glutathione metabolic rhythms restore obesity-induced colonic inflammatory oscillations
Source: Gut Microbes. 2026 May 9;18(1):2670048. doi: 10.1080/19490976.2026.2670048 (PMC13166208; doi:10.1080/19490976.2026.2670048)
Supplement: Table S8.xlsx [file KGMI_A_2670048_SM6021.xlsx]

## Sheet: Sheet1
Table S8. The composition of the feed provided to each study group
Group#	LFD		HFD		HFD-FOS
	gm%	kcal%	gm%	kcal%	gm%	kcal%
Protein	0.192417	0.200148	0.262342	0.200138	0.249263	0.200148
Carbohydrate	0.672986	0.700025	0.263376	0.200927	0.300098	0.200887
Fat）	0.042654	0.0998275	0.348927	0.598935	0.331532	0.598965
Total		1		1		1
kcal/gm	3.8455		5.24322		4.98158
Ingredient	gm	kcal	gm	kcal	gm	kcal
Casein	200	800	200	800	200	800
L-Cystine	3	12	3	12	3	12
Corn Starch	506.2	2024.8	0	0	0	0
Maltodextrin 10	125	500	125	500	84.3	337.2
Sucrose	68.8	275.2	68.8	275.2	68.8	275.2
Fructo–oligofructose					81.3	162.6
Cellulose, BW200	50	0	50	0	50	0
Soybean Oil	25	225	25	225	25	225
Lard	20	180	245	2205	245	2205
Mineral Mix S10026	10	0	10	0	10	0
Calcium Phosphate	13	0	13	0	13	0
Calcium Carbonate）	5.5	0	5.5	0	5.5	0
Potassium Citrate,1 H2O	16.5	0	16.5	0	16.5	0
Vitamin Mix V10001	10	40	10	40	10	40
Choline Bitartrate	2	0	2	0	2	0
Total	1055	4057	773.8	4057.2	814.4	4057
