# Supplementary material for: Gut microbiota-regulated glutathione metabolic rhythms restore obesity-induced colonic inflammatory oscillations
Source: Gut Microbes. 2026 May 9;18(1):2670048. doi: 10.1080/19490976.2026.2670048 (PMC13166208; doi:10.1080/19490976.2026.2670048)
Supplement: Table S2.xlsx [file KGMI_A_2670048_SM6024.xlsx]

## Sheet: Sheet1
Table S2. Metabolites exhibited rhythmic oscillations in both the LFD and HFD-FOS groups, but not in the HFD group
LFD											HFD									HFD-FOS
Metab ID	CycID	JTK_pvalue	JTK_BH.Q	JTK_period	JTK_adjphase	JTK_amplitude	meta2d_Base	meta2d_AMP	meta2d_rAMP		JTK_pvalue	JTK_BH.Q	JTK_period	JTK_adjphase	JTK_amplitude	meta2d_Base	meta2d_AMP	meta2d_rAMP		JTK_pvalue	JTK_BH.Q	JTK_period	JTK_adjphase	JTK_amplitude	meta2d_Base	meta2d_AMP	meta2d_rAMP
metab_2	Gly Glu Leu	0.00245572	0.0142833	24	22	0.595101	7.0434	0.434831	0.061736		0.342766	0.73727	20	18	0.369534	6.69898	0.209052	0.0312065		0.00971662	0.0298409	24	0	0.416521	6.99782	0.371372	0.0530697
metab_12	Glu Ile	0.00060166	0.00564056	20	18	0.618365	6.85387	0.484014	0.0706191		0.453603	0.871137	20	18	0.294156	6.76589	0.186272	0.027531		0.00625152	0.0223549	24	0	0.45718	6.74822	0.409303	0.0606534
metab_13	Glu Ile Val	0.00192222	0.0119353	20	18	0.650609	6.54082	0.548693	0.0838874		0.555081	0.989975	24	0	0.210099	6.61505	0.2772	0.0419044		2.63281e-05	0.0011369	24	0	0.590964	6.34892	0.617533	0.0972659
metab_50	Ser Leu	0.0201992	0.0639641	24	20	0.312011	7.14478	0.314475	0.0440147		0.674572	1	20	18	0.155139	6.83947	0.0849683	0.0124232		0.00471135	0.0187271	24	0	0.348586	6.87895	0.310057	0.0450734
metab_52	Val Glu Asp	0.000227086	0.00308188	20	18	0.731997	4.64169	0.567105	0.122176		1	1	20	18	0.260852	4.30885	0.0927302	0.0215209		0.00245572	0.0119638	24	0	0.348109	5.36619	0.374004	0.0696963
metab_54	Ser Glu Ile Glu	0.0330636	0.0922027	20	18	0.859842	5.86482	0.701342	0.119585		0.106655	0.364469	20	18	0.940876	6.20323	0.694285	0.111923		0.00498223	0.0189577	24	2	0.811511	5.87655	0.877095	0.149254
metab_79	Pyridoxal (Vitamin B6)	0.000282008	0.00362038	20	8	0.0874691	5.58551	0.098602	0.0176532		0.219783	0.560771	24	4	0.0406586	5.35129	0.0403919	0.00754807		0.0182495	0.047542	20	6	0.0712057	5.61676	0.0807402	0.0143749
metab_92	Depdecin	0.00498223	0.0229763	20	18	0.251164	5.00917	0.221323	0.0441836		1	1	20	18	0.0831558	5.4538	0.067624	0.0123994		0.000785586	0.00600247	20	18	0.283126	5.3511	0.253181	0.0473139
metab_122	Eicosapentaenoic Acid	4.62307e-07	8.23485e-05	24	8	0.0998435	6.08503	0.108936	0.0179022		0.368073	0.77133	24	14	0.0395803	6.14436	0.0391826	0.006377		0.000785586	0.00600247	20	8	0.126219	6.17396	0.117702	0.0190642
metab_129	7b-Hydroxy-3-oxo-5b-cholan-24-oate	0.000347524	0.00402619	20	8	0.151533	6.43454	0.147435	0.022913		0.136773	0.421409	20	10	0.0963079	6.60096	0.133038	0.0201544		0.000525536	0.00476999	20	8	0.520501	7.00171	0.480356	0.0686056
metab_168	Glycylprolylhydroxyproline	0.00277085	0.0153936	20	18	0.555998	5.36958	0.459527	0.0855797		0.453603	0.871137	20	18	0.423203	5.31544	0.236451	0.0444839		0.00351559	0.015204	20	18	0.428153	5.43175	0.461006	0.0848725
metab_185	N-Acetylglutamic acid	0.00444048	0.0215962	20	18	0.430062	5.92622	0.331192	0.0558859		0.136773	0.421409	20	18	0.408425	6.04898	0.290106	0.0479595		0.000399415	0.00399415	20	18	0.426244	6.1874	0.319712	0.0516715
metab_191	Ser Ile Glu	0.0246724	0.0737843	24	20	0.272943	5.4886	0.232956	0.0424436		0.765296	1	20	18	0.322724	5.07655	0.174293	0.034333		0.0120376	0.0352592	24	0	0.260127	5.72202	0.345187	0.060326
metab_198	Val Glu Thr Glu	0.00245572	0.0142833	24	20	0.800586	6.3786	0.83983	0.131664		0.674572	1	20	18	0.706824	5.91091	0.449052	0.07597		0.0246724	0.0591391	24	0	0.500455	6.06866	0.622948	0.10265
metab_290	Ala Glu Ser	0.00116118	0.00870884	20	18	0.439467	5.61866	0.395358	0.0703652		0.814221	1	20	18	0.661569	5.07629	0.383727	0.075592		0.0133777	0.0379367	24	0	0.253392	5.96514	0.310151	0.0519939
metab_310	Glu Ser Leu	0.00149757	0.0102598	20	18	0.625153	6.1704	0.472322	0.0765465		0.555081	0.989975	20	0	0.58704	6.16052	0.3519	0.0571218		0.000399415	0.00399415	24	0	0.438477	6.08595	0.389968	0.0640767
metab_318	Trp Ser Gly	0.0482011	0.122109	24	18	0.699806	4.31315	0.986676	0.22876		0.42342	0.838018	20	18	0.885863	4.35184	0.745242	0.171247		0.000146575	0.0022339	24	0	2.34257	3.211	1.95736	0.609579
metab_338	2-Formaminobenzoylacetate	0.00192222	0.0119353	20	8	0.303914	6.36965	0.299866	0.0470774		0.368073	0.77133	20	10	0.179676	4.76096	0.111879	0.0234993		0.00351559	0.015204	20	10	0.541502	4.55915	0.341602	0.0749268
metab_339	Gln Ile Met	0.0363825	0.0989411	24	20	0.450215	5.21556	0.304468	0.0583768		1	1	20	18	0.383464	5.0715	0.200668	0.0395679		0.0164715	0.0442031	24	0	0.512193	4.76319	0.674007	0.141503
metab_415	Nepetaside	0.0201992	0.0639641	20	8	0.160867	5.22954	0.131346	0.0251163		0.237165	0.587757	24	8	0.0510178	5.81566	0.0429405	0.0073836		0.00558394	0.0207217	20	8	0.166312	5.65962	0.134241	0.0237191
metab_502	PC(16:0/0:0)[U]	0.00016984	0.00260238	20	8	0.200323	7.71178	0.176783	0.0229238		0.394934	0.807433	20	10	0.0864792	7.7165	0.0993722	0.0128779		0.00060166	0.00513392	20	10	0.265236	8.00332	0.215534	0.0269305
metab_543	4-hydroxy Nonenal	0.022335	0.0688161	24	2	0.0179605	7.12849	0.0115677	0.00162274		0.865629	1	24	14	0.00441942	7.07894	0.00651047	0.000919695		0.00471135	0.0187271	24	16	0.0264104	7.08232	0.0356199	0.00502941
metab_654	Spirotaccagenin	0.00192222	0.0119353	20	8	0.172463	6.47901	0.162331	0.025055		1	1	20	8	0.0605283	6.59135	0.0404398	0.00613529		0.00245572	0.0119638	20	8	0.137179	6.51135	0.122862	0.018869
metab_670	6,7-dihydro-12-epi-LTB4	0.0078104	0.0321207	24	8	0.128022	4.67897	0.189133	0.040422		0.219783	0.560771	24	4	0.112819	4.98592	0.00755025	0.00151431		0.00699136	0.0236644	20	8	0.345987	5.19999	0.455999	0.0876923
metab_714	Val Leu Glu Glu	0.0148517	0.05112	20	18	0.996596	5.81776	0.857539	0.1474		0.27548	0.650471	24	0	0.532381	6.20268	0.585243	0.0943532		0.00395327	0.0164719	24	0	0.738555	5.69754	0.682077	0.119714
metab_728	Glu Glu Ile	9.34169e-05	0.00174012	20	18	0.992636	5.7948	0.842951	0.145467		0.0692291	0.281861	20	18	1.19112	5.81041	0.863174	0.148556		0.000126319	0.00208098	24	0	0.942361	5.92531	0.971013	0.163875
metab_748	Glu Ala Glu	0.00217392	0.013071	20	0	0.627062	4.96685	0.733323	0.147643		1	1	20	18	0.611082	4.42839	0.244777	0.0552745		0.0330636	0.0734459	20	0	1.48401	5.03031	0.805558	0.160141
metab_771	Citric acid	0.000458454	0.004912	20	18	1.58335	3.12323	1.4235	0.455779		0.106655	0.364469	24	22	0.594641	1.86476	0.611828	0.3281		0.00625152	0.0223549	20	14	0.605849	3.46238	1.65551	0.478143
metab_784	Val Glu Ser	0.0246724	0.0737843	20	18	0.847538	5.60432	0.7448	0.132897		0.255711	0.61604	20	0	0.774423	5.59282	0.522556	0.0934334		0.00312286	0.0141722	24	0	0.723406	5.72271	0.780245	0.136342
metab_807	Leu Asp Ala	0.00192222	0.0119353	24	18	0.350371	6.12064	0.532717	0.0870362		0.318943	0.705735	20	18	0.499712	5.82433	0.242669	0.0416647		0.000687933	0.00556991	24	0	0.220759	6.16172	0.242916	0.0394235
metab_816	N-Methyl-4-pyridone-3-carboxamide	0.00444048	0.0215962	20	18	0.525663	6.31703	0.429012	0.0679136		0.106655	0.364469	20	18	0.452973	6.54683	0.335926	0.0513113		0.000347524	0.00373752	20	18	0.624022	6.543	0.492588	0.0752848
metab_847	Ser Ile Gly Ser	0.0148517	0.05112	20	18	0.762049	5.26584	0.605411	0.11497		0.765296	1	20	18	0.468105	5.49751	0.346124	0.0629602		0.0439282	0.090919	24	2	0.581277	4.80821	0.407296	0.0847085
metab_865	3-(3,4-dimethoxyphenyl)-N-[2-(4-hydroxy-3-methoxyphenyl)ethyl]prop-2-enimidic acid	0.00312286	0.0167927	20	18	0.49943	5.73405	0.463412	0.0808177		0.237165	0.587757	20	18	0.43183	5.66059	0.203622	0.0359719		0.022335	0.0554485	24	0	0.420234	6.02837	0.498165	0.0826368
metab_893	Pyrogallol-2-O-glucuronide	2.23172e-05	0.000714652	20	12	0.536906	4.52522	0.759734	0.167889		1	1	20	18	0.0663973	4.94781	0.031392	0.00634463		0.022335	0.0554485	24	16	0.506288	4.72773	0.26964	0.0570339
metab_1191	Glu Gln	0.00169767	0.0110465	20	18	0.375898	5.94758	0.302178	0.0508068		0.27548	0.650471	20	18	0.202303	5.7568	0.171768	0.0298374		0.00395327	0.0164719	20	4	0.0682358	6.12983	0.133839	0.021834
metab_1224	DL-Ornithino-L-alanine	0.0246724	0.0737843	20	18	1.00402	4.18699	1.1272	0.269215		0.255711	0.61604	20	18	0.949927	4.15388	0.841416	0.202561		0.000458454	0.00434084	20	18	1.62741	4.03813	1.61064	0.398857
metab_1249	Urocanic acid	2.23172e-05	0.000714652	20	8	0.270044	6.45778	0.290177	0.0449345		1	1	20	10	0.087752	6.48775	0.0450086	0.00693748		0.0201992	0.0513997	24	12	0.128446	6.24879	0.182054	0.0291342
metab_1268	Melatonin glucuronide	0.00498223	0.0229763	20	16	1.11553	4.51443	0.840042	0.186079		0.342766	0.73727	20	18	1.02495	4.49841	0.503233	0.111869		0.0078104	0.0255858	20	18	1.16029	4.7806	0.915135	0.191427
metab_1273	Ser Glu Glu	0.0078104	0.0321207	20	18	1.04065	4.83745	1.54333	0.319038		0.296536	0.676644	20	0	2.13072	4.29743	1.19371	0.277772		0.00498223	0.0189577	24	0	1.30122	5.09103	1.34398	0.26399
metab_1313	Asn Thr	0.0439282	0.114438	24	20	0.175256	5.67643	0.202182	0.0356177		1	1	20	14	0.131805	5.29161	0.112758	0.0213089		0.0482011	0.0973586	0	NaN	0	5.60015	NA	NA
metab_1348	4-Guanidinobutanoic acid	0.00169767	0.0110465	24	22	0.316855	5.84523	0.335965	0.0574768		0.136773	0.421409	20	0	0.447316	5.73233	0.323294	0.0563983		0.0272278	0.0635537	20	0	0.712552	5.63929	0.455437	0.0807615
metab_1360	Gln Glu Thr	0.0300186	0.0856386	20	18	0.867479	5.43604	0.633204	0.116483		0.592805	1	20	18	0.887702	5.26305	0.54146	0.102879		0.022335	0.0554485	24	0	0.663973	5.31531	0.651878	0.122642
metab_1409	Gly Pro Glu	0.00444048	0.0215962	20	18	0.505228	4.36319	0.779008	0.178541		0.674572	1	24	2	0.186075	4.37782	0.840422	0.191973		0.00192222	0.0103365	20	4	0.369463	4.46798	0.777399	0.173993
metab_1413	Glu His Val Ser	0.00871612	0.034938	20	18	1.14884	4.78633	0.882372	0.184352		0.255711	0.61604	20	18	0.919663	4.67715	0.544101	0.116332		0.00116118	0.00775026	24	0	0.575532	4.21175	0.50139	0.119045
metab_1422	Ser Pro Thr	0.000399415	0.00441214	20	18	0.404748	5.34339	0.419252	0.0784618		0.219783	0.560771	20	0	0.344856	5.47445	0.198323	0.0362269		0.00971662	0.0298409	20	18	0.526653	5.39418	0.491207	0.0910625
metab_1484	Glutaminylalanine	5.02002e-05	0.00112654	20	18	0.553806	5.02897	0.519077	0.103218		0.115976	0.384785	20	0	0.577423	4.70219	0.429617	0.0913654		0.00245572	0.0119638	20	0	0.604576	4.93785	0.386609	0.0782949
metab_1488	ALANYL-dl-LEUCINE	2.69231e-06	0.000247519	24	8	0.25097	5.13049	0.276922	0.0539758		1	1	20	6	0.114339	4.84313	0.126009	0.0260181		0.00351559	0.015204	20	8	0.164827	5.62742	0.227572	0.0404399
metab_1491	Fragransol D	0.0330636	0.0922027	24	10	0.133643	5.11091	0.171675	0.03359		0.394934	0.807433	24	2	0.0973332	4.64364	0.254286	0.05476		0.0300186	0.0683876	24	8	0.157402	5.39389	0.0784499	0.0145442
metab_1541	7,8-dihydro-L-Biopterin	0.0363825	0.0989411	20	18	1.48252	3.89948	0.933399	0.239365		1	1	20	0	0.846124	3.78836	0.485584	0.128178		0.000458454	0.00434084	20	18	1.77802	4.45514	1.52486	0.342271
metab_1558	Ile Thr	0.00558394	0.0250224	20	18	0.421718	6.85092	0.393363	0.0574175		0.255711	0.61604	20	0	0.314026	6.93815	0.20317	0.029283		0.00245572	0.0119638	24	0	0.422708	6.65474	0.422779	0.0635305
metab_1575	Glu His Val	0.00277085	0.0153936	20	18	0.632648	5.38311	0.511736	0.0950632		0.203506	0.536532	20	18	0.601748	5.61744	0.39507	0.0703292		4.28197e-05	0.00138677	24	0	0.497202	5.1239	0.552377	0.107804
metab_1756	2-(4-Methyl-5-thiazolyl)ethyl formate	0.00169767	0.0110465	20	8	0.16419	4.7562	0.207789	0.043688		0.0939806	0.3465	20	10	0.0752362	4.43904	0.0878806	0.0197972		0.00312286	0.0141722	24	10	0.15673	4.81145	0.208375	0.0433082
metab_1832	Cis-1,2-Diphenylcyclobutane	0.00060166	0.00564056	20	8	0.154786	5.48842	0.145481	0.0265069		0.718774	1	20	8	0.0515481	5.51032	0.0365429	0.00663172		0.000262043	0.00313791	20	10	0.217152	5.57415	0.168931	0.0303062
metab_1993	Gingerglycolipid C	0.00625152	0.0272013	20	8	0.439325	5.5728	0.381208	0.0684051		0.865629	1	20	10	0.0948937	4.77085	0.166742	0.0349501		0.00444048	0.0177246	24	12	0.381961	5.85442	0.600378	0.102551
metab_2126	Stylisterol A	0.00060166	0.00564056	20	10	0.221395	6.50247	0.213886	0.0328931		1	1	20	8	0.0639932	6.45805	0.00225382	0.000348995		0.00277085	0.0129884	20	10	0.420516	6.3351	0.224727	0.0354733
metab_2148	DG(18:1(11Z)/18:2(9Z,12Z)/0:0)	0.00471135	0.0228745	24	18	0.0234759	7.79477	0.0238134	0.00305505		0.307739	0.701646	24	14	0.00272236	7.76532	0.000648953	8.35706e-05		4.67811e-06	0.000634886	24	16	0.0398455	7.79951	0.0131596	0.00168723
metab_2304	Alpha-Tocopherolquinone	0.00192222	0.0119353	20	8	0.298258	5.49577	0.250906	0.0456544		0.919602	1	20	8	0.105712	6.22455	0.0514195	0.00826076		0.0330636	0.0734459	20	8	0.185969	5.97971	0.158895	0.0265724
metab_2361	Ganoderic acid Y	0.00116118	0.00870884	24	16	0.190212	5.73572	0.313892	0.0547258		1	1	20	8	0.141492	5.90421	0.0503099	0.00852102		0.0108206	0.0324961	20	10	0.228042	5.90318	0.249088	0.0421955
metab_2562	Cyclohexaneundecanoic acid	0.00498223	0.0229763	20	8	0.157826	5.44322	0.135589	0.0249096		0.27548	0.650471	24	14	0.0401106	5.40509	0.0416462	0.007705		0.0246724	0.0591391	24	14	0.101912	5.45502	0.120408	0.0220729
metab_2617	Prostaglandin F1a	0.00016984	0.00260238	24	8	0.364973	4.55289	0.374347	0.0822218		1	1	20	12	0.0829436	4.89026	0.0378388	0.00773759		0.0246724	0.0591391	20	8	0.3363	5.09172	0.244154	0.0479512
metab_2635	Cortol	0.0300186	0.0856386	20	8	0.050346	6.33792	0.0325058	0.00512879		0.237165	0.587757	20	14	0.0393858	6.29926	0.0420359	0.00667315		0.022335	0.0554485	20	10	0.157685	6.36567	0.0998772	0.01569
metab_2636	5(6)-EpETE methyl ester	0.022335	0.0688161	20	8	0.217152	5.51109	0.25974	0.0471305		1	1	20	10	0.087752	5.75476	0.0620817	0.0107879		0.0272278	0.0635537	20	8	0.348745	5.83046	0.336731	0.0577538
metab_2754	24,25,26,27-Tetranor-23-oxo-hydroxyvitamin D3	4.28197e-05	0.00102551	20	8	0.304975	5.85472	0.349611	0.0597145		0.632609	1	24	10	0.0647356	5.84282	0.085443	0.0146236		0.0330636	0.0734459	20	8	0.287792	6.10159	0.215165	0.0352638
metab_2837	Capsidiol	0.0399966	0.106235	20	0	0.0298399	6.10522	0.0481537	0.00788729		0.174041	0.488205	24	22	0.0558968	6.57435	0.0651492	0.0099096		0.0246724	0.0591391	20	0	0.158109	6.23375	0.136634	0.0219185
metab_2938	Cincassiol B	0.0363825	0.0989411	24	8	0.0822365	5.81697	0.0920443	0.0158234		0.342766	0.73727	24	8	0.0710466	5.92787	0.0703083	0.0118606		4.62307e-07	0.000146397	20	8	0.145805	5.9475	0.13779	0.0231677
metab_2952	Deoxydihydro-artemisinin	0.0399966	0.106235	20	6	0.128976	5.73823	0.141621	0.0246802		0.42342	0.838018	24	2	0.186888	5.8857	0.145173	0.0246654		0.00261329	0.0126664	20	12	0.104723	5.69681	0.154967	0.0272024
metab_2972	Pyrohyperforin	1.88869e-05	0.000681362	24	8	0.612142	5.30242	0.549723	0.103674		0.0633254	0.267771	24	8	0.333012	5.37378	0.324662	0.060416		3.10105e-05	0.0012275	20	8	0.359493	5.55577	0.296424	0.0533543
metab_3131	(S)-Naringenin 8-C-(2''-rhamnosylglucoside)	0.0272278	0.0792636	20	0	0.166948	2.86566	0.479887	0.167461		0.0578723	0.254925	20	18	1.08173	3.25285	0.666883	0.205015		0.00373443	0.016053	20	18	1.09368	3.16319	0.879173	0.277939
metab_3144	Gln Met Glu	0.00169767	0.0110465	24	20	1.17717	5.43917	1.10644	0.203421		0.814221	1	20	18	0.762544	4.1821	0.396368	0.0947774		0.022335	0.0554485	20	18	0.72436	5.4266	0.689098	0.126985
metab_3153	Gamma-Glutamyl-beta-aminopropiononitrile	0.00558394	0.0250224	20	18	0.261771	5.63389	0.214321	0.0380414		0.174041	0.488205	20	0	0.237871	5.65146	0.140532	0.0248666		0.000146575	0.0022339	20	0	0.463367	5.56776	0.317135	0.0569592
metab_3206	Asp Gly Val	0.00131949	0.0095688	20	18	0.78008	4.31663	0.616955	0.142925		0.453603	0.871137	24	0	0.305117	4.82034	0.512438	0.106307		0.00217392	0.0110835	24	0	0.771418	4.34642	0.666979	0.153455
metab_3233	Ser Ile Ser Ser	0.0482011	0.122109	20	18	0.662559	4.81829	0.4497	0.0933319		1	1	20	0	0.492571	4.78763	0.449624	0.0939137		0.0272278	0.0635537	24	2	0.541096	4.61204	0.495199	0.107371
metab_3366	Val Glu Thr	0.0148517	0.05112	24	20	0.397323	5.7179	0.370803	0.0648496		1	1	20	18	0.505511	5.34953	0.283357	0.0529685		0.0300186	0.0683876	24	0	0.37558	6.01259	0.425829	0.0708229
metab_3372	4-Dimethylamino-L-phenylalanine	0.000126319	0.0021177	20	18	0.246992	4.93214	0.325611	0.0660181		0.976222	1	24	20	0.22813	4.77087	0.168265	0.0352692		0.00395327	0.0164719	20	0	0.772797	4.48011	0.595999	0.133032
metab_3373	Hydroxyvalerylglycine	0.00149757	0.0102598	20	18	0.407859	4.84527	0.352126	0.0726742		0.102326	0.364469	20	18	0.356028	4.77826	0.2272	0.0475488		4.28197e-05	0.00138677	20	18	0.721885	4.8489	0.587709	0.121205
metab_3381	Leu Glu Glu	0.0164715	0.0550982	24	20	0.899846	5.09031	0.770679	0.151401		0.453603	0.871137	20	18	0.789626	4.61559	0.501917	0.108744		0.0078104	0.0255858	24	0	0.717855	5.57223	0.786294	0.141109
metab_3468	5-hydroxy-1H-indole-3-carboxylic acid	0.000458454	0.004912	20	18	0.426244	4.9896	0.509275	0.102067		0.219783	0.560771	20	18	0.406091	4.99698	0.319732	0.063985		0.000399415	0.00399415	20	18	0.670761	5.10892	0.617214	0.120811
metab_3553	2-Furoylglycine	0.00498223	0.0229763	24	22	0.598884	5.44099	0.418483	0.076913		0.342766	0.73727	20	18	0.44371	4.93295	0.272895	0.0553209		0.0399966	0.0848775	24	2	0.376853	5.43795	0.279451	0.051389
metab_3576	Ser Val Val	0.00625152	0.0272013	24	20	0.235838	5.50702	0.226548	0.0411379		0.368073	0.77133	24	14	0.119749	5.2937	0.126917	0.0239751		0.0246724	0.0591391	24	0	0.24282	5.21806	0.233869	0.0448191
metab_3633	Glu Asp Leu	0.000687933	0.00624398	20	18	1.02587	5.21044	0.682199	0.130929		0.0825145	0.312306	20	18	0.628971	5.4858	0.446388	0.0813716		0.00351559	0.015204	24	0	0.78998	5.29257	0.804607	0.152026
metab_3673	Gln Glu Leu	0.00740088	0.0312482	20	18	0.45276	5.58916	0.410712	0.0734836		1	1	20	18	0.450568	5.24162	0.167368	0.0319305		0.00312286	0.0141722	20	4	0.248053	5.56935	0.362696	0.0651235
metab_3701	Thr Glu Ile	0.000399415	0.00441214	20	18	0.548503	5.64517	0.417157	0.0738963		0.865629	1	20	18	0.563281	5.42829	0.253412	0.0466835		0.000525536	0.00476999	24	0	0.538533	5.61527	0.4981	0.0887044
metab_3726	Asp Glu Tyr Pro	0.00131949	0.0095688	24	18	0.836136	4.47123	1.66666	0.372751		0.318943	0.705735	20	18	2.2877	3.52982	1.28446	0.363888		0.022335	0.0554485	24	0	1.33583	3.67012	1.13278	0.308649
metab_3746	Ala Ile	0.000347524	0.00402619	24	6	0.177095	4.76539	0.250987	0.0526687		0.632609	1	24	6	0.109018	4.69621	0.145457	0.0309732		0.000262043	0.00313791	20	4	0.211425	4.91369	0.316314	0.0643741
metab_3754	5-Hydroxyindol-2-carboxylic acid	0.000399415	0.00441214	20	18	0.613981	4.88776	0.593127	0.12135		0.592805	1	20	18	0.370241	4.95895	0.25778	0.0519828		0.000126319	0.00208098	20	18	1.0188	4.98982	0.907265	0.181823
metab_3759	Val Glu Leu Asp	0.00444048	0.0215962	20	18	0.527219	5.07148	0.497514	0.0981003		1	1	20	18	0.494975	4.5501	0.214621	0.0471683		0.022335	0.0554485	20	4	0.237941	4.93216	0.331334	0.0671782
metab_3804	2-amino-8-oxo-9,10-epoxy-decanoic acid	0.0246724	0.0737843	20	18	0.321521	5.71907	0.303177	0.0530117		0.296536	0.676644	20	18	0.518875	5.80476	0.385595	0.0664273		5.87635e-05	0.00153648	20	18	0.579545	6.03869	0.515653	0.0853915
metab_3820	2-Oxo-1,2-dihydroquinoline-4-carboxylate	0.00192222	0.0119353	20	18	0.379504	6.04155	0.333934	0.0552729		0.519357	0.946399	20	18	0.385656	5.90183	0.257135	0.0435686		0.000785586	0.00600247	20	0	0.781989	5.96321	0.464688	0.0779258
metab_3845	Tyr Glu Val	0.0120376	0.0443246	20	18	0.434871	5.14782	0.344405	0.066903		0.453603	0.871137	20	18	0.503884	5.20851	0.290344	0.0557442		0.00498223	0.0189577	24	0	0.465471	5.44344	0.492475	0.0904712
metab_3865	Austdiol	0.0108206	0.0407921	20	18	0.365928	4.90757	0.288908	0.05887		0.0939806	0.3465	20	0	0.387636	4.7773	0.291427	0.0610025		8.01605e-05	0.00166757	20	18	0.289702	5.22904	0.249782	0.0477682
metab_3887	Thr Val Val	0.0439282	0.114438	24	22	0.331138	5.48264	0.280934	0.0512406		0.203506	0.536532	20	18	0.239497	5.20479	0.114917	0.0220791		0.0148517	0.0409356	24	0	0.472029	5.16949	0.46429	0.0898136
metab_3971	N-D-Glucosylarylamine	0.0201992	0.0639641	20	0	0.118511	4.89739	0.146448	0.0299033		0.318943	0.705735	20	18	0.185545	4.88411	0.130258	0.0266698		1.13354e-05	0.000923025	20	18	0.336371	4.90925	0.279471	0.0569274
metab_3992	Tarennoside	0.00699136	0.0295629	24	18	0.485464	4.37345	0.945107	0.216101		0.148339	0.447372	20	18	0.778878	4.26027	0.496064	0.11644		0.00149757	0.0090044	20	18	1.23468	4.34326	1.17718	0.271036
metab_4032	Pro Ile Ile Thr	0.00060166	0.00564056	20	18	0.783828	3.96937	0.672869	0.169515		0.814221	1	24	2	0.2716	3.9042	0.61405	0.157279		0.00060166	0.00513392	24	0	1.09623	3.55844	1.3331	0.374629
metab_4107	N-lactoyl-Valine	0.00192222	0.0119353	20	18	0.518592	5.793	0.49498	0.0854445		0.0633254	0.267771	20	18	0.452265	5.70328	0.379859	0.0666037		0.000108707	0.00192432	20	18	0.79797	5.85922	0.701183	0.119672
metab_4110	Caproic acid	0.0148517	0.05112	20	8	0.2885	5.96347	0.223831	0.0375337		0.42342	0.838018	24	10	0.119978	5.77317	0.112771	0.0195336		0.00971662	0.0298409	20	8	0.270044	5.98604	0.212538	0.0355056
metab_4162	(+/-)-Propionylcarnitine	5.02002e-05	0.00112654	20	18	0.350089	4.97333	0.325043	0.0653573		0.219783	0.560771	20	18	0.257104	4.8738	0.203683	0.0417913		0.000262043	0.00313791	20	18	0.555503	4.91168	0.461167	0.093892
metab_4220	Ser Val Glu	0.000347524	0.00402619	24	20	0.740058	5.70427	0.663105	0.116247		0.453603	0.871137	20	18	0.475388	5.01419	0.240805	0.0480246		0.0363825	0.0789119	24	0	0.23285	5.73456	0.396689	0.0691751
metab_4271	S-4-Hydroxymephenytoin	0.00149757	0.0102598	20	18	0.916905	4.49107	0.667022	0.148522		0.188277	0.512991	20	18	0.948018	4.91756	0.525804	0.106924		0.000301974	0.00341518	20	0	0.440457	4.44849	0.392932	0.0883294
metab_4379	1,2-Diaminobenzene	0.00192222	0.0119353	20	18	0.87561	4.68802	0.79319	0.169195		0.160745	0.468429	20	18	0.576999	4.8243	0.427805	0.088677		0.000399415	0.00399415	20	18	0.94328	4.78927	0.822569	0.171753
metab_4630	Ser Trp Met Asp	0.0133777	0.0478373	20	18	1.15478	4.88147	0.866193	0.177445		1	1	24	14	0.150508	4.37454	0.195843	0.0447688		0.0246724	0.0591391	24	0	0.59252	4.61162	0.474671	0.102929
metab_4748	Ser Glu Ser Glu	0.00498223	0.0229763	20	18	1.21255	5.0369	1.06481	0.211403		0.814221	1	20	18	1.20441	4.57568	0.793215	0.173354		0.00871612	0.027601	24	0	0.810981	4.82168	0.788558	0.163544
metab_4764	Asn Glu Ala	0.00871612	0.034938	20	18	0.758655	4.42086	0.574993	0.130063		0.237165	0.587757	20	18	0.611011	4.32555	0.517288	0.119589		0.0182495	0.047542	24	0	0.618312	4.51306	0.645474	0.143024
metab_4806	Asp Met Gly Thr	0.0212671	0.0672711	24	22	3.36477	2.86445	1.55028	0.541212		1	1	20	18	0.00374767	0.894324	0.217805	0.217805		0.0235037	0.0582484	20	18	0.982949	3.23749	1.86842	0.57712
metab_4823	Lysyl-Proline	0.00149757	0.0102598	20	8	0.58407	3.89361	0.56836	0.145973		0.519357	0.946399	20	16	0.0311834	3.27863	0.0166394	0.00507512		0.00231482	0.0117808	24	8	0.55317	4.73493	0.52945	0.111818
metab_4825	Glu Glu Thr	0.00102062	0.00807993	20	18	0.897319	4.38695	0.741445	0.169012		0.865629	1	20	18	0.70145	4.11386	0.412015	0.100153		0.00871612	0.027601	24	0	0.389651	4.87464	0.574688	0.117894
metab_4830	(2S)-2-{[1-(R)-Carboxyethyl]amino}pentanoate	1.88869e-05	0.000681362	20	8	0.232567	5.51521	0.231728	0.0420161		0.219783	0.560771	20	6	0.0731148	5.44237	0.146519	0.026922		0.000347524	0.00373752	24	8	0.235537	5.84963	0.210466	0.0359794
metab_4834	Lys Gly Val Cys	0.0201992	0.0639641	24	18	1.37403	4.29142	0.650564	0.151596		0.674572	1	20	18	0.600475	3.83135	0.165872	0.0432934		0.0286232	0.0666471	24	0	0.0390853	3.45134	0.0636563	0.0184439
metab_4865	N6-Acetyl-L-lysine	0.00971662	0.0376255	20	18	0.462872	4.31262	0.45042	0.104442		0.0633254	0.267771	20	18	0.403404	4.08416	0.3357	0.0821956		0.022335	0.0554485	20	18	0.75024	4.34748	0.701008	0.161245
metab_4883	L-Homocitrulline	0.00089598	0.00742309	20	18	0.674014	5.24657	0.521668	0.0994304		0.318943	0.705735	24	0	0.209056	5.46006	0.487478	0.0892808		2.23113e-06	0.000454195	20	18	0.696571	5.49045	0.631379	0.114996
metab_4887	2-(2-hydroxypropan-2-yl)-6-(2-methylbut-3-en-2-yl)-2H,3H,7H-furo[3,2-g]chromen-7-one	0.0148517	0.05112	24	18	1.03429	2.59936	1.25047	0.481071		1	1	20	0	2.07607	3.10453	0.782683	0.25211		0.000785586	0.00600247	20	18	1.93903	2.38151	1.56757	0.658227
metab_4893	Galactosyl 4-hydroxyproline	0.000301974	0.00374185	20	8	0.516895	4.84989	0.57363	0.118277		1	1	20	10	0.689429	3.53516	0.282409	0.0798858		0.00699136	0.0236644	20	8	0.530896	5.09122	0.445265	0.0874574
metab_4977	Aminoadipic acid	0.0164715	0.0550982	20	18	0.485853	4.33791	0.49859	0.114938		0.160745	0.468429	20	18	0.483449	4.1312	0.454703	0.110066		0.000785586	0.00600247	20	18	1.06158	4.15861	0.812195	0.195304
metab_5017	Tyr Asp	0.0148517	0.05112	20	18	0.976656	4.3705	0.82584	0.188958		1	1	20	18	0.796061	4.20194	0.461091	0.109733		0.0399966	0.0848775	24	0	0.795424	4.76248	0.761731	0.159944
metab_5043	3,4-Dehydrothiomorpholine-3-carboxylate	0.0148517	0.05112	20	18	0.209586	3.46964	0.300781	0.0866895		0.148339	0.447372	20	18	0.0608112	3.28582	0.0838704	0.0255249		0.00102062	0.00702603	20	18	0.605425	3.51027	0.465822	0.132703
metab_5154	Proacacipetalin	0.0164715	0.0550982	24	10	0.472772	3.78431	0.545832	0.144236		1	1	20	18	0.235537	2.7877	0.133253	0.0478003		0.00699136	0.0236644	20	8	0.367342	4.39966	0.352264	0.0800661
metab_5156	Asp Asp Val	0.00149757	0.0102598	20	18	1.38883	3.38173	1.15642	0.341961		0.814221	1	20	18	0.83085	3.61379	0.799898	0.221346		0.00558394	0.0207217	24	0	0.841351	3.7492	0.913309	0.243601
metab_5202	6-Lactoyltetrahydropterin	0.0482011	0.122109	20	18	0.348745	4.82775	0.459957	0.0952735		0.174041	0.488205	24	0	0.408884	4.45288	0.62456	0.14026		0.0246724	0.0591391	24	2	0.906723	4.38551	0.830791	0.18944
metab_5211	Thiodiacetic acid	0.00245572	0.0142833	20	18	1.01965	3.52681	0.587668	0.166629		0.519357	0.946399	20	18	0.543199	3.42427	0.410264	0.119811		5.02002e-05	0.00144516	20	18	1.42906	3.64879	1.01647	0.278577
metab_5229	His Asp Leu	0.00444048	0.0215962	20	18	0.418537	4.80726	0.317034	0.065949		0.318943	0.705735	20	18	0.595667	4.53369	0.361016	0.0796295		0.00498223	0.0189577	24	0	0.519688	4.94249	0.511278	0.103445
metab_5239	Isocrotonic acid	0.00871612	0.034938	20	18	0.307521	4.62061	0.291749	0.0631408		0.106655	0.364469	20	18	0.38311	4.73008	0.30717	0.0649396		0.00277085	0.0129884	20	0	0.643396	4.69559	0.398635	0.0848956
metab_5252	Ile Gly Ser Glu	0.00871612	0.034938	20	0	0.5333	4.91881	0.449739	0.0914324		1	1	20	0	0.58202	4.47803	0.480399	0.107279		0.0439282	0.090919	24	0	0.598707	4.57374	0.74595	0.163094
metab_5306	(S)-5,7-Dihydroxy-6,8-dimethylflavanone	0.0300186	0.0856386	20	18	0.642477	3.91151	0.578787	0.14797		0.0578723	0.254925	20	18	0.615466	3.90355	0.610452	0.156384		9.34169e-05	0.00178683	20	18	1.1576	3.9523	0.982366	0.248555
metab_5388	2-Propene-1-thiol	0.00351559	0.0182172	20	18	0.47065	3.46943	0.583337	0.168136		0.126	0.404393	20	18	0.528987	3.49224	0.544143	0.155815		0.000785586	0.00600247	20	0	1.25172	3.43888	0.767931	0.223309
metab_5396	Thr Asp Tyr	0.0246724	0.0737843	20	0	0.738856	4.49264	0.592081	0.131789		0.592805	1	20	0	0.909693	4.42676	0.563499	0.127294		0.000563598	0.00509922	24	2	0.577141	5.01599	0.748049	0.149133
metab_5448	(R)-1-O-[b-D-Apiofuranosyl-(1->2)-b-D-glucopyranoside]-1,3-octanediol	0.022335	0.0688161	20	18	0.578767	3.98238	0.44852	0.112626		0.115976	0.384785	20	18	0.443427	5.37729	0.387536	0.0720689		0.0482011	0.0973586	24	0	0.619567	4.12928	0.626606	0.151747
metab_5472	Ser Gln Ile	0.0259501	0.0774427	24	22	0.253392	5.40831	0.235997	0.043636		1	1	20	12	0.0755897	5.63609	0.0283874	0.00503672		0.0286232	0.0666471	24	0	0.371903	5.04776	0.446685	0.0884917
metab_5499	Arginyl-Phenylalanine	0.00699136	0.0295629	20	18	0.510107	5.49762	0.400033	0.0727648		0.0578723	0.254925	20	18	0.456084	5.81437	0.419776	0.0721963		0.000840783	0.00638995	20	18	0.607829	6.0675	0.546408	0.0900548
metab_5508	3-beta-D-Glucopyranuronosyloxy-5-methylisoxazole	0.00116118	0.00870884	20	8	0.616526	5.00854	0.543115	0.108438		1	1	20	10	0.245295	4.42053	0.141543	0.0320195		0.000262043	0.00313791	20	8	0.749109	4.93899	0.629338	0.127423
metab_5538	20-hydroxylipoxin A4	0.000146575	0.0023601	20	18	0.870943	5.07418	0.78402	0.154512		0.27548	0.650471	20	0	0.64976	5.38344	0.483286	0.0897727		6.70035e-06	0.000707259	20	18	1.31529	4.99743	1.35207	0.270553
metab_5544	Normammein	0.00217392	0.013071	24	20	0.733482	4.63942	0.65111	0.140343		1	1	20	18	0.565403	3.88264	0.340773	0.0877682		0.0330636	0.0734459	24	0	0.450639	4.49924	0.440759	0.0979629
metab_5550	Cyclochlorotine	0.0330636	0.0922027	24	18	0.039103	3.85448	0.427288	0.110855		0.237165	0.587757	20	18	0.345139	3.85514	0.293344	0.0760917		0.00180994	0.0102348	20	0	0.0726906	3.64065	0.102757	0.0282248
metab_5558	4-Amino-m-cresol	0.0164715	0.0550982	20	18	0.234618	4.91708	0.220421	0.0448276		0.0692291	0.281861	20	18	0.267004	4.91472	0.231632	0.0471302		0.00089598	0.00648107	20	18	0.42688	4.8875	0.350104	0.0716326
metab_5584	6-Methyltetrahydropterin	0.00149757	0.0102598	20	8	0.850932	4.24497	0.705449	0.166185		1	1	24	18	0.0807516	4.08528	0.0306355	0.007499		0.0363825	0.0789119	20	10	0.772443	4.12773	0.560614	0.135817
metab_5585	L-beta-aspartyl-L-aspartic acid	0.000525536	0.00533017	24	10	0.234035	4.74843	0.473721	0.0997636		1	1	20	8	0.136684	4.21895	0.124085	0.0294113		0.00312286	0.0141722	24	12	0.296101	4.61072	0.365921	0.079363
metab_5624	2,6-Dimethoxy-1,4-benzoquinone	0.00089598	0.00742309	20	18	0.768484	3.84572	0.564583	0.146808		0.136773	0.421409	20	18	0.318552	3.3433	0.26351	0.0788173		1.34607e-05	0.00100955	20	18	0.650255	3.50821	0.525443	0.149775
metab_5628	8-Hydroxyalanylclavam	0.000301974	0.00374185	20	18	0.892086	3.9598	0.680208	0.171778		0.976222	1	20	18	0.943563	3.89164	0.499254	0.128289		0.000399415	0.00399415	24	0	0.766627	4.0283	0.772051	0.191657
metab_5696	Asn Glu Tyr Gln	0.00217392	0.013071	20	18	1.29634	3.76046	0.856394	0.227736		1	1	20	18	0.504874	3.9453	0.423876	0.107438		0.00971662	0.0298409	20	18	1.22471	3.71041	0.848111	0.228576
metab_5699	Pro Ala Pro Ala	0.0399966	0.106235	20	6	0.346412	5.02577	0.284757	0.0566595		1	1	20	8	0.199687	4.51703	0.108344	0.0239858		0.00971662	0.0298409	20	6	0.415637	5.08419	0.519495	0.102178
metab_5726	N-Acetylaspartylglutamic acid	0.00971662	0.0376255	20	18	0.30243	5.09129	0.286527	0.056278		0.453603	0.871137	20	18	0.338209	5.11577	0.217675	0.0425498		0.00089598	0.00648107	24	4	0.294316	5.14753	0.142163	0.0276177
metab_5772	10-Hydroxycarbazepine	0.00102062	0.00807993	24	8	0.559569	3.0611	0.535116	0.174812		0.0528402	0.244869	24	6	0.502046	2.23689	0.878741	0.39284		0.000126319	0.00208098	24	4	1.4752	2.93554	0.765678	0.26083
metab_5780	Gossyvertin	0.0201992	0.0639641	20	0	0.672883	3.41776	0.666233	0.194933		0.765296	1	24	0	0.51792	3.57434	0.574831	0.160821		9.34169e-05	0.00178683	20	6	0.335169	5.27092	0.368137	0.0698429
metab_5829	2-methyl-3-Pyrimidin-2-yl-Propionic Acid	0.00444048	0.0215962	20	18	0.248972	4.63854	0.203257	0.0438192		0.0692291	0.281861	20	18	0.325198	4.6385	0.262405	0.0565711		0.00217392	0.0110835	20	18	0.587747	4.76754	0.48365	0.101447
metab_5842	Tyrosyl-Serine	0.0439282	0.114438	20	0	0.215031	3.93049	0.322772	0.0821201		0.0528402	0.244869	24	4	0.130178	3.87435	0.116418	0.0300484		0.0300186	0.0683876	20	18	0.604293	3.31139	0.503314	0.151995
metab_5843	4-methoxy-1-benzofuran-6-ol	0.000146575	0.0023601	20	18	1.20357	3.27313	1.23104	0.376106		0.106655	0.364469	20	18	0.65867	3.29637	0.568869	0.172575		0.0399966	0.0848775	24	0	0.535103	3.1631	0.605782	0.191515
metab_5855	Asn Trp	0.000687933	0.00624398	24	20	0.312736	5.53498	0.237489	0.0429068		0.355419	0.762186	20	18	0.287439	5.32894	0.154891	0.029066		0.00699136	0.0236644	20	18	0.501268	5.44835	0.491518	0.0902141
metab_5927	Glu Trp	0.0201992	0.0639641	24	20	0.500313	4.19109	0.664044	0.158442		0.342766	0.73727	20	18	0.532381	3.74669	0.425511	0.11357		0.00558394	0.0207217	20	4	0.297763	4.40736	0.372954	0.0846208
metab_5964	(+/-)-2-Propylthiazolidine	0.00116118	0.00870884	20	8	0.810274	2.86312	0.894612	0.31246		0.237165	0.587757	24	6	0.156129	0.602981	0.573288	0.573288		0.0300186	0.0683876	20	10	0.190141	3.66974	0.475004	0.129438
metab_5978	5b-Cyprinol sulfate	5.02002e-05	0.00112654	20	8	0.786656	4.14199	0.746372	0.180197		0.976222	1	0	NaN	0	5.93105	NA	NA		1.88869e-05	0.00105544	24	22	0.323572	5.43104	0.285177	0.0525088
metab_6030	Hawkinsin	0.0246724	0.0737843	20	18	0.589444	3.68128	0.444426	0.120726		0.453603	0.871137	20	18	0.571979	3.65054	0.311685	0.0853804		0.00169767	0.00963814	20	18	1.11284	3.93234	0.84534	0.214971
metab_6177	Tyr Asp Leu	0.00395327	0.0200121	20	18	0.538108	4.83702	0.471941	0.0975685		0.203506	0.536532	20	18	0.517461	4.68598	0.324522	0.0692538		0.0246724	0.0591391	24	0	0.471711	4.58741	1.08111	0.235668
metab_6214	Indole-3-acetamide	0.0330636	0.0922027	24	4	0.0952119	4.74918	0.0800427	0.016854		0.296536	0.676644	24	2	0.0604223	4.34917	0.0191646	0.00440651		0.0330636	0.0734459	24	8	0.136825	4.82347	0.110997	0.0230119
metab_6220	Nicotine glucuronide	0.000785586	0.00680523	20	8	0.34125	5.07779	0.277282	0.0546068		0.0578723	0.254925	24	12	0.131098	5.32546	0.173991	0.0326716		0.00331922	0.0150155	24	12	0.247982	4.67241	0.24379	0.0521765
metab_6241	(3Z,6Z)-3,6-Nonadienal	0.00060166	0.00564056	20	18	0.760988	3.63093	0.669258	0.184321		0.160745	0.468429	20	18	0.594535	3.63565	0.500206	0.137584		0.00699136	0.0236644	20	18	1.12069	3.41974	0.856381	0.250423
metab_6244	Leu Tyr Arg	0.00102062	0.00807993	24	18	0.654746	4.37862	0.980209	0.223863		0.102326	0.364469	20	18	0.413587	4.62801	0.281757	0.0608808		0.000108707	0.00192432	20	18	0.923694	4.20837	0.800867	0.190303
metab_6257	Narasin	0.000525536	0.00533017	20	8	0.606061	4.67776	0.610381	0.130486		0.453603	0.871137	20	0	0.00417193	6.21558	0.0443155	0.00712975		1.04325e-05	0.000923025	24	22	0.303561	5.79149	0.276609	0.0477612
metab_6262	Phe Ser Val	0.0272278	0.0792636	24	18	0.324102	3.73988	0.461667	0.123444		0.919602	1	24	14	0.109425	4.12377	0.0972289	0.0235777		0.0272278	0.0635537	24	2	0.564837	3.12057	0.548409	0.17574
metab_6284	Indoleacetic acid	0.0078104	0.0321207	20	18	0.409556	4.39205	0.364011	0.0828794		0.814221	1	20	18	0.42087	4.2141	0.303946	0.072126		0.00245572	0.0119638	20	18	0.614052	4.29954	0.525347	0.122187
metab_6398	Phenylacetylglycine methyl ester	0.0272278	0.0792636	24	22	0.183211	4.51067	0.372285	0.0825343		1	1	20	18	0.153018	4.29458	0.100566	0.0234169		0.00217392	0.0110835	20	18	0.282277	4.1982	0.242778	0.0578292
metab_6454	Delta-Decalactone	0.00169767	0.0110465	20	18	0.501551	3.23655	0.472851	0.146097		0.814221	1	20	18	0.283338	3.23472	0.177842	0.0549792		0.00498223	0.0189577	20	0	0.80299	3.48013	0.540643	0.155351
metab_6457	Dynorphin B (6-9)	0.0201992	0.0639641	20	18	0.571908	4.0856	0.586385	0.143525		0.0692291	0.281861	24	0	0.429532	4.50957	0.45605	0.101129		0.0399966	0.0848775	20	4	0.382333	3.89732	0.385438	0.098898
metab_6459	N-(3S-hydroxydecanoyl)-L-serine	0.0246724	0.0737843	20	8	0.362675	4.65436	0.335507	0.0720843		1	1	20	8	0.170908	4.63491	0.0854653	0.0184395		0.0201992	0.0513997	20	8	0.524603	4.41063	0.436466	0.0989578
metab_6467	Angularine	0.0300186	0.0856386	20	8	0.387141	4.67741	0.344358	0.0736217		1	1	20	10	0.180878	4.93332	0.108849	0.022064		0.00444048	0.0177246	20	8	0.383323	3.94336	0.443056	0.112355
metab_6553	(2E)-N-(3-aminopropyl)-3-(4-hydroxy-3-methoxyphenyl)prop-2-enimidic acid	0.0133777	0.0478373	20	6	0.2885	4.26409	0.281236	0.0659544		0.0899635	0.332982	20	8	0.170908	4.08687	0.13837	0.0338572		0.000146575	0.0022339	20	8	0.407576	4.37188	0.414588	0.0948306
metab_6641	Edulitine	0.0482011	0.122109	20	18	0.166736	5.08283	0.146841	0.0288896		0.0505206	0.241584	20	18	0.186818	4.96827	0.137813	0.0277385		5.87635e-05	0.00153648	20	18	0.622749	5.34297	0.528702	0.0989529
metab_6662	6-Pentyl-2H-pyran-2-one	0.0148517	0.05112	20	18	0.167443	5.14051	0.145464	0.0282975		1	1	20	0	0.101258	5.19264	0.0417491	0.00804005		0.0133777	0.0379367	20	18	0.292106	5.19648	0.238748	0.0459441
metab_6679	Cyclocalopin A	0.022335	0.0688161	20	8	0.333684	5.52438	0.285862	0.0517454		0.115976	0.384785	20	14	0.117663	5.81149	0.172553	0.0296918		0.0399966	0.0848775	24	12	0.203806	5.26916	0.230762	0.0437948
metab_6688	L-Cyclo(alanylglycyl)	1.88869e-05	0.000681362	24	8	0.243916	4.83988	0.2376	0.0490922		1	1	24	12	0.0188798	4.17894	0.0413265	0.00988923		6.86842e-05	0.00161777	20	8	0.336936	5.02729	0.291028	0.0578897
metab_6745	N-(4-aminobutyl)-3-(4-hydroxy-3,5-dimethoxyphenyl)prop-2-enimidic acid	0.022335	0.0688161	20	8	0.260074	5.21153	0.266789	0.0511921		0.27548	0.650471	24	12	0.0769686	5.10561	0.102857	0.0201459		0.0381896	0.0827054	24	14	0.146707	5.41999	0.0885118	0.0163306
metab_6817	Prolyl-Valine	0.0246724	0.0737843	20	0	0.275842	3.87668	0.250287	0.0645624		0.976222	1	24	2	0.135446	3.9214	0.0234529	0.00598074		0.0439282	0.090919	24	0	0.209799	3.71876	0.1999	0.0537545
metab_6843	Illudin M	0.0133777	0.0478373	20	8	0.134492	4.5469	0.116248	0.0255664		0.115976	0.384785	24	2	0.0790545	5.00688	0.03178	0.00634727		0.0246724	0.0591391	20	18	0.203293	4.97518	0.167702	0.0337077
metab_6870	Gibberellin A100	0.00169767	0.0110465	20	8	0.226062	5.12227	0.229617	0.0448272		0.136773	0.421409	24	8	0.0827315	5.33354	0.0733691	0.0137562		0.00140853	0.00890091	20	8	0.18109	5.1267	0.153235	0.0298896
metab_6898	Pro Asn	0.0201992	0.0639641	20	16	0.123249	2.39838	0.48473	0.202107		0.453603	0.871137	20	0	0.378444	4.27168	0.422312	0.0988631		0.00699136	0.0236644	24	0	0.416857	2.69019	0.299068	0.11117
metab_6900	Phe Pro Ile	0.00089598	0.00742309	20	8	0.337643	3.65199	0.311832	0.0853868		0.453603	0.871137	20	8	0.194313	4.30481	0.174365	0.0405049		0.0272278	0.0635537	20	8	0.403192	3.99519	0.342156	0.085642
metab_6902	Asp Gly Trp Glu	0.00169767	0.0110465	24	8	0.737159	3.80573	0.605333	0.159059		1	1	20	18	0.0994899	3.35917	0.0203741	0.00606523		0.0148517	0.0409356	20	10	1.12847	4.29244	0.628535	0.146428
metab_6937	Asn Asn Asp	0.00971662	0.0376255	24	2	0.201914	4.82124	0.101634	0.0210805		1	1	24	6	0.0959544	4.71842	0.0498867	0.0105728		0.0108206	0.0324961	20	18	0.24282	4.80541	0.177975	0.0370364
metab_7013	Withaphysacarpin	0.0120376	0.0443246	20	8	0.238224	5.1553	0.189902	0.0368363		1	1	20	10	0.29953	4.45132	0.15641	0.0351378		0.00245572	0.0119638	20	8	0.711844	4.771	0.615897	0.129092
metab_7089	Leucyl-Tryptophan	0.0246724	0.0737843	24	8	0.114763	5.31712	0.0786976	0.0148008		0.160745	0.468429	20	10	0.0741048	5.62248	0.0995228	0.0177009		2.23172e-05	0.00113579	20	8	0.161079	5.63395	0.146011	0.0259164
metab_7117	Traumatic Acid	0.0148517	0.05112	20	8	0.115541	4.81039	0.117119	0.0243472		1	1	20	2	0.0566393	4.65734	0.0192195	0.0041267		0.00625152	0.0223549	24	12	0.187472	4.86604	0.185984	0.0382207
metab_7189	CAY10408	0.00102062	0.00807993	20	8	0.377666	4.46945	0.402592	0.0900764		0.0633254	0.267771	24	6	0.193217	4.73859	0.1495	0.0315494		0.00558394	0.0207217	20	10	0.351573	5.20626	0.291049	0.0559036
metab_7297	6-Phenyl-3-hexen-2-one	1.25521e-06	0.000155537	20	8	0.206263	5.53104	0.193154	0.0349219		0.0979977	0.351313	20	12	0.0453255	5.38935	0.0896781	0.0166399		0.0439282	0.090919	24	14	0.0860195	5.32123	0.0629504	0.01183
metab_7523	5,7-Diethyl-9-methyl-3E,5E,7E,9E-tridecatetraene	3.10105e-05	0.000858057	24	8	0.373847	5.00129	0.362703	0.072522		0.368073	0.77133	24	8	0.0847291	4.69327	0.0110812	0.00236109		0.00060166	0.00513392	20	8	0.346765	5.32389	0.353137	0.0663305
metab_7933	Tetracosahexaenoic acid	0.00351559	0.0182172	20	18	0.743099	4.18863	0.531511	0.126894		0.0899635	0.332982	20	18	0.669772	4.46913	0.527183	0.117961		8.01605e-05	0.00166757	20	18	1.30744	4.57344	0.980982	0.214495
metab_8179	Aniline	0.000108707	0.00191245	24	2	0.0283196	6.89682	0.0172554	0.00250194		1	1	24	10	0.0120915	6.84962	0.000986307	0.000143994		0.0330636	0.0734459	20	16	0.0227688	6.8608	0.0242091	0.00352861
metab_8213	1,2-Epoxybutane	0.00351559	0.0182172	20	8	0.0477297	3.83373	0.0402842	0.0105078		0.519357	0.946399	24	6	0.0199404	3.80836	0.0104523	0.00274457		0.0315411	0.0717988	24	8	0.031643	3.78112	0.0388459	0.0102736
metab_8672	Cis-Uvariamicin IB	0.00277085	0.0153936	24	18	0.0400222	6.67314	0.021452	0.00321467		0.126	0.404393	24	20	0.0129224	6.67947	0.0110067	0.00164784		0.00169767	0.00963814	24	16	0.0356735	6.70604	0.0139664	0.00208266
metab_9299	8-HETrE	0.00395327	0.0200121	24	6	0.0808753	5.28242	0.137347	0.0260008		0.318943	0.705735	20	6	0.106985	5.21725	0.140668	0.0269621		0.0201992	0.0513997	24	10	0.104493	5.34085	0.123668	0.0231552
metab_9376	9,12,15-Octadecatrien-1-ol	0.00016984	0.00260238	20	8	0.572332	4.96688	0.58973	0.118732		1	1	20	8	0.204071	4.42687	0.251355	0.0567795		0.000301974	0.00341518	20	8	0.423486	5.82999	0.445435	0.0764041
metab_9445	PC(P-16:0/2:0)	0.00395327	0.0200121	24	4	0.132724	5.914	0.235167	0.0397645		1	1	20	8	0.120915	5.8575	0.0781905	0.0133488		0.00192222	0.0103365	24	10	0.303154	6.30986	0.242117	0.0383712
metab_9565	8-iso-PGA1	0.0300186	0.0856386	24	20	0.0158569	6.26887	0.0172187	0.0027467		0.355419	0.762186	24	14	0.0110309	6.20428	0.000629142	0.000101405		0.00131949	0.00841284	24	18	0.0465983	6.20367	0.0258528	0.00416735
metab_9607	N-oleoyl alanine	0.0148517	0.05112	20	8	0.568372	3.77212	0.45567	0.120799		1	1	24	22	0.0310066	3.1081	0.0134811	0.00433742		0.0182495	0.047542	24	8	0.305859	5.06147	0.236082	0.046643
metab_9735	PE(15:0/18:3(9Z,12Z,15Z))	0.00699136	0.0295629	24	18	0.146053	6.06342	0.0525188	0.00866157		0.0528402	0.244869	24	20	0.0242184	5.95213	0.007559	0.00126997		7.87336e-09	7.47969e-06	24	18	0.168291	5.96908	0.0883445	0.0148004
metab_9802	TetraHCA	0.00089598	0.00742309	20	8	0.309147	5.35548	0.316401	0.0590799		0.718774	1	20	18	0.104369	5.30194	0.0580205	0.0109433		0.000262043	0.00313791	20	8	0.461458	5.78437	0.372479	0.064394
metab_10037	Formononetin 7-(6''-malonylglucoside)	0.0201992	0.0639641	20	0	0.440033	5.14584	0.372544	0.072397		0.865629	1	20	18	0.377383	5.29926	0.189609	0.0357803		0.00498223	0.0189577	20	18	0.614971	5.6112	0.539735	0.0961889
metab_10041	Jasmonic acid	0.000347524	0.00402619	20	18	0.499288	4.61656	0.412452	0.089342		1	1	20	0	0.356806	5.02061	0.155227	0.0309179		6.70035e-06	0.000707259	20	18	0.766079	5.00559	0.713902	0.142621
metab_10259	4-[1-Ethyl-2-(4-methylphenyl)butyl]phenol	0.000687933	0.00624398	20	8	0.219062	5.30541	0.204559	0.0385568		0.27548	0.650471	20	10	0.102601	5.48	0.0810944	0.0147982		0.000525536	0.00476999	20	10	0.28751	5.56577	0.232693	0.0418078
metab_10425	Albuterol	0.00060166	0.00564056	20	18	0.471923	5.00371	0.468566	0.0936438		0.255711	0.61604	20	18	0.267357	4.88329	0.189286	0.0387619		0.00395327	0.0164719	20	18	0.62381	5.02178	0.493849	0.0983414
metab_10445	3-Oxo-12,18-ursadien-28-oic acid	0.0246724	0.0737843	20	2	0.536199	4.15785	0.636007	0.152966		1	1	20	18	0.423274	3.40368	0.260541	0.0765468		0.0078104	0.0255858	24	0	1.18617	4.09674	0.981755	0.239643
metab_10449	Thr Ala Thr	0.00149757	0.0102598	20	18	0.893924	3.78109	0.747353	0.197656		0.394934	0.807433	20	18	0.66369	3.89937	0.576291	0.147791		0.000785586	0.00600247	20	18	1.25094	4.44091	1.04585	0.235503
metab_10469	Met Pro Val Arg	0.00192222	0.0119353	20	8	0.278176	4.85803	0.262051	0.0539418		0.592805	1	20	10	0.266862	4.82748	0.268871	0.055696		0.0330636	0.0734459	20	10	0.339836	4.60903	0.263392	0.057147
metab_10507	Glycodeoxycholate	0.00395327	0.0200121	20	8	0.291611	5.16683	0.312819	0.0605437		0.674572	1	20	14	0.141492	4.95422	0.167566	0.0338229		0.000687933	0.00556991	20	8	0.37215	5.5255	0.313163	0.056676
metab_10578	Stearidonic acid	0.0439282	0.114438	20	14	0.29352	2.64817	0.558236	0.210801		0.255711	0.61604	24	20	0.302677	4.371	0.439958	0.100654		0.000126319	0.00208098	24	22	0.487585	4.58935	0.530118	0.11551
metab_10591	Adrenochrome	3.64682e-05	0.000919772	20	8	0.413587	4.38773	0.433232	0.0987372		0.368073	0.77133	20	10	0.196646	3.65696	0.208272	0.0569522		9.34169e-05	0.00178683	20	10	0.51046	4.49573	0.394602	0.0877725
metab_10595	3-Hydroxysintaxanthin	0.00312286	0.0167927	20	8	0.235042	4.81213	0.20029	0.0416219		0.696673	1	20	14	0.0244659	4.89354	0.0603982	0.0123424		0.0482011	0.0973586	20	8	0.303702	4.97104	0.215629	0.0433771
metab_10624	D-Urobilinogen	0.00699136	0.0295629	24	20	0.231189	5.41037	0.222957	0.0412091		0.0825145	0.312306	20	16	0.375332	5.40918	0.370492	0.0684931		0.00312286	0.0141722	24	16	0.379822	5.51754	0.0745303	0.0135079
metab_10650	4-amino-6,7-dihydro-5H-cyclopenta[b]pyridin-2-yl 4-methylbenzenesulfonate	0.00871612	0.034938	20	8	0.142058	5.83019	0.125622	0.0215468		0.106655	0.364469	20	12	0.0548008	5.96564	0.115221	0.019314		0.00971662	0.0298409	20	10	0.155917	5.96035	0.0754905	0.0126654
metab_10933	Acetylpterosin C	0.00060166	0.00564056	20	18	0.150755	4.91415	0.119941	0.0244073		0.265595	0.639313	20	18	0.0634275	4.98133	0.055145	0.0110704		0.00245572	0.0119638	20	18	0.237305	4.93735	0.201412	0.0407935
metab_10941	2-[4,6-dihydroxy-2-methoxy-3-(3-methylbut-2-en-1-yl)phenyl]acetic acid	0.0330636	0.0922027	20	18	1.17203	3.70971	1.14565	0.308824		0.632609	1	20	18	0.62487	3.64815	0.910669	0.249625		3.64682e-05	0.00129918	20	18	1.0205	3.64049	1.17991	0.324106
metab_10954	L-phenylalanyl-L-hydroxyproline	0.000262043	0.00341015	24	6	0.33607	4.34016	0.372167	0.0857497		0.126	0.404393	20	6	0.372575	3.04449	0.553405	0.181773		0.00169767	0.00963814	24	6	0.366741	4.35244	0.486926	0.111874
metab_10960	7,8-Dihydro-14-hydroxynormorphine	0.0482011	0.122109	20	18	0.621335	3.97169	0.412708	0.103913		0.188277	0.512991	20	18	0.856448	4.02181	0.654447	0.162725		0.00102062	0.00702603	20	18	1.40502	4.18432	1.12179	0.268095
metab_10973	Marindinin	0.0399966	0.106235	20	18	0.418537	5.01212	0.445793	0.0889431		0.136773	0.421409	20	18	0.574736	5.10097	0.51408	0.100781		0.000108707	0.00192432	20	18	0.93727	5.17273	0.858519	0.16597
metab_10978	4,4alpha,5,6-Tetrahydro-7-methyl-2(3H)-naphthalenone	0.0182495	0.059238	20	18	0.125158	5.51582	0.0954641	0.0173073		1	1	20	18	0.0802566	5.51779	0.0487103	0.00882786		0.00699136	0.0236644	20	18	0.270115	5.56407	0.218993	0.0393585
metab_10979	(3S,5S)-Carbapenam-3-carboxylic acid	0.000196523	0.00287226	20	18	0.426385	4.7894	0.447615	0.0934595		0.237165	0.587757	20	18	0.316501	4.60939	0.26965	0.0585		0.00169767	0.00963814	20	18	0.696359	4.82943	0.574778	0.119016
metab_11021	L-4-Chlorotryptophan	0.0363825	0.0989411	24	6	0.271989	5.09614	0.156316	0.0306734		0.0899635	0.332982	20	14	0.00834386	5.07059	0.15335	0.030243		0.0078104	0.0255858	24	8	0.201826	4.88412	0.265159	0.0542901
metab_11124	3,4-Dimethyl-2-(1-pyrrolidinyl)-2-cyclopenten-1-one	0.00699136	0.0295629	20	18	0.554301	3.20645	0.466236	0.145406		0.160745	0.468429	20	18	0.425537	3.28518	0.288642	0.0878619		0.0330636	0.0734459	24	2	0.36317	3.64803	0.256729	0.0703748
metab_11160	4-formyl Indole	1.88869e-05	0.000681362	24	8	0.210134	6.44546	0.199599	0.0309674		1	1	20	18	0.0323855	5.93206	0.00817346	0.00137784		0.000146575	0.0022339	20	8	0.271812	6.61411	0.239473	0.0362064
metab_11170	10-hydroxy-2E-decenoic acid	0.0133777	0.0478373	24	16	0.297833	1.45615	1.15106	0.790484		0.394934	0.807433	20	18	1.28276	2.03823	0.756973	0.371387		0.00312286	0.0141722	20	18	2.02558	1.76469	1.19316	0.676129
metab_11171	Norecasantalic acid	0.00444048	0.0215962	20	18	0.176989	5.03061	0.150455	0.0299079		1	1	20	18	0.133785	5.04855	0.0855783	0.0169511		0.00102062	0.00702603	20	18	0.325269	5.06836	0.280458	0.0553351
metab_11212	Phe Asp Phe	0.0120376	0.0443246	20	18	1.18957	3.58372	1.09982	0.306894		0.485557	0.914027	20	18	1.02099	2.82812	0.682063	0.241172		0.00871612	0.027601	20	4	0.386151	3.6045	0.655134	0.181755
metab_11296	1,3-Dimethyl-6,8-isoquinolinediol	0.0164715	0.0550982	20	8	0.230305	4.67046	0.185922	0.0398081		1	1	20	10	0.177625	4.69687	0.0847423	0.0180423		0.0272278	0.0635537	20	8	0.13329	4.51023	0.1383	0.0306635
metab_11322	Pinidine	0.0272278	0.0792636	20	18	0.348179	3.22116	0.420551	0.130559		1	1	20	14	0.315652	2.60029	0.203627	0.0783095		0.00558394	0.0207217	20	0	1.14318	3.40664	0.680436	0.199738
metab_11363	S-Adenosylmethioninamine	0.00971662	0.0376255	20	0	0.548998	3.41122	0.675292	0.197962		0.160745	0.468429	24	20	0.743081	3.71401	0.612395	0.164888		0.000262043	0.00313791	20	18	1.99496	3.38976	1.63445	0.482173
metab_11468	3-Hydroxyquinaldic acid	0.00498223	0.0229763	20	18	0.142341	4.80176	0.129953	0.0270636		0.519357	0.946399	24	0	0.0507172	4.39446	0.0504966	0.011491		0.00419687	0.0174106	20	18	0.210576	4.5206	0.175694	0.0388651
metab_11472	1,2,10-Trihydroxydihydro-trans-linalyl oxide 7-O-beta-D-glucopyranoside	0.00277085	0.0153936	20	18	0.449437	3.89696	0.31787	0.0815687		0.219783	0.560771	20	18	0.527714	4.20811	0.305792	0.0726673		0.00444048	0.0177246	20	18	0.12141	3.64206	0.174276	0.0478509
metab_11473	CL(10:0/10:0/10:0/24:0)	0.0078104	0.0321207	24	8	0.608324	4.20332	0.605487	0.14405		0.976222	1	20	16	0.14432	5.97077	0.09925	0.0166226		1.84544e-06	0.000438291	24	22	0.372415	5.55026	0.336254	0.0605834
metab_11490	Corchoionol C 9-glucoside	0.00444048	0.0215962	20	8	0.239426	4.56074	0.225843	0.0495189		1	1	20	6	0.10748	5.46298	0.0902275	0.0165162		0.00060166	0.00513392	20	8	0.225143	5.56695	0.195328	0.0350871
metab_11547	Isatin	0.00528308	0.0242851	20	18	0.296136	4.64057	0.322382	0.0694704		0.0633254	0.267771	20	18	0.448023	4.74303	0.337599	0.0711779		0.00312286	0.0141722	20	18	0.643043	4.79415	0.536429	0.111892
metab_11550	Methyl (3x,10R)-dihydroxy-11-dodecene-6,8-diynoate 10-glucoside	0.022335	0.0688161	24	18	0.685222	3.49583	1.01149	0.289341		0.632609	1	20	18	1.20229	3.12371	0.786959	0.251931		0.000126319	0.00208098	20	18	1.69833	2.99734	1.38011	0.460444
metab_11614	3-hydroxy-2-[4-(2-methylpropyl)phenyl]propanoic acid	0.00395327	0.0200121	20	18	0.601394	5.01951	0.582268	0.116001		0.318943	0.705735	20	18	0.650255	4.79792	0.541073	0.112773		0.00351559	0.015204	20	18	1.0963	4.7583	1.05074	0.220823
metab_11657	BOX B	0.0164715	0.0550982	24	20	0.0640639	4.13659	0.101793	0.0246081		1	1	20	12	0.0467398	4.12166	0.0144702	0.00351076		0.00192222	0.0103365	20	18	0.192545	4.17174	0.132091	0.0316633
metab_11704	Lycofawcine	0.0164715	0.0550982	20	8	0.190565	5.51102	0.179228	0.0325217		0.592805	1	20	8	0.0809637	5.27785	0.0598945	0.0113483		0.00971662	0.0298409	20	8	0.10741	5.23732	0.103012	0.0196689
metab_11736	2E,6E,8E-decatrienoic acid	0.000347524	0.00402619	20	18	0.212061	5.43191	0.186026	0.034247		0.368073	0.77133	20	18	0.181019	5.51429	0.129814	0.0235414		0.000227086	0.00296878	20	18	0.400647	5.52504	0.348311	0.0630422
metab_11801	1-(4-hydroxy-3-methoxyphenyl)-7-(3-methoxyphenyl)heptane-3,5-dione	0.0381896	0.103756	24	20	0.0143189	0.952397	0.769107	0.769107		0.148339	0.447372	24	0	0.519936	1.26423	0.810223	0.640882		0.0156616	0.0430429	24	18	2.31114	2.66113	0.0457162	0.0171792
metab_11825	Alanyl-Phenylalanine	0.0078104	0.0321207	20	18	0.490661	5.08484	0.499176	0.0981695		1	1	20	0	0.240911	5.22042	0.173916	0.0333145		0.00498223	0.0189577	20	18	0.647851	4.95713	0.545615	0.110067
metab_11827	DL-2-Aminooctanoic acid	0.0078104	0.0321207	20	18	0.362109	4.64864	0.285756	0.0614709		0.126	0.404393	20	18	0.252579	4.39999	0.217964	0.0495373		0.00192222	0.0103365	20	0	0.754059	4.62825	0.457011	0.0987439
metab_11842	N-(3-oxo-octanoyl)-homoserine lactone	0.000301974	0.00374185	20	18	0.53528	5.55607	0.560778	0.100931		0.136773	0.421409	20	18	0.55416	5.69751	0.448333	0.0786893		3.64682e-05	0.00129918	20	18	0.959756	5.70574	0.843807	0.147887
metab_11888	Asn Phe Asn Val	0.000525536	0.00533017	20	18	0.698056	4.41095	0.698009	0.158245		0.174041	0.488205	20	18	0.384949	4.51526	0.21918	0.0485421		0.0148517	0.0409356	20	0	1.20357	3.781	0.816541	0.215959
metab_11898	N-[(3a,5b,7b)-7-hydroxy-24-oxo-3-(sulfooxy)cholan-24-yl]-Glycine	0.00971662	0.0376255	24	20	0.78008	4.77174	0.655979	0.137472		0.718774	1	20	18	0.337149	4.51741	0.265028	0.058668		0.022335	0.0554485	20	4	0.207465	4.36208	0.531648	0.12188
metab_11910	2-amino-4-{[2-({4-[5-(2-carboxy-2-hydroxyethyl)-2-hydroxyphenyl]-3-hydroxy-2-methylbutan-2-yl}sulfanyl)-1-[(carboxymethyl)-C-hydroxycarbonimidoyl]ethyl]-C-hydroxycarbonimidoyl}butanoic acid	0.0482011	0.122109	24	20	0.563211	2.22955	0.812553	0.364447		1	1	20	18	0.0885298	1.67815	0.044246	0.0263659		0.0164715	0.0442031	20	10	1.38063	3.70559	1.10631	0.298551
metab_11917	Saphenic acid methyl ester	0.0182495	0.059238	24	6	0.316572	4.04149	0.197985	0.0489881		1	1	20	18	0.254841	3.75294	0.101333	0.0270008		0.00444048	0.0177246	24	0	0.413003	4.26853	0.512503	0.120065
metab_11933	Thr Ile Leu	0.022335	0.0688161	24	18	0.259756	5.28863	0.359246	0.067928		1	1	24	22	0.163183	5.47116	0.0811177	0.0148264		0.0272278	0.0635537	24	0	0.259066	5.23242	0.219799	0.0420072
metab_11963	Eriojaposide B	0.0272278	0.0792636	20	18	0.615607	4.90721	0.487039	0.0992496		1	1	24	22	0.278565	5.54066	0.285764	0.0515759		0.022335	0.0554485	20	16	0.696854	4.99279	0.712477	0.142701
metab_12017	Gamma-Glutamyltyrosine	0.0482011	0.122109	20	8	0.307662	4.0423	0.331664	0.0820483		0.555081	0.989975	20	8	0.321663	3.76882	0.256621	0.0680904		3.64682e-05	0.00129918	24	6	0.508587	3.75963	0.521363	0.138674
metab_12139	2-Methylbutyroylcarnitine	0.0272278	0.0792636	20	18	0.416486	4.06052	0.348331	0.0857849		0.188277	0.512991	20	18	0.330926	4.04085	0.272456	0.0674253		0.00217392	0.0110835	20	18	0.837356	3.82215	0.776321	0.203111
metab_12199	Secologanate	1.25521e-06	0.000155537	20	8	0.594535	4.97592	0.602573	0.121098		0.106655	0.364469	20	10	0.106349	5.12664	0.0984734	0.0192082		0.0482011	0.0973586	20	8	0.152169	5.43987	0.149948	0.0275646
metab_12205	Val Ser Tyr	0.000399415	0.00441214	20	18	0.783474	3.93475	0.761826	0.193615		0.765296	1	24	0	0.353659	4.24654	0.708105	0.166749		0.00102062	0.00702603	24	0	0.672459	3.99256	0.885476	0.221782
metab_12315	(S)C(S)S-S-Methylcysteine sulfoxide	0.000785586	0.00680523	20	18	1.14869	4.96884	1.09273	0.219916		0.0528402	0.244869	20	18	0.750735	4.91624	0.767001	0.156014		6.86842e-05	0.00161777	20	18	1.2566	4.86344	1.27976	0.263138
metab_12323	O-propanoyl-carnitine	0.000227086	0.00308188	20	18	0.403122	4.46386	0.381365	0.0854339		0.255711	0.61604	20	18	0.424476	4.55093	0.337944	0.0742583		0.00089598	0.00648107	20	0	0.693742	4.54132	0.435808	0.095965
metab_12335	Frangulanine	0.0164715	0.0550982	24	22	0.869087	4.36118	0.847935	0.194428		1	1	24	18	0.341214	3.12003	0.061449	0.019695		0.00131949	0.00841284	20	18	1.31741	3.62694	1.10782	0.305443
metab_12368	6-Hydroxypentadecanedioic acid	2.23113e-06	0.000219266	20	14	0.733977	4.14176	1.07102	0.258591		0.0633254	0.267771	20	18	0.633143	3.19346	0.442494	0.138562		0.00131949	0.00841284	20	18	0.80299	3.60107	0.70751	0.196472
metab_12380	Hydroxyphenoxyethylaminohydroxypropanol	0.00116118	0.00870884	20	18	0.262619	4.64362	0.238337	0.0513256		0.814221	1	20	18	0.291187	4.81016	0.191585	0.0398292		2.23172e-05	0.00113579	20	18	0.617092	4.83142	0.518167	0.107249
metab_12404	Marasmone	0.00131949	0.0095688	20	8	0.724007	4.03552	0.504045	0.124902		1	1	24	12	0.113862	3.65352	0.0622178	0.0170295		0.0330636	0.0734459	24	2	0.274994	3.53612	0.622002	0.175899
metab_12439	{[4-(4-hydroxy-3-methoxyphenyl)butan-2-yl]oxy}sulfonic acid	6.86842e-05	0.00135	20	18	1.3061	2.44508	1.74394	0.713244		1	1	20	0	1.70165	2.79932	0.911204	0.325509		0.00140853	0.00890091	20	18	2.63998	2.38884	1.72421	0.721776
metab_12450	Leu Asp Gln Gln Val	0.0363825	0.0989411	20	18	0.663125	4.48488	0.466667	0.104053		0.237165	0.587757	24	16	0.304162	5.45236	0.148299	0.027199		0.0399966	0.0848775	20	18	0.658599	4.04782	0.515223	0.127284
metab_12456	4-Hydroxy-3-methoxyphenethyl alcohol	0.0148517	0.05112	20	18	0.112289	4.87151	0.108477	0.0222675		1	1	20	18	0.0707107	4.91047	0.02982	0.00607274		0.00217392	0.0110835	20	18	0.27358	4.92628	0.230319	0.0467532
metab_12466	Lipoyllysine	0.000227086	0.00308188	24	20	0.726588	4.54526	0.66119	0.145468		0.27548	0.650471	24	0	0.288358	4.74058	0.282333	0.0595567		0.00351559	0.015204	24	0	0.51092	4.48104	0.464209	0.103594
metab_12476	Isoleucyl-Threonine	0.00149757	0.0102598	24	10	0.528704	3.72601	0.504835	0.135489		1	1	20	16	0.108329	5.52751	0.113737	0.0205765		3.64682e-05	0.00129918	24	20	0.350407	5.03863	0.351492	0.0697595
metab_12572	2E,4Z-Heptadien-1-ol	0.0148517	0.05112	20	18	0.198838	4.21916	0.158747	0.0376253		0.485557	0.914027	20	18	0.207112	4.24266	0.123846	0.0291906		4.28197e-05	0.00138677	20	18	0.49745	4.34519	0.392957	0.090435
metab_12614	ACETYL-L-CYSTEINE	0.00277085	0.0153936	20	18	0.378161	4.95228	0.32399	0.0654224		0.27548	0.650471	20	18	0.377383	5.08919	0.332577	0.0653497		0.00312286	0.0141722	20	18	0.792384	5.17141	0.676191	0.130756
metab_12615	Thioacetamide	0.0108206	0.0407921	20	18	0.605425	3.05259	0.510871	0.167356		0.342766	0.73727	20	18	0.495116	3.26879	0.465356	0.142363		0.00625152	0.0223549	20	0	1.28997	3.36969	0.710223	0.210768
metab_12638	Ile Phe Gln Glu	0.00192222	0.0119353	20	18	1.87871	2.9299	1.17142	0.399818		1	1	20	18	0.65372	3.42074	0.408666	0.119467		0.0182495	0.047542	24	0	0.775484	3.02464	0.745496	0.246474
metab_12676	2,6-Piperidinedicarboxylic acid	0.00971662	0.0376255	20	10	0.122047	4.23799	0.118939	0.028065		0.674572	1	20	8	0.145028	4.1933	0.0731448	0.0174432		0.0363825	0.0789119	24	12	0.205114	4.39442	0.235114	0.0535028
metab_12703	Dihydronepetalactone	0.00444048	0.0215962	20	18	0.342947	4.24393	0.323792	0.0762952		1	1	20	18	0.136472	4.45232	0.0573318	0.0128768		0.0148517	0.0409356	20	18	0.365574	4.53359	0.316179	0.0697414
metab_12708	Isopentenyladenine-9-N-glucoside	0.00149757	0.0102598	24	8	0.292265	3.48183	0.395712	0.113651		0.255711	0.61604	20	0	0.383181	3.93205	0.251025	0.0638407		0.00245572	0.0119638	20	18	0.918885	3.58446	0.78691	0.219534
metab_12765	His Leu Leu	0.0182495	0.059238	20	18	0.420799	5.93353	0.340054	0.0573105		0.0633254	0.267771	24	18	0.328327	6.52424	0.154314	0.0236524		0.0078104	0.0255858	24	0	0.401672	5.98546	0.356173	0.0595065
metab_12800	Ile Ile Ala	0.00699136	0.0295629	20	18	0.427587	4.93058	0.300944	0.0610363		0.453603	0.871137	20	18	0.398243	4.90492	0.325869	0.0664371		0.00351559	0.015204	24	0	0.286909	5.19145	0.347078	0.0668557
metab_12816	Glycosides	0.022335	0.0688161	20	18	1.29938	3.22265	1.13644	0.352643		0.519357	0.946399	20	18	0.934724	3.19131	0.809716	0.253726		0.0272278	0.0635537	20	18	1.14367	2.65671	1.07312	0.40393
metab_12903	Ser Asp Pro Asp	0.0201992	0.0639641	20	18	0.0962372	3.53292	0.379343	0.107374		0.765296	1	20	18	0.382757	3.60973	0.13569	0.0375899		0.00204807	0.0109925	24	0	0.0669984	3.40181	0.176885	0.0519973
metab_12904	Amoxicillin	1.59578e-05	0.000681362	20	18	1.19197	4.17559	0.719864	0.172398		0.160745	0.468429	20	18	0.87752	4.14181	0.631187	0.152394		1.34607e-05	0.00100955	20	18	1.06094	4.34145	0.931282	0.21451
metab_12948	Glu Gly Glu Leu	0.0182495	0.059238	24	20	0.612142	4.54723	0.946421	0.208131		0.976222	1	20	18	1.38989	3.50575	1.02975	0.293731		0.00871612	0.027601	24	0	0.598495	4.96093	0.812136	0.163706
metab_12968	Methionyl-Methionine	0.0120376	0.0443246	24	8	0.450798	4.19446	0.471031	0.112298		0.219783	0.560771	20	18	0.755756	3.89398	0.433395	0.111299		0.0164715	0.0442031	20	18	0.582939	4.82052	0.345865	0.0717486
metab_13009	Ala Glu Leu	0.00871612	0.034938	24	20	0.414347	5.78295	0.351855	0.0608435		1	1	20	18	0.26368	5.43566	0.0229664	0.00422513		0.0120376	0.0352592	24	0	0.320726	5.85107	0.339435	0.0580125
metab_13024	Cysteinyl-Leucine	0.00180994	0.0117235	20	18	1.35163	2.25556	1.49179	0.661382		1	1	20	18	0.429709	1.46676	0.297453	0.202796		0.0127076	0.0371074	20	18	2.80849	2.33457	1.93865	0.830408
metab_13034	Gerrardine	0.0246724	0.0737843	20	8	0.138169	6.17138	0.108804	0.0176303		0.485557	0.914027	20	14	0.0506288	6.32579	0.0383398	0.00606088		0.00102062	0.00702603	24	14	0.120632	6.08499	0.103422	0.0169963
metab_13047	Phosphoserine	2.23113e-06	0.000219266	20	18	0.17713	5.15038	0.15147	0.0294094		0.174041	0.488205	20	18	0.0962372	5.08668	0.070251	0.0138108		0.00149757	0.0090044	20	18	0.132158	5.11858	0.0847285	0.0165531
metab_13054	5-Hydroxy-L-tryptophan	0.00312286	0.0167927	20	8	0.148492	5.02152	0.128226	0.0255354		1	1	20	2	0.0269408	4.82146	0.0104003	0.00215708		0.00591773	0.0219033	24	6	0.0872923	4.55241	0.0776567	0.0170584
metab_13097	Ser Thr Ile	0.0363825	0.0989411	24	20	0.288111	5.33336	0.241167	0.0452186		0.555081	0.989975	20	14	0.141139	4.82127	0.084592	0.0175456		0.00699136	0.0236644	20	4	0.24473	4.80375	0.408508	0.0850393
metab_13119	Phe Cys	0.0078104	0.0321207	24	16	0.387866	4.69512	0.194587	0.0414445		0.115976	0.384785	24	18	0.290232	4.40552	0.11475	0.0260469		0.0363825	0.0789119	20	18	0.370029	4.64528	0.323252	0.0695872
metab_13123	Xi-2,5-Dihydro-2,4-dimethylthiazole	0.00312286	0.0167927	20	18	0.136259	3.88057	0.119298	0.0307423		0.136773	0.421409	24	18	0.128393	4.10454	0.101742	0.0247877		3.10105e-05	0.0012275	20	18	0.394353	4.02569	0.311532	0.0773861
metab_13179	Gln Glu Ile	0.00395327	0.0200121	24	18	0.351821	5.52142	0.456959	0.0827611		1	1	20	18	0.403475	5.30631	0.134924	0.0254271		0.0133777	0.0379367	20	4	0.115683	5.55766	0.205136	0.0369105
metab_13210	5'-Deoxy-5'-(methylthio)adenosine	0.0246724	0.0737843	20	18	0.743311	5.37404	0.628529	0.116956		0.126	0.404393	20	18	0.71241	5.28612	0.561346	0.106192		0.0182495	0.047542	20	18	0.494621	5.82755	0.387552	0.0665035
metab_13233	5-Hexyltetrahydro-2-oxo-3-furancarboxylic acid	0.00016984	0.00260238	24	8	0.751884	3.59924	0.622216	0.172874		0.219783	0.560771	24	6	0.32831	3.8839	0.179725	0.0462744		0.00169767	0.00963814	24	4	0.354331	3.75964	0.461891	0.122855
metab_13268	Asp Asp Leu	0.0399966	0.106235	20	18	0.367554	4.2161	0.284903	0.067575		0.592805	1	20	18	0.572403	3.8151	0.515442	0.135106		0.00699136	0.0236644	24	2	0.448801	4.30753	0.0764293	0.0177432
metab_13297	Asp Leu	0.00625152	0.0272013	20	18	0.403475	5.76405	0.359879	0.0624351		1	1	20	0	0.319542	5.41348	0.180009	0.0332519		0.000458454	0.00434084	24	0	0.399445	6.05867	0.379056	0.0625643
metab_13358	Indole-3-acetyl-beta-1-D-glucoside	0.0363825	0.0989411	20	18	0.5811	3.78046	0.434186	0.11485		1	1	20	14	0.326542	3.04127	0.147269	0.0484237		0.00089598	0.00648107	20	18	1.15562	4.12197	1.14564	0.277935
metab_13382	Trp Asp	0.0330636	0.0922027	20	18	0.445265	4.60262	0.437028	0.094952		1	1	24	22	0.30844	4.10518	0.190675	0.0464474		0.0078104	0.0255858	20	0	0.924047	4.69724	0.713276	0.15185
metab_13397	3-Hydroxyhippuric acid	0.00277085	0.0153936	20	18	0.68151	4.15419	0.698417	0.168123		0.203506	0.536532	20	18	0.6149	4.26676	0.563721	0.132119		6.152e-06	0.000707259	20	18	1.0422	4.31318	0.918509	0.212954
metab_13398	2,3-Methyleneglutaric acid	0.00558394	0.0250224	20	18	0.376039	4.88308	0.338854	0.0693936		0.174041	0.488205	20	0	0.399657	4.93041	0.249478	0.0505999		8.01605e-05	0.00166757	20	18	0.664398	4.95407	0.560393	0.113118
metab_13453	1,2,3,4,5,6-Hexahydro-5-(1-hydroxyethylidene)-7H-cyclopenta[b]pyridin-7-one	0.00395327	0.0200121	20	18	0.260215	4.382	0.270611	0.0617552		0.188277	0.512991	20	18	0.233133	4.35099	0.177188	0.0407236		0.000458454	0.00434084	20	18	0.534856	4.36095	0.451025	0.103424
metab_13471	Alexine	0.00444048	0.0215962	20	18	0.436143	4.65568	0.503032	0.108047		0.0692291	0.281861	20	18	0.422991	4.57865	0.400801	0.0875369		0.000399415	0.00399415	20	18	0.789838	4.59783	0.707718	0.153924
metab_13472	5-[(2,4,5-trihydroxyphenyl)methyl]oxolan-2-one	0.0108206	0.0407921	20	18	0.551048	3.66843	0.41103	0.112045		1	1	20	0	0.455094	3.72899	0.229387	0.0615146		0.000525536	0.00476999	24	0	0.613203	3.80845	0.574763	0.150918
metab_13473	Nitecapone	0.000399415	0.00441214	20	18	0.683843	3.86843	0.682697	0.176479		0.136773	0.421409	24	22	0.343972	4.41896	0.264119	0.0597694		0.000262043	0.00313791	20	18	0.797546	4.50435	0.632456	0.14041
metab_13475	5'-Deoxyadenosine	0.00169767	0.0110465	20	8	0.371938	4.07701	0.408697	0.100244		1	1	20	6	0.102955	4.14155	0.0853628	0.0206113		0.00871612	0.027601	24	12	0.18132	5.03048	0.185022	0.0367802
metab_13505	Met Val	0.0164715	0.0550982	20	18	0.252649	5.88785	0.196346	0.0333477		0.919602	1	20	18	0.203576	5.91958	0.165705	0.0279927		0.000262043	0.00313791	24	2	0.419491	5.79498	0.381378	0.0658117
metab_13508	5-Ethyl-2-methylpyridine	0.00871612	0.034938	20	18	0.682004	3.77745	0.638008	0.168899		0.0578723	0.254925	24	0	0.393434	3.59934	0.460681	0.12799		0.00444048	0.0177246	24	0	0.594818	4.14791	0.70821	0.170739
metab_13560	Xi-2,3-Dihydro-3,5-dihydroxy-6-methyl-4H-pyran-4-one	0.00871612	0.034938	20	8	0.159948	4.85801	0.13529	0.0278488		1	1	20	18	0.0241831	5.00017	0.00880458	0.00176085		0.00498223	0.0189577	20	16	0.148705	5.06555	0.148523	0.0293202
metab_13563	4-methylthiazole-5-acetic-acid	1.84544e-06	0.000202288	20	18	0.894419	4.39204	0.848357	0.193158		0.106655	0.364469	24	0	0.176017	3.69436	0.399163	0.108047		0.000227086	0.00296878	20	18	1.05755	3.76027	0.874477	0.232557
metab_13617	Gln Leu Thr	0.00245572	0.0142833	24	18	0.308263	4.95425	0.477036	0.0962882		0.453603	0.871137	24	16	0.15917	5.12229	0.032002	0.0062476		0.00373443	0.016053	20	18	0.537684	4.96717	0.615661	0.123946
metab_13620	N-hexanoyl-L-Homoserine lactone	0.0272278	0.0792636	20	18	0.267781	4.45892	0.220111	0.0493642		1	1	20	0	0.262266	4.72388	0.127792	0.0270522		1.88869e-05	0.00105544	20	18	0.694591	4.59924	0.571941	0.124356
metab_13649	Ala Val Thr	0.00245572	0.0142833	20	18	0.255195	5.91133	0.221282	0.0374336		1	1	20	18	0.17713	6.087	0.108348	0.0177999		0.00089598	0.00648107	20	0	0.615749	6.01923	0.452612	0.0751944
metab_13650	Ser Pro Val	0.0482011	0.122109	20	18	0.182363	6.21462	0.231327	0.037223		0.115976	0.384785	24	2	0.112465	6.23187	0.133644	0.0214452		0.00871612	0.027601	24	0	0.35891	6.05548	0.361046	0.059623
metab_13670	1-(1,2,3,4,5-Pentahydroxypent-1-yl)-1,2,3,4-tetrahydro-beta-carboline-3-carboxylate	0.00277085	0.0153936	20	18	0.816213	4.70231	0.710445	0.151084		0.0633254	0.267771	20	18	0.697419	4.63179	0.556904	0.120235		6.86842e-05	0.00161777	20	18	1.16354	4.79529	1.02137	0.212994
metab_13679	Glu His Leu	0.0182495	0.059238	24	18	0.275453	5.29936	0.32026	0.0604338		1	1	20	18	0.269761	5.04804	0.147252	0.0291701		0.0201992	0.0513997	24	0	0.515693	4.89646	0.596807	0.121885
metab_13725	Ser Glu Met	0.000227086	0.00308188	20	18	0.578696	4.47475	0.486972	0.108827		0.203506	0.536532	20	18	0.452619	4.28286	0.265843	0.0620713		0.0439282	0.090919	24	0	0.467468	4.60698	0.459338	0.0997049
metab_13772	Aminofurantoin	0.000347524	0.00402619	20	18	0.517744	4.11647	0.612262	0.148735		0.368073	0.77133	20	0	0.494126	4.1977	0.305406	0.0727557		0.00217392	0.0110835	20	18	0.75222	3.99445	0.652863	0.163442
metab_13779	Asp Tyr	0.00116118	0.00870884	20	18	0.625436	4.59763	0.672613	0.146296		0.814221	1	20	18	0.433669	4.32595	0.336356	0.0777531		0.0127076	0.0371074	24	0	0.364761	5.09858	0.369784	0.0725268
metab_13780	4-Hydroxyandrostenedione glucuronide	0.00060166	0.00564056	20	18	1.43217	3.69576	0.975373	0.263917		0.0633254	0.267771	20	18	1.21764	3.78749	0.838306	0.221335		0.0363825	0.0789119	20	18	0.715875	3.07677	0.621253	0.201917
metab_13791	3-Hydroxy-2-methyl-[R-(R,S)]-butanoic acid	0.0246724	0.0737843	20	16	0.778878	2.83568	0.966124	0.340703		0.519357	0.946399	24	20	0.950634	2.39537	0.660326	0.275667		2.63281e-05	0.0011369	20	0	1.29386	2.51412	0.943239	0.375177
metab_13819	L-Agaridoxin	1.88869e-05	0.000681362	24	8	0.585166	3.80138	0.441284	0.116085		0.0528402	0.244869	24	6	0.170572	4.07683	0.326563	0.080102		0.0133777	0.0379367	24	2	0.463473	3.7857	0.30177	0.0797131
metab_13835	5,6-Dihydro-5-fluorouracil	0.00131949	0.0095688	20	18	0.214465	4.3799	0.1834	0.041873		0.219783	0.560771	20	18	0.144603	4.4307	0.0929038	0.0209682		0.000262043	0.00313791	20	18	0.392091	4.33684	0.322576	0.0743803
metab_13871	Gln Asp Met	0.00245572	0.0142833	20	18	0.702935	4.43237	0.563619	0.12716		1	1	20	18	0.759291	4.24321	0.444928	0.104856		0.0330636	0.0734459	24	0	0.607882	4.53858	0.687619	0.151505
metab_13925	Glu Leu Ser	0.00192222	0.0119353	20	18	0.767635	5.16282	0.597298	0.115692		0.718774	1	20	18	0.903965	4.72711	0.553428	0.117075		0.0272278	0.0635537	24	0	0.520077	5.58721	0.559239	0.100093
metab_13931	Ser Ile Gln	0.00312286	0.0167927	20	18	0.522128	4.44172	0.567155	0.127688		0.318943	0.705735	24	18	0.233045	4.38052	0.353776	0.0807611		0.00871612	0.027601	20	0	0.824274	4.50878	0.785827	0.174288
metab_13945	Kanosamine	0.0363825	0.0989411	20	18	0.362816	6.00696	0.298288	0.049657		1	1	20	0	0.294015	5.79202	0.172183	0.0297276		0.00102062	0.00702603	20	18	0.577353	5.88433	0.428715	0.0728571
metab_13952	(15a,20R)-Dihydroxypregn-4-en-3-one 20-[glucosyl-(1->4)-6-acetyl-glucoside]	0.00971662	0.0376255	20	18	0.361827	5.43687	0.371729	0.0683719		1	1	20	0	0.404465	5.43097	0.239103	0.0440258		0.00277085	0.0129884	24	0	0.594306	5.41986	0.797869	0.147212
metab_13954	Isopropyl beta-D-glucoside	0.0148517	0.05112	20	18	0.755897	3.39486	0.49684	0.146351		0.0528402	0.244869	20	18	0.58202	3.32648	0.452924	0.136157		0.0120376	0.0352592	20	0	0.575514	3.42578	0.409639	0.119575
metab_14015	1-Methylhistamine	0.00116118	0.00870884	20	18	0.829012	3.762	0.789442	0.209846		0.0756145	0.298892	20	18	0.77209	3.95492	0.671771	0.169857		5.87635e-05	0.00153648	20	18	1.40735	3.59171	1.10278	0.307035
metab_14023	Glu Met Thr	0.00498223	0.0229763	20	18	1.1226	4.0213	0.903539	0.224688		0.592805	1	20	18	0.926451	3.50604	0.693751	0.197873		0.0078104	0.0255858	20	18	1.56681	3.59344	1.23212	0.34288
metab_14041	Gln Cys Met Thr	0.0246724	0.0737843	20	18	0.058902	1.54958	0.84805	0.547277		0.674572	1	20	18	0.0770746	1.90728	0.910278	0.477264		0.00444048	0.0177246	20	0	2.195	2.0437	1.05919	0.518273
metab_14105	Pro Glu Glu	0.0482011	0.122109	24	0	0.733376	4.16297	0.890359	0.213876		1	1	20	18	0.382121	2.89953	0.358001	0.123469		0.0148517	0.0409356	24	0	0.744548	4.29573	0.698746	0.16266
metab_14124	3-Pyridinaldehyde	0.022335	0.0688161	20	16	0.184484	4.68029	0.188503	0.040276		0.106655	0.364469	20	18	0.232355	4.70682	0.152797	0.032463		0.000244564	0.00313791	20	18	0.290479	4.77756	0.227825	0.0476864
metab_14141	Ser Ile Ser	0.0078104	0.0321207	24	20	0.553559	5.60156	0.605527	0.1081		0.919602	1	20	18	0.301581	5.51127	0.207909	0.0377243		0.000785586	0.00600247	24	0	0.468829	5.39986	0.60591	0.112208
metab_14281	1-Hydroxylorcaserin	0.00419687	0.0211701	20	8	0.0690843	5.12422	0.0537636	0.0104921		0.148339	0.447372	20	8	0.0641346	5.09706	0.0314898	0.00617802		0.000785586	0.00600247	20	8	0.108612	5.0815	0.104246	0.0205149
metab_14301	Asp Ile Lys	0.00116118	0.00870884	20	0	0.715946	5.88172	0.735503	0.125049		0.318943	0.705735	24	2	0.62487	5.64158	0.593633	0.105225		0.0246724	0.0591391	20	0	0.670761	6.05633	0.599212	0.0989398
metab_14310	Asp Val	0.00498223	0.0229763	20	18	0.494621	5.16151	0.456406	0.0884249		1	1	20	0	0.494763	4.67005	0.272294	0.0583063		0.0201992	0.0513997	24	0	0.412349	5.52784	0.45541	0.0823847
metab_14337	Delta-Guanidinovaleric acid	2.63281e-05	0.000781616	20	18	0.633992	5.31405	0.755493	0.142169		0.865629	1	24	0	0.283762	5.47293	0.516395	0.0943546		0.000347524	0.00373752	20	18	0.974252	5.05622	0.866727	0.171418
metab_14351	Prolyl-Histidine	0.00498223	0.0229763	20	18	0.542987	4.595	0.42307	0.0920718		1	1	20	0	0.14531	5.22588	0.0917203	0.0175512		2.63281e-05	0.0011369	20	18	0.942573	4.29184	0.713367	0.166215
metab_14441	His Thr Val	0.0182495	0.059238	20	18	0.313107	5.42922	0.466586	0.0859399		1	1	20	18	0.199758	5.71255	0.131245	0.0229749		0.00699136	0.0236644	24	0	0.50597	5.23324	0.627818	0.119967
metab_14444	S-Formylglutathione	0.0148517	0.05112	20	8	0.324491	4.96101	0.367832	0.0741446		0.865629	1	20	10	0.317703	3.61068	0.219174	0.0607016		0.000196523	0.0026671	20	8	0.446184	5.13919	0.491685	0.0956737
metab_14507	2,4-dihydroxy-2-heptenedioc acid	0.0164715	0.0550982	20	18	0.578413	3.7252	0.593192	0.159238		1	1	20	0	0.64573	3.76772	0.318468	0.0845253		0.0108206	0.0324961	24	22	0.800197	4.27677	0.747231	0.174719
metab_14511	Beta-Alanopine	0.00060166	0.00564056	20	18	0.255336	5.484	0.222554	0.0405824		0.555081	0.989975	20	18	0.156624	5.40186	0.113145	0.0209455		9.34169e-05	0.00178683	20	18	0.30646	5.59187	0.283198	0.0506445
metab_14539	Thr Met Asp	0.00149757	0.0102598	20	18	1.04383	4.70665	0.853118	0.181258		0.718774	1	20	18	1.12967	4.55898	0.696164	0.152702		0.0148517	0.0409356	24	4	0.873206	4.57075	0.0946485	0.0207074
metab_14550	Gly Ala Ala Asp	0.00498223	0.0229763	20	18	0.949715	4.18804	0.779834	0.186205		0.148339	0.447372	20	0	0.886358	4.20161	0.569546	0.135554		0.000687933	0.00556991	20	18	1.65293	4.06327	1.18581	0.291837
metab_14561	Ser Tyr Lys	0.0363825	0.0989411	20	18	0.789768	3.77521	0.538656	0.142682		1	1	20	0	0.953321	4.10046	0.321051	0.0782965		0.00699136	0.0236644	20	18	0.760211	4.07017	0.807543	0.198405
metab_14577	Glu Glu Ala	0.00192222	0.0119353	20	18	0.853124	4.41685	0.740376	0.167625		0.519357	0.946399	20	18	0.858003	4.17869	0.468067	0.112013		0.00871612	0.027601	24	0	0.493843	4.78625	0.665974	0.139143
metab_14579	Valinopine	0.000785586	0.00680523	20	18	0.940947	4.15697	0.751218	0.180713		0.160745	0.468429	20	18	0.914218	4.23441	0.670774	0.15841		0.00102062	0.00702603	20	18	0.97305	4.38044	0.82165	0.187573
metab_14583	Ethyl glucuronide	0.0108206	0.0407921	20	18	2.2771	2.76867	1.0327	0.372996		1	1	20	14	1.46018	2.42046	0.508131	0.209932		0.0363825	0.0789119	24	0	0.0952826	2.26087	0.506751	0.22414
metab_14622	Asn Val Glu Lys	0.00277085	0.0153936	20	18	1.2117	4.3626	0.817495	0.187387		1	1	20	0	0.881833	4.55301	0.478483	0.105092		0.0300186	0.0683876	24	2	0.411395	4.65043	0.32667	0.0702452
metab_14624	3-Pyridinebutanoic acid	0.00169767	0.0110465	24	18	0.326188	4.94036	0.30016	0.0607568		0.0825145	0.312306	24	16	0.234583	5.06608	0.111149	0.0219399		6.70035e-06	0.000707259	20	18	0.687873	4.98064	0.575805	0.115609
metab_14669	Pilocarpidine	0.0201992	0.0639641	20	18	0.196859	5.30781	0.143304	0.0269987		1	1	20	0	0.155634	5.58165	0.108878	0.0195064		0.00089598	0.00648107	20	18	0.34033	5.63161	0.277238	0.0492289
metab_14731	Ser Thr Glu	0.0439282	0.114438	20	18	1.25278	3.92501	1.06319	0.270876		1	1	20	18	2.14197	2.97495	1.01034	0.339616		0.0120376	0.0352592	24	0	0.543093	4.64716	0.656338	0.141234
metab_14774	Beta-D-Fucose	5.87635e-05	0.00125922	20	8	0.464428	4.62598	0.420555	0.0909116		0.0979977	0.351313	20	8	0.256468	4.16708	0.211149	0.0506709		2.69231e-06	0.000479567	20	8	0.569716	4.55565	0.502851	0.11038
metab_14813	4-Trimethylammoniobutanal	0.00871612	0.034938	20	18	0.476802	5.52696	0.41291	0.0747083		0.0633254	0.267771	20	18	0.548361	5.15355	0.445575	0.0864598		2.63281e-05	0.0011369	20	18	0.642619	5.56523	0.562658	0.101102
metab_14831	9-Oxo-nonanoic acid	0.0482011	0.122109	20	6	0.318905	4.69411	0.308709	0.0657651		1	1	20	6	0.151604	5.18575	0.15403	0.0297025		0.0399966	0.0848775	24	22	0.281959	4.82659	0.257566	0.0533639
metab_14889	N-Carbamoylsarcosine	0.00192222	0.0119353	20	18	0.654074	4.91475	0.699424	0.142311		0.0825145	0.312306	20	18	0.456437	4.99588	0.516612	0.103408		0.00498223	0.0189577	20	0	0.834103	4.86391	0.751541	0.154514
metab_14890	Ser Val Gln Glu	0.0330636	0.0922027	20	0	0.435224	4.60487	0.5775	0.125411		1	1	20	18	0.0515481	4.09887	0.0828391	0.0202102		0.0148517	0.0409356	24	22	0.387989	4.46191	0.423842	0.0949913
metab_14895	6-Hydroxynicotinic acid	0.0133777	0.0478373	20	18	0.272731	5.08031	0.244621	0.0481509		0.106655	0.364469	20	18	0.242891	4.92729	0.221511	0.044956		0.000347524	0.00373752	20	18	0.483378	5.00663	0.425418	0.0849708
metab_14957	Ser Ser Glu	0.0148517	0.05112	24	20	0.754943	5.29759	0.705684	0.133208		1	1	20	18	0.885156	4.67047	0.470782	0.1008		0.0330636	0.0734459	24	0	0.50422	5.20763	0.446253	0.0856923
metab_14987	Dopaquinone	0.034723	0.0966413	20	18	0.380282	5.42198	0.282719	0.0521431		0.718774	1	24	2	0.135057	5.4696	0.322977	0.0590494		0.00498223	0.0189577	24	0	0.422213	5.14794	0.423811	0.0823262
metab_15007	Prolyl-Asparagine	0.0246724	0.0737843	20	18	0.785666	4.62212	0.596429	0.129038		0.106655	0.364469	24	2	0.377135	5.08095	0.302679	0.0595714		5.02002e-05	0.00144516	24	0	0.18208	4.21625	0.331707	0.0786735
metab_15013	Guanidoacetic acid	0.00625152	0.0272013	20	18	0.425042	5.68852	0.411961	0.0724196		0.174041	0.488205	20	18	0.389474	5.74151	0.333146	0.0580242		0.00089598	0.00648107	20	18	0.60797	5.69645	0.472191	0.0828921
metab_15235	N6,N6,N6-Trimethyl-L-lysine	0.0108206	0.0407921	20	18	0.642831	3.42898	0.52337	0.152631		1	1	20	18	0.546028	3.41324	0.367236	0.107592		0.00277085	0.0129884	20	0	0.642972	3.26124	0.490268	0.150332
metab_15334	Fructoselysine	0.0300186	0.0856386	24	18	0.370665	4.63182	0.50998	0.110104		0.342766	0.73727	20	2	0.259862	3.90539	0.277798	0.071132		0.00444048	0.0177246	20	18	0.474751	4.47532	0.530312	0.118497
metab_15383	Histamine	0.000347524	0.00402619	20	18	0.646932	3.99275	0.547742	0.137184		0.0979977	0.351313	20	18	0.409698	3.88119	0.330197	0.0850761		0.00312286	0.0141722	20	18	0.519016	4.06753	0.438934	0.107912
metab_15395	Valyl-Threonine	0.0148517	0.05112	20	18	0.939603	3.55764	0.556026	0.156291		0.203506	0.536532	20	18	0.379221	3.44459	0.275983	0.0801206		0.00971662	0.0298409	20	18	1.02417	4.06056	0.909966	0.224099
metab_15628	6-Hydroxykynurenic acid	0.00102062	0.00807993	20	18	0.589939	6.25852	0.561515	0.0897202		0.592805	1	20	18	0.369675	6.31831	0.257056	0.0406844		0.000108707	0.00192432	20	18	0.965484	6.36792	0.863027	0.135527
metab_15632	Allysine	0.0078104	0.0321207	20	18	0.209586	4.53566	0.213535	0.0470791		1	1	20	18	0.126501	4.73717	0.066054	0.0139438		0.00261329	0.0126664	24	0	0.268117	4.47345	0.271744	0.0607459
metab_15633	Amylose	0.00625152	0.0272013	20	8	0.238861	5.35722	0.250976	0.0468482		0.0553563	0.254925	20	8	0.169423	5.21959	0.148021	0.0283587		0.00871612	0.027601	24	12	0.195268	5.54631	0.223679	0.0403293
metab_15634	CLOFIBRIC ACID	6.86842e-05	0.00135	20	18	0.713612	4.47819	0.593398	0.132508		0.674572	1	24	0	0.162705	4.06623	0.264442	0.0650337		0.00169767	0.00963814	20	18	0.72132	4.18942	0.576836	0.137689
metab_15636	Chondroitin	0.00277085	0.0153936	20	18	0.415637	6.12714	0.494057	0.0806341		1	1	20	16	0.186464	5.20207	0.188004	0.0361402		0.00060166	0.00513392	20	18	1.27187	5.08441	1.14317	0.224838
metab_15650	M-Cresol	0.00625152	0.0272013	20	18	0.110026	4.32266	0.0835866	0.0193369		0.115976	0.384785	20	18	0.216445	4.44777	0.159305	0.0358168		2.63281e-05	0.0011369	20	18	0.490732	4.55141	0.416669	0.0915473
metab_15654	N-Acetylneuraminic acid	5.02002e-05	0.00112654	24	22	0.200429	6.28068	0.233524	0.0371813		1	1	20	8	0.0888833	6.13976	0.0504333	0.00821421		0.00192222	0.0103365	24	14	0.242308	6.65338	0.238832	0.0358963
metab_15664	3-hydroxy-3-methyl-Glutaric acid	6.86842e-05	0.00135	20	18	0.389757	6.26248	0.358345	0.057221		0.318943	0.705735	20	18	0.20294	5.97768	0.161379	0.0269969		0.00192222	0.0103365	20	18	0.420446	6.31628	0.337509	0.0534348
metab_15951	3-Dehydroquinate	0.0330636	0.0922027	20	8	0.446397	4.14428	0.390661	0.0942652		1	1	20	6	0.0492146	3.90729	0.0714452	0.0182851		0.0439282	0.090919	20	10	0.585979	4.87783	0.409438	0.0839385
metab_15981	Succinic acid semialdehyde	0.0133777	0.0478373	20	18	0.444841	6.32597	0.370375	0.0585484		1	1	20	0	0.13633	5.59967	0.0946267	0.0168986		0.00699136	0.0236644	24	4	0.200288	6.60473	0.241925	0.0366291
metab_16069	N2-Succinyl-L-ornithine	0.00351559	0.0182172	20	18	0.301722	5.51959	0.260148	0.0471318		0.976222	1	24	2	0.164791	5.05329	0.26766	0.0529674		0.0399966	0.0848775	24	2	0.26817	5.61364	0.320722	0.0571327
metab_16104	Valeric acid	0.00312286	0.0167927	20	18	0.19502	5.66236	0.203516	0.035942		1	1	20	0	0.138098	5.54231	0.100353	0.0181067		0.000227086	0.00296878	20	18	0.345492	5.62856	0.286309	0.0508672
metab_16327	Taurocholic acid	0.0363825	0.0989411	24	2	0.353748	6.07946	0.373247	0.0613948		0.0578723	0.254925	24	4	0.501639	6.36111	0.0702533	0.0110442		0.0148517	0.0409356	24	2	0.270115	6.25498	0.322667	0.0515856
metab_16462	Azelaic acid	0.00169767	0.0110465	20	0	0.131734	6.56364	0.129738	0.0197661		1	1	20	0	0.12042	6.45636	0.0699907	0.0108406		0.022335	0.0554485	20	18	0.275135	6.51367	0.222047	0.0340894
metab_16524	L-beta-aspartyl-L-leucine	0.00116118	0.00870884	20	18	0.454811	5.41163	0.419824	0.077578		0.65359	1	20	4	0.235042	4.88685	0.333273	0.0681979		0.00395327	0.0164719	24	0	0.34726	5.62248	0.382039	0.0679486
metab_16749	1-benzofuran-4-ol	3.64682e-05	0.000919772	20	18	0.875327	4.03637	0.669751	0.165929		0.632609	1	20	18	0.368827	3.4881	0.2699	0.0773775		6.86842e-05	0.00161777	20	18	0.572049	3.56483	0.448243	0.12574
metab_16815	Pimelic acid	0.000525536	0.00533017	20	18	0.303632	5.56839	0.295851	0.0531304		0.0979977	0.351313	20	18	0.28355	5.46306	0.221255	0.0405001		0.00060166	0.00513392	20	18	0.469236	5.63974	0.376155	0.0666971
metab_16972	2-Hydroxyethanesulfonate	0.0439282	0.114438	20	18	0.227971	6.42373	0.214003	0.0333144		0.674572	1	20	18	0.26566	6.54246	0.24464	0.0373926		8.01605e-05	0.00166757	20	18	0.688015	6.23456	0.613526	0.0984073
metab_17603	L-Arginine	0.0399966	0.106235	20	18	0.239285	5.69534	0.284256	0.0499102		0.115976	0.384785	20	4	0.266791	5.2867	0.34928	0.0660677		0.0439282	0.090919	24	0	0.36119	5.55137	0.404023	0.0727791
metab_17645	Glycyl-Serine	0.0133777	0.0478373	20	18	0.254912	5.2786	0.294999	0.0558858		1	1	20	0	0.217223	4.93936	0.171711	0.0347638		0.0246724	0.0591391	20	4	0.10741	5.04574	0.182293	0.0361281
metab_17655	Erythrono-1,4-lactone	0.00102062	0.00807993	20	18	1.01873	3.88689	0.729488	0.187679		1	1	20	18	0.642548	3.6135	0.332378	0.0919825		0.000146575	0.0022339	20	18	1.11808	4.43694	1.09362	0.24648
metab_17659	(3-Nitroamino)alanine	0.000525536	0.00533017	20	18	0.670761	4.43675	0.502099	0.113168		0.674572	1	20	18	0.702369	4.26949	0.343122	0.0803661		0.0120376	0.0352592	20	18	0.943422	4.6646	0.673825	0.144455
metab_17712	D-Glucurono-6,3-lactone	0.00060166	0.00564056	20	18	0.8457	5.46023	0.774034	0.141758		0.453603	0.871137	20	18	0.838558	5.24491	0.633175	0.120722		4.28197e-05	0.00138677	20	18	1.31232	5.45617	1.23391	0.226149
metab_17815	Citalopram N-oxide	0.000196523	0.00287226	20	18	0.728603	3.77295	0.960484	0.254571		1	1	20	0	1.05111	3.14383	0.792897	0.252207		0.00116118	0.00775026	24	0	1.10238	3.5323	1.34004	0.379369
metab_17863	Trans-Grandmarin isovalerate	0.00351559	0.0182172	20	18	0.823779	4.92222	0.781882	0.158847		0.394934	0.807433	20	18	0.853549	4.80712	0.526085	0.109439		0.0272278	0.0635537	24	2	0.808011	4.56381	0.556429	0.121922
metab_17872	L-2-Amino-5-hydroxypentanoic acid	0.00395327	0.0200121	20	18	0.464216	4.44688	0.459566	0.103346		0.219783	0.560771	20	18	0.388697	4.60349	0.395466	0.0859056		8.01605e-05	0.00166757	20	0	0.794576	4.43196	0.719768	0.162404
metab_17939	3,4,5-trihydroxy-6-{3-hydroxy-5-[2-(2-hydroxyphenyl)ethyl]phenoxy}oxane-2-carboxylic acid	0.000146575	0.0023601	20	18	1.06193	4.11111	0.610093	0.148401		1	1	20	18	0.0538815	3.48852	0.0534069	0.0153093		0.00498223	0.0189577	20	18	1.17528	4.26843	0.786827	0.184336
metab_17961	Fructosamine	1.13354e-05	0.00057689	20	18	0.35525	6.12268	0.31355	0.0512113		0.296536	0.676644	20	18	0.166241	5.98351	0.126992	0.0212238		5.02002e-05	0.00144516	20	18	0.334815	6.13086	0.304036	0.0495911
metab_18031	(S)-2-Hydroxyglutarate	0.00149757	0.0102598	20	18	0.414577	5.75313	0.373801	0.0649735		1	1	20	0	0.174231	5.15871	0.116981	0.0226764		0.00312286	0.0141722	20	18	0.542422	6.07176	0.390478	0.0643105
metab_18040	Ethyl hydrogen fumarate	0.00089598	0.00742309	20	18	0.7134	5.91689	0.694599	0.117393		0.814221	1	20	18	0.335522	6.11282	0.281061	0.045979		0.0120376	0.0352592	20	2	0.154644	6.39944	0.447038	0.0698558
metab_18066	Isoleucyl-Aspartate	0.00498223	0.0229763	20	18	0.334037	6.68504	0.334995	0.0501112		1	1	20	0	0.248053	6.11268	0.0943328	0.0154323		0.0182495	0.047542	20	4	0.123814	6.85062	0.209562	0.0305902
metab_18094	Aspartyl-L-proline	0.0173605	0.0580039	20	10	0.105359	5.28332	0.130667	0.0247319		0.394934	0.807433	20	2	0.0796909	5.09989	0.112545	0.0220681		0.0330636	0.0734459	24	0	0.222862	4.85821	0.245896	0.0506145
metab_18123	2-Acetolactate	0.000785586	0.00680523	20	18	0.360483	4.31207	0.309075	0.0716768		0.42342	0.838018	20	18	0.238295	4.15079	0.196309	0.0472945		5.60365e-06	0.000694365	20	18	0.365433	4.39494	0.318113	0.0723816
metab_18128	1'-Acetoxyeugenol acetate	0.00089598	0.00742309	20	18	0.729381	3.57719	0.527306	0.147408		1	1	20	18	0.602738	3.34723	0.250225	0.0747558		0.00116118	0.00775026	20	18	1.11497	3.65453	0.741984	0.203031
metab_18163	Gamma-Aminobutyryl-lysine	0.0108206	0.0407921	20	18	0.610799	3.88631	0.597453	0.153733		0.106655	0.364469	24	2	0.558402	4.10794	0.578912	0.140925		0.0201992	0.0513997	24	0	0.712693	3.69472	0.468098	0.126694
metab_18258	Glutamyltryptophan	3.10105e-05	0.000858057	20	18	1.17267	3.99915	0.803474	0.200911		1	1	20	14	0.49653	3.52237	0.272799	0.0774477		0.0399966	0.0848775	20	18	0.983656	3.74133	0.692723	0.185154
metab_18416	Hydroxylated lecithin	6.86842e-05	0.00135	20	18	0.99695	3.59937	1.21624	0.337903		1	1	20	0	0.633073	3.19819	0.263016	0.0822389		0.0330636	0.0734459	24	0	0.536977	4.19887	0.538288	0.128198
metab_18457	Gamma-Glutamyltryptophan	0.0300186	0.0856386	24	20	0.446043	3.97602	0.388713	0.0977644		1	1	20	18	0.201243	3.60788	0.0191205	0.00529966		0.0439282	0.090919	20	4	0.219415	4.31133	0.243307	0.0564343
metab_18593	P-Salicylic acid	9.34169e-05	0.00174012	20	18	0.167301	4.73258	0.156082	0.0329803		0.0724218	0.294439	20	18	0.0789131	4.59294	0.0813498	0.0177119		0.000347524	0.00373752	20	18	0.240133	4.69691	0.174128	0.0370729
metab_18598	Aminohippuric acid	4.28197e-05	0.00102551	20	18	0.417759	4.42782	0.864848	0.195321		0.865629	1	20	18	0.624941	4.31907	0.659788	0.152762		0.000525536	0.00476999	20	18	1.1296	4.45229	0.949788	0.213326
metab_18607	4-Methylcatechol	0.00060166	0.00564056	20	18	0.674863	3.93308	0.54166	0.137719		0.174041	0.488205	20	18	0.516329	3.82024	0.427366	0.111869		0.00169767	0.00963814	20	18	1.06179	3.86752	0.749772	0.193864
metab_18614	Indole-3-carboxilic acid-O-sulphate	2.23172e-05	0.000714652	20	18	0.745503	3.91993	0.490461	0.12512		0.0979977	0.351313	20	18	0.613132	3.80972	0.487873	0.12806		0.000687933	0.00556991	20	18	0.94519	3.8967	0.656098	0.168373
metab_18641	Oxypurinol	5.02002e-05	0.00112654	20	18	1.81585	3.03484	1.34419	0.44292		0.0979977	0.351313	20	18	0.757806	2.87705	1.02383	0.355861		0.0133777	0.0379367	20	18	2.00691	2.55311	1.30899	0.512704
metab_18684	Glutaric acid	3.10105e-05	0.000858057	20	18	0.221042	5.10596	0.201552	0.039474		1	1	24	18	0.0534926	4.85825	0.0357612	0.00736092		0.0246724	0.0591391	20	18	0.211778	5.16714	0.147144	0.0284769
metab_18720	Alanyl-Leucine	0.00131949	0.0095688	20	18	0.591424	3.52554	0.553995	0.157138		1	1	20	6	0.131593	2.93589	0.0586955	0.0199924		0.00277085	0.0129884	24	0	0.501409	3.89498	0.459013	0.117847
metab_18745	P-Anisic acid	0.00102062	0.00807993	20	18	0.337785	5.32589	0.339192	0.0636874		0.947912	1	20	18	0.292035	5.22668	0.24031	0.0459775		0.00871612	0.027601	20	18	0.534714	5.37279	0.40236	0.0748885
metab_18748	2-[3-(sulfooxy)phenyl]acetic acid	0.00971662	0.0376255	20	18	0.56908	6.84983	0.544621	0.0795086		0.632609	1	20	18	0.495611	6.81302	0.411776	0.0604395		0.00498223	0.0189577	20	18	0.809425	6.79314	0.717523	0.105625
metab_18962	Alpha-D-Galacturonic acid	0.00060166	0.00564056	24	18	0.618294	3.91323	0.602397	0.153939		0.318943	0.705735	20	18	0.363877	3.77972	0.294225	0.0778429		0.00871612	0.027601	20	18	1.18455	3.77357	0.869065	0.230303
metab_19016	4-(Methylnitrosamino)-1-(3-pyridyl)-1-butanol glucuronide	0.0399966	0.106235	24	20	0.492182	4.36057	0.464102	0.106431		1	1	20	18	0.870448	3.56035	0.291321	0.0818236		0.00498223	0.0189577	20	4	0.332057	4.4201	0.551297	0.124725
metab_19125	Indoxylsulfuric acid	0.0108206	0.0407921	20	18	0.96513	6.42335	1.06344	0.165559		0.211644	0.555932	20	18	0.789697	6.35578	0.755167	0.118816		0.000687933	0.00556991	20	18	1.46216	6.1327	1.55816	0.254074
metab_19149	Isovalerylglucuronide	0.00169767	0.0110465	20	18	2.17131	2.39621	1.23903	0.517078		1	1	20	18	1.70696	2.5307	0.985041	0.389237		0.000687933	0.00556991	20	18	1.76289	2.88415	1.47774	0.512367
metab_19150	Enrofloxacin	0.0133777	0.0478373	24	20	0.630315	4.31734	0.587642	0.136112		1	1	20	18	0.538957	3.74664	0.247584	0.0660816		0.000196523	0.0026671	20	4	0.665812	4.37036	0.707924	0.161983
metab_19205	4'-O-Methylkanzonol W	0.00192222	0.0119353	24	18	0.673254	4.72971	0.934865	0.197658		0.188277	0.512991	20	18	0.303137	5.25779	0.14678	0.0279167		0.00699136	0.0236644	20	18	1.11461	4.47747	0.92133	0.20577
metab_19224	2,3-Dimethyl-3-hydroxyglutaric acid	0.000108707	0.00191245	20	18	0.338563	4.39672	0.337207	0.076695		0.131387	0.420733	20	18	0.438618	4.62394	0.340756	0.0736938		5.60365e-06	0.000694365	20	18	0.712976	4.86931	0.60776	0.124814
metab_19382	Paracetamol sulfate	0.000785586	0.00680523	20	18	0.780999	3.70936	0.554314	0.149437		0.919602	1	24	16	0.224878	3.41939	0.551188	0.161195		0.0108206	0.0324961	20	18	1.12911	3.497	0.698275	0.199678
metab_19674	1-(2-Furyl)butan-3-one	0.00625152	0.0272013	24	20	0.409874	3.84962	0.372285	0.0967068		1	1	20	18	0.185333	3.77503	0.0308	0.00815887		0.00871612	0.027601	20	18	0.595455	3.83778	0.493826	0.128675
metab_19893	3-Methyladipic acid	0.0164715	0.0550982	20	18	0.13032	5.10601	0.0984998	0.0192909		1	1	20	0	0.0212132	4.84485	0.0135192	0.00279042		0.000108707	0.00192432	20	18	0.39499	5.51358	0.360745	0.0654285
metab_20154	3-Hydroxyquinine	0.000458454	0.004912	20	18	1.19883	3.22207	0.957655	0.297217		1	1	20	18	0.48253	4.58988	0.249329	0.0543216		0.000227086	0.00296878	20	18	1.52572	4.08932	1.34845	0.32975
metab_20305	Valdecoxib	0.000183182	0.00277695	20	18	0.1055	3.34677	0.465879	0.139203		0.237165	0.587757	20	0	0.126643	3.13069	0.210286	0.067169		0.000687933	0.00556991	20	18	1.33254	3.77812	0.974352	0.257893
metab_20341	2-Octenedioic acid	4.67811e-06	0.000325186	20	18	0.708521	4.02205	0.649873	0.161577		1	1	20	0	0.319329	3.47343	0.258472	0.0744139		0.00016984	0.00244466	20	18	0.643891	3.29941	0.578744	0.175409
metab_20405	4,8-Diacetyl-T2-tetrol	0.0246724	0.0737843	20	8	0.360978	4.43417	0.338993	0.0764502		1	1	20	10	0.12537	4.86225	0.0948817	0.0195139		0.00699136	0.0236644	20	8	0.425183	4.51272	0.4116	0.0912088
metab_20588	Cis-3-Hexenyl pyruvate	1.59578e-05	0.000681362	20	18	0.530754	3.10224	0.466574	0.150399		0.0692291	0.281861	20	18	0.583505	3.05658	0.37008	0.121076		0.000196523	0.0026671	20	18	0.972201	3.2365	0.692615	0.214001
metab_20772	1alpha-Hydroxyarbusculin A	0.00558394	0.0250224	20	18	0.493773	4.21474	0.457413	0.108527		0.42342	0.838018	24	4	0.134315	6.02876	0.0239333	0.00396986		0.0330636	0.0734459	24	0	0.171933	6.20368	0.193643	0.0312142
metab_21084	Dimethyl trisulfide	0.00089598	0.00742309	20	18	0.0556493	3.05009	0.0628056	0.0205914		1	1	20	14	0.139583	3.41238	0.112845	0.0330693		0.00149757	0.0090044	20	0	0.852205	3.578	0.512895	0.143347
metab_21550	Rollidecin D	0.00089598	0.00742309	20	18	0.0556493	3.91994	0.0628409	0.0160311		0.519357	0.946399	20	18	0.406091	4.12924	0.259352	0.0628085		0.0300186	0.0683876	20	18	0.856094	4.71644	0.599327	0.127072
metab_22315	Cholestane-3,7,12,25-tetrol-3-glucuronide	6.86842e-05	0.00135	20	18	0.817415	4.62508	0.632842	0.136828		0.296536	0.676644	20	18	0.191838	5.11567	0.163501	0.0319608		0.0182495	0.047542	20	18	0.603091	4.976	0.559141	0.112367
metab_22431	2-[3-hydroxy-4-(methoxymethyl)phenyl]-3,4-dihydro-2H-1-benzopyran-3,5,7-triol	1.88869e-05	0.000681362	20	18	0.332694	5.25889	0.362869	0.0690011		0.674572	1	20	0	0.193252	5.26447	0.153436	0.0291456		0.00871612	0.027601	20	18	0.237376	5.69089	0.190012	0.0333888
metab_22443	(1R,2S,3S,4R)-p-Menthane-2,3-diol	0.000158207	0.0025331	20	18	0.0993485	5.80367	0.0981344	0.016909		1	1	24	18	0.0289207	5.71916	0.0141864	0.0024805		0.0272278	0.0635537	24	16	0.0511592	5.91761	0.0696869	0.0117762
metab_23386	Buccoxime	2.23172e-05	0.000714652	20	18	0.831416	4.01022	0.690793	0.172258		1	1	20	18	0.165958	3.64054	0.127905	0.0351337		0.0133777	0.0379367	20	18	1.26664	4.24958	0.895663	0.210765
metab_23439	Nepetalactam	2.63281e-05	0.000781616	20	18	0.54228	4.34619	0.619581	0.142557		1	1	20	0	0.331845	4.12635	0.179211	0.0434308		0.00395327	0.0164719	20	18	1.13766	4.46188	0.845904	0.189585
metab_23445	2,3-Dinor-TXB2	0.0300186	0.0856386	24	16	0.220441	5.03924	0.197028	0.0390987		0.174041	0.488205	24	6	0.0933204	5.40549	0.161822	0.0299365		0.00169767	0.00963814	20	8	0.331775	5.61421	0.312557	0.0556726
metab_23467	3-Hydroxy-p-mentha-1,8-dien-7-al	4.28197e-05	0.00102551	20	18	0.324633	4.4363	0.404482	0.0911754		1	1	20	18	0.119642	4.91058	0.0237571	0.00483794		1.88869e-05	0.00105544	20	18	0.420516	4.92921	0.385884	0.0782852
metab_23553	Venoterpine	5.60365e-06	0.000347182	20	18	0.743028	3.16834	0.595066	0.187816		1	1	20	0	0.083085	2.75305	0.100427	0.0364783		5.02002e-05	0.00144516	20	18	0.775555	3.23654	0.618103	0.190977
metab_23646	(1S,2S,4R,8R)-p-Menthane-1,2,8,9-tetrol	0.000108707	0.00191245	20	18	0.572049	4.36361	0.600776	0.137679		0.342766	0.73727	20	18	0.311905	4.04951	0.247938	0.0612266		0.0133777	0.0379367	20	0	1.09877	4.02395	0.599693	0.149031
metab_23676	(R)-Pelletierine	0.00217392	0.013071	20	18	0.593121	5.59856	0.697339	0.124557		0.0578723	0.254925	20	18	0.558897	5.38916	0.583261	0.108229		0.000146575	0.0022339	20	18	1.06009	5.65758	0.951834	0.168241
metab_23840	Neryl glucoside	0.000785586	0.00680523	20	18	1.14459	3.71874	0.837177	0.225124		0.0825145	0.312306	20	18	0.949857	3.57368	0.904581	0.253123		0.0439282	0.090919	24	0	0.560665	3.77625	0.677259	0.179347
metab_24043	(4-ethyl-2-methoxyphenyl)oxidanesulfonic acid	8.46996e-07	0.000120697	20	18	0.999213	3.53075	0.757097	0.214429		0.246438	0.60862	20	18	0.859418	3.33856	0.511902	0.15333		0.000262043	0.00313791	20	18	1.182	3.53317	0.815016	0.230675
metab_24123	Methionyl-Hydroxyproline	0.00558394	0.0250224	20	18	0.507844	4.1808	0.581625	0.139118		0.718774	1	20	18	0.568938	3.87642	0.456423	0.117744		0.000126319	0.00208098	20	18	1.12105	4.59904	1.0296	0.223873
metab_24248	N-(Carbomethoxyacetyl)-4-S-chlorotryptophan	0.0330636	0.0922027	20	18	0.495116	3.8154	0.497265	0.130331		1	1	20	0	0.42978	3.70318	0.272473	0.0735781		0.00971662	0.0298409	20	18	1.00939	3.89325	0.76029	0.195284
metab_24365	4-Hydroxy-5-phenyltetrahydro-1,3-oxazin-2-one	0.0399966	0.106235	24	6	0.178651	5.17367	0.15272	0.0295187		0.219783	0.560771	20	6	0.12141	4.74231	0.140891	0.0297093		9.34169e-05	0.00178683	20	8	0.428577	5.48726	0.380984	0.0694306
metab_24379	3-Hydroxy-N6,N6,N6-trimethyl-L-lysine	9.34169e-05	0.00174012	20	18	0.626143	4.46256	0.837755	0.18773		0.296536	0.676644	20	18	0.638447	4.62953	0.587447	0.126891		0.000458454	0.00434084	20	18	1.29549	4.68441	1.06398	0.227132
metab_24383	7-hydroxy-1-oxo-1H-isochromene-3-carboxylic acid	0.000196523	0.00287226	24	22	0.420835	3.27122	0.761511	0.232791		0.0528402	0.244869	24	20	0.293591	3.05501	0.236121	0.0772897		0.0246724	0.0591391	24	0	0.213776	3.27248	0.290225	0.0886867
metab_24574	17-beta-Estradiol-3-glucuronide	0.0164715	0.0550982	20	8	0.52538	4.48591	0.408393	0.091039		0.814221	1	24	10	0.171615	4.34836	0.194793	0.0447969		0.0272278	0.0635537	20	8	0.6487	4.11398	0.474298	0.115289
metab_24731	2,4-Dihydroxyacetophenone 5-sulfate	0.00277085	0.0153936	20	18	0.819325	3.54585	0.579579	0.163453		1	1	24	22	0.397182	3.33061	0.181812	0.0545883		0.00498223	0.0189577	20	18	0.928997	3.722	0.741181	0.199135
metab_24794	P-Tolyl Sulfate	0.000262043	0.00341015	20	18	0.760635	3.58991	0.660371	0.183952		0.632609	1	20	18	0.660579	3.29493	0.477072	0.14479		0.0120376	0.0352592	20	18	0.951836	3.64196	0.771995	0.211973
metab_24865	5-Phenyl-1,3-oxazinane-2,4-dione	0.00971662	0.0376255	20	8	0.513996	3.36229	0.457268	0.135999		0.42342	0.838018	24	6	0.0971918	2.52225	0.132709	0.0526153		8.01605e-05	0.00166757	20	10	0.738219	4.15656	0.528382	0.12712
metab_25046	3-(4-methoxyphenyl)-2-oxopropanoic acid	0.0482011	0.122109	20	18	0.348109	3.1511	0.288188	0.0914563		1	1	24	18	0.0463862	2.89955	0.0869775	0.0299969		0.0078104	0.0255858	20	18	0.75116	3.68526	0.563682	0.152956
metab_25101	Isovalerylglutamic acid	0.00149757	0.0102598	20	18	0.693389	5.06095	0.676264	0.133624		0.555081	0.989975	20	18	0.600475	4.86942	0.514445	0.105648		0.000227086	0.00296878	20	18	0.835517	5.18421	0.711039	0.137155
metab_25190	Suberylglycine	0.00351559	0.0182172	20	18	0.485146	5.045	0.488219	0.0967728		0.42342	0.838018	20	18	0.548078	4.73343	0.467866	0.098843		3.10105e-05	0.0012275	20	18	0.67359	5.142	0.599193	0.116529
metab_25313	Fructose 1-phosphate	0.00351559	0.0182172	20	18	0.39902	4.7865	0.820732	0.171468		1	1	20	0	0.830143	4.58669	0.625435	0.136359		0.00395327	0.0164719	20	18	1.08046	4.58982	0.906851	0.197579
metab_25334	3-hydroxy-2-(4-hydroxy-3,5-dimethoxyphenyl)-5-sulfino-3,4-dihydro-2H-1-benzopyran-7-olate	6.70035e-06	0.000397833	20	18	0.567524	3.55942	0.392837	0.110365		1	1	24	22	0.068501	3.39542	0.0516007	0.0151971		0.00089598	0.00648107	20	18	0.969161	3.71251	0.792679	0.213516
metab_25350	Kynurenic acid	0.0482011	0.122109	24	18	0.119324	4.54286	0.0323469	0.00712038		1	1	20	0	0.0668216	4.71721	0.0321858	0.00682307		0.0330636	0.0734459	24	16	0.145876	4.6689	0.00803712	0.00172142
metab_25397	2-Hydroxybutyric acid	1.61394e-07	5.18438e-05	20	18	0.553665	2.75373	0.644107	0.233904		1	1	20	0	0.144674	2.33019	0.0600752	0.0257812		0.0419624	0.0889167	20	18	0.0685894	2.40478	0.142741	0.0593571
metab_25413	4-HYDROXY-6-METHYLPYRAN-2-ONE	6.93646e-07	0.000104047	20	18	0.617234	4.72463	0.597114	0.126383		0.0578723	0.254925	20	18	0.275984	4.46569	0.236767	0.0530192		0.00060166	0.00513392	20	18	0.426173	4.39117	0.356047	0.0810825
metab_25443	Perindoprilat glucuronide	5.60365e-06	0.000347182	20	18	2.18595	2.41865	1.3059	0.539927		1	1	20	18	1.52643	2.78555	0.879055	0.315576		0.0363825	0.0789119	20	18	1.95699	2.13024	1.16574	0.547231
metab_25510	7-Hydroxy-6-methyl-8-ribityl lumazine	0.00060166	0.00564056	20	18	0.488257	3.88476	0.437706	0.112673		0.814221	1	20	18	0.499359	3.67658	0.40641	0.11054		0.0272278	0.0635537	20	0	1.10153	3.99183	0.602599	0.150958
metab_25547	3-Hydroxy-2-Methylpyridine	9.52952e-06	0.000522291	20	18	0.396899	3.869	0.424948	0.109834		0.519357	0.946399	20	0	0.234689	3.76383	0.156808	0.0416617		0.0330636	0.0734459	20	18	0.546876	3.82233	0.464152	0.121432
metab_25631	Adipic acid	6.70035e-06	0.000397833	20	18	0.248124	5.44112	0.240861	0.0442668		0.0633254	0.267771	20	18	0.155634	5.2818	0.148232	0.0280647		0.00395327	0.0164719	20	18	0.271529	5.47245	0.190367	0.0347865
metab_25654	(2E)-1-[3-(3,7-dimethylocta-2,6-dien-1-yl)-2,4,6-trihydroxyphenyl]-3-phenylprop-2-en-1-one	0.0133777	0.0478373	24	20	0.521951	4.18264	0.505543	0.120867		0.976222	1	24	2	0.457799	3.94552	0.354787	0.0899217		0.000687933	0.00556991	20	4	0.450568	3.80462	0.438549	0.115267
metab_25716	3,4,5-trihydroxy-6-{[3-(3-methoxyphenyl)propanoyl]oxy}oxane-2-carboxylic acid	0.00192222	0.0119353	24	18	0.591318	3.60534	0.801683	0.22236		0.919602	1	20	18	0.744088	3.39934	0.367659	0.108156		5.02002e-05	0.00144516	20	18	1.46046	3.72776	1.0275	0.275634
metab_25827	Salicyluric acid	0.0102686	0.0397091	20	18	0.886146	4.42306	0.810632	0.183274		1	1	20	0	0.504026	4.46227	0.575299	0.128925		0.0108206	0.0324961	20	18	0.772373	4.46915	0.824012	0.184378
metab_25832	1-Methylhypoxanthine	0.022335	0.0688161	20	18	0.436921	3.271	0.32448	0.0991992		1	1	20	18	0.571767	3.4394	0.321552	0.0934909		7.99763e-06	0.000785974	20	18	0.957564	3.59183	0.76938	0.214203
metab_25907	Endalin	1.88869e-05	0.000681362	20	18	1.07077	3.57062	1.36962	0.38358		1	1	20	18	0.236103	4.342	0.295872	0.0681418		0.00971662	0.0298409	20	18	0.439538	4.55958	0.649674	0.142486
metab_25922	Aspartyl-Isoleucine	0.000262043	0.00341015	20	18	0.525734	5.36883	0.503201	0.0937264		0.219783	0.560771	24	4	0.26794	5.09961	0.235325	0.0461457		0.0078104	0.0255858	24	0	0.393328	5.4965	0.384316	0.06992
metab_26235	3,4,5-trihydroxy-6-{[5-(4-methoxyphenyl)-2-methyl-3-oxopent-4-en-2-yl]oxy}oxane-2-carboxylic acid	0.00131949	0.0095688	20	18	0.984646	3.85582	0.667589	0.173138		0.42342	0.838018	20	18	1.03499	3.44135	0.725615	0.210852		0.000399415	0.00399415	20	18	0.900783	4.03306	0.717748	0.177966
metab_26339	(3S,7E,9S)-9-Hydroxy-4,7-megastigmadien-3-one 9-glucoside	0.0482011	0.122109	20	18	0.781494	2.5758	1.00751	0.391144		1	1	20	0	1.42341	2.30814	0.862706	0.373766		0.0164715	0.0442031	24	4	1.99188	2.15477	0.401879	0.186506
metab_26564	1-Methylguanine	0.0108206	0.0407921	20	18	0.141633	4.68547	0.169419	0.0361584		0.188277	0.512991	20	10	0.0136472	4.5355	0.0527206	0.011624		0.0078104	0.0255858	20	18	0.199192	4.68236	0.146175	0.0312182
metab_26577	Nicotinamide riboside	0.00149757	0.0102598	20	18	0.6726	4.84306	0.684929	0.141425		0.42342	0.838018	20	18	0.57912	4.67904	0.418512	0.089444		0.000126319	0.00208098	20	18	0.796202	4.95328	1.00776	0.203454
metab_26621	Tsangane L 3-glucoside	0.00140853	0.0101886	20	0	2.04997	2.73116	1.48892	0.54516		0.131387	0.420733	24	2	1.23772	2.52419	1.15139	0.456143		0.022335	0.0554485	20	18	2.37659	2.48816	1.7979	0.722582
metab_26636	(S)-Methylbutanethioic acid	0.00351559	0.0182172	20	18	0.163978	4.22964	0.131998	0.0312078		1	1	20	0	0.181302	4.17279	0.0723223	0.0173319		0.0120376	0.0352592	20	18	0.184626	4.53582	0.128954	0.02843
metab_26784	Galactonic acid	0.00558394	0.0250224	20	18	0.583222	4.11547	0.564634	0.137198		0.555081	0.989975	24	20	0.282525	4.10518	0.220313	0.053667		0.000399415	0.00399415	20	18	0.621971	4.3067	0.61987	0.143932
metab_26792	Cytidine 2'-phosphate	0.00558394	0.0250224	24	8	0.645995	3.98272	0.523406	0.131419		0.865629	1	24	2	0.144745	3.44112	0.174444	0.050694		0.0439282	0.090919	20	6	0.828234	4.24657	0.68307	0.160852
metab_26802	Isoleucyl-Asparagine	0.0182495	0.059238	24	22	0.226946	5.50061	0.290614	0.0528331		1	1	20	0	0.165109	5.24776	0.0699445	0.0133285		0.0300186	0.0683876	24	0	0.482424	5.20568	0.586561	0.112677
metab_26868	3-Furoic acid	5.87635e-05	0.00125922	20	18	0.919522	4.36184	0.787453	0.180532		0.148339	0.447372	24	18	0.270026	3.90258	0.319687	0.0819169		0.00498223	0.0189577	20	18	1.02849	4.62112	0.760969	0.164672
metab_26944	Glucosamine 6-sulfate	0.000146575	0.0023601	20	18	1.09503	3.28425	0.991065	0.301763		0.814221	1	20	18	0.544684	4.07668	0.424826	0.104209		0.00089598	0.00648107	20	18	1.49065	3.38946	1.57723	0.465333
metab_27157	Glutamylglycine	0.0399966	0.106235	20	18	0.141351	5.2271	0.121626	0.0232683		0.0756145	0.298892	20	4	0.161927	4.80646	0.17912	0.0372665		0.0078104	0.0255858	24	4	0.206316	5.35136	0.129112	0.0241269
metab_27160	Imidazolelactic acid	0.000687933	0.00624398	20	18	0.381696	5.38185	0.300248	0.055789		0.296536	0.676644	20	18	0.300874	5.3346	0.224743	0.0421292		3.64682e-05	0.00129918	20	18	0.423628	5.42886	0.354402	0.0652811
metab_27172	L-glycyl-L-hydroxyproline	0.0201992	0.0639641	20	18	0.345492	6.25551	0.339201	0.0542243		0.42342	0.838018	20	0	0.443992	5.66404	0.306664	0.0541423		0.00277085	0.0129884	20	4	0.180454	6.46354	0.198412	0.0306971
metab_27185	Threoninyl-Glutamine	0.0148517	0.05112	20	18	0.605142	6.01182	0.517543	0.0860875		1	1	20	0	0.264741	6.28407	0.14375	0.0228753		0.0201992	0.0513997	20	0	1.34633	4.79951	0.819778	0.170805
metab_27225	Arabinonic acid	0.000227086	0.00308188	20	18	0.489176	5.68862	0.419485	0.0737411		0.919602	1	20	18	0.384737	5.20486	0.278431	0.0534944		0.00060166	0.00513392	20	18	0.51138	6.01351	0.406722	0.0676347
metab_27539	Dehydroascorbic acid	3.64682e-05	0.000919772	20	18	1.54022	3.48214	1.09202	0.313606		1	1	20	18	0.844427	3.10599	0.521482	0.167896		0.00351559	0.015204	20	18	1.95345	3.67004	1.32312	0.36052
