# Supplementary material for: Gut microbiota-regulated glutathione metabolic rhythms restore obesity-induced colonic inflammatory oscillations
Source: Gut Microbes. 2026 May 9;18(1):2670048. doi: 10.1080/19490976.2026.2670048 (PMC13166208; doi:10.1080/19490976.2026.2670048)
Supplement: Table S4.xlsx [file KGMI_A_2670048_SM6025.xlsx]

## Sheet: sheet1
Table S4. 21 Co-enrichment pathways of rhythmic metabolites and genes
LFD
Pathway ID	Pathway Description	First Category	Second Category	Metabolite number	Metabolite list	Gene number	Gene list
mmu04020	Calcium signaling pathway	Environmental Information Processing	Signal transduction	6	DG(18:1(11Z)/18:3(9Z,12Z,15Z)/0:0) ; Sphingosine 1-phosphate ; DG(20:2(11Z,14Z)/18:4(6Z,9Z,12Z,15Z)/0:0) ; DG(18:1(11Z)/18:2(9Z,12Z)/0:0) ; DG(15:0/20:5(5Z,8Z,11Z,14Z,17Z)/0:0) ; DG(18:1(11Z)/20:2(11Z,14Z)/0:0)	126	ENSMUSG00000022836(Mylk) ; ENSMUSG00000025856(Pdgfa) ; ENSMUSG00000020866(Cacna1g) ; ENSMUSG00000027861(Casq2) ; ENSMUSG00000057897(Camk2b) ; ENSMUSG00000030110(Ret) ; ENSMUSG00000036438(Calm2) ; ENSMUSG00000057378(Ryr3) ; ENSMUSG00000004347(Pde1c) ; ENSMUSG00000034781(Gna11) ; ENSMUSG00000021820(Camk2g) ; ENSMUSG00000015968(Cacna1d) ; ENSMUSG00000004110(Cacna1e) ; ENSMUSG00000054640(Slc8a1) ; EN…
mmu00480	Glutathione metabolism	Metabolism	Metabolism of other amino acids	4	L-Cysteine ; Spermidine ; Spermine ; Dehydroascorbic acid	36	ENSMUSG00000111709(Gm3776) ; ENSMUSG00000025950(Idh1) ; ENSMUSG00000038155(Gstp2) ; ENSMUSG00000025934(Gsta3) ; ENSMUSG00000057103(Nat8f1) ; ENSMUSG00000006345(Ggt1) ; ENSMUSG00000006344(Ggt5) ; ENSMUSG00000008540(Mgst1) ; ENSMUSG00000079494(Nat8f5) ; ENSMUSG00000022292(Rrm2b) ; ENSMUSG00000058216(Gstp3) ; ENSMUSG00000028597(Gpx7) ; ENSMUSG00000063856(Gpx1) ; ENSMUSG00000032350(Gclc) ; ENSMUSG000…
mmu04916	Melanogenesis	Organismal Systems	Endocrine system	6	L-Tyrosine ; DG(18:1(11Z)/18:3(9Z,12Z,15Z)/0:0) ; DG(20:2(11Z,14Z)/18:4(6Z,9Z,12Z,15Z)/0:0) ; DG(18:1(11Z)/18:2(9Z,12Z)/0:0) ; DG(15:0/20:5(5Z,8Z,11Z,14Z,17Z)/0:0) ; DG(18:1(11Z)/20:2(11Z,14Z)/0:0)	47	ENSMUSG00000030170(Wnt5b) ; ENSMUSG00000021536(Adcy2) ; ENSMUSG00000020431(Adcy1) ; ENSMUSG00000035158(Mitf) ; ENSMUSG00000021367(Edn1) ; ENSMUSG00000024617(Camk2a) ; ENSMUSG00000057897(Camk2b) ; ENSMUSG00000022297(Fzd6) ; ENSMUSG00000036438(Calm2) ; ENSMUSG00000029071(Dvl1) ; ENSMUSG00000005672(Kit) ; ENSMUSG00000057614(Gnai1) ; ENSMUSG00000022220(Adcy4) ; ENSMUSG00000027840(Wnt2b) ; ENSMUSG0000…
mmu04911	Insulin secretion	Organismal Systems	Endocrine system	6	DG(18:1(11Z)/18:3(9Z,12Z,15Z)/0:0) ; DG(20:2(11Z,14Z)/18:4(6Z,9Z,12Z,15Z)/0:0) ; DG(18:1(11Z)/18:2(9Z,12Z)/0:0) ; DG(15:0/20:5(5Z,8Z,11Z,14Z,17Z)/0:0) ; Acetylcholine ; DG(18:1(11Z)/20:2(11Z,14Z)/0:0)	52	ENSMUSG00000021536(Adcy2) ; ENSMUSG00000020431(Adcy1) ; ENSMUSG00000029778(Adcyap1r1) ; ENSMUSG00000049044(Rapgef4) ; ENSMUSG00000029193(Cckar) ; ENSMUSG00000054934(Kcnmb4) ; ENSMUSG00000007207(Stx1a) ; ENSMUSG00000034781(Gna11) ; ENSMUSG00000031659(Adcy7) ; ENSMUSG00000057897(Camk2b) ; ENSMUSG00000032532(Cck) ; ENSMUSG00000038648(Creb3l2) ; ENSMUSG00000022220(Adcy4) ; ENSMUSG00000046159(Chrm3) ;…
mmu05012	Parkinson disease	Human Diseases	Neurodegenerative disease	8	L-Tyrosine ; L-Dopa ; DG(18:1(11Z)/18:3(9Z,12Z,15Z)/0:0) ; Dopamine quinone ; DG(20:2(11Z,14Z)/18:4(6Z,9Z,12Z,15Z)/0:0) ; DG(18:1(11Z)/18:2(9Z,12Z)/0:0) ; DG(15:0/20:5(5Z,8Z,11Z,14Z,17Z)/0:0) ; DG(18:1(11Z)/20:2(11Z,14Z)/0:0)	114	ENSMUSG00000002379(Ndufa11) ; ENSMUSG00000003873(Bax) ; ENSMUSG00000061518(Cox5b) ; ENSMUSG00000057897(Camk2b) ; ENSMUSG00000059552(Trp53) ; ENSMUSG00000036438(Calm2) ; ENSMUSG00000003072(Atp5d) ; ENSMUSG00000057378(Ryr3) ; ENSMUSG00000024270(Slc39a6) ; ENSMUSG00000016252(Atp5e) ; ENSMUSG00000021820(Camk2g) ; ENSMUSG00000062683(Atp5g2) ; ENSMUSG00000046822(Slc39a3) ; ENSMUSG00000032330(Cox7a2) ; …
mmu04072	Phospholipase D signaling pathway	Environmental Information Processing	Signal transduction	6	DG(18:1(11Z)/18:3(9Z,12Z,15Z)/0:0) ; Sphingosine 1-phosphate ; DG(20:2(11Z,14Z)/18:4(6Z,9Z,12Z,15Z)/0:0) ; DG(18:1(11Z)/18:2(9Z,12Z)/0:0) ; DG(15:0/20:5(5Z,8Z,11Z,14Z,17Z)/0:0) ; DG(18:1(11Z)/20:2(11Z,14Z)/0:0)	67	ENSMUSG00000019699(Akt3) ; ENSMUSG00000026825(Dnm1) ; ENSMUSG00000040265(Dnm3) ; ENSMUSG00000020828(Pld2) ; ENSMUSG00000062421(Arf2) ; ENSMUSG00000020431(Adcy1) ; ENSMUSG00000032006(Pdgfd) ; ENSMUSG00000021759(Plpp1) ; ENSMUSG00000049044(Rapgef4) ; ENSMUSG00000025856(Pdgfa) ; ENSMUSG00000022376(Adcy8) ; ENSMUSG00000031659(Adcy7) ; ENSMUSG00000034902(Pip5k1c) ; ENSMUSG00000028517(Plpp3) ; ENSMUSG0…
mmu04371	Apelin signaling pathway	Environmental Information Processing	Signal transduction	6	DG(18:1(11Z)/18:3(9Z,12Z,15Z)/0:0) ; Sphingosine 1-phosphate ; DG(20:2(11Z,14Z)/18:4(6Z,9Z,12Z,15Z)/0:0) ; DG(18:1(11Z)/18:2(9Z,12Z)/0:0) ; DG(15:0/20:5(5Z,8Z,11Z,14Z,17Z)/0:0) ; DG(18:1(11Z)/20:2(11Z,14Z)/0:0)	65	ENSMUSG00000032766(Gng11) ; ENSMUSG00000022836(Mylk) ; ENSMUSG00000031812(Map1lc3b) ; ENSMUSG00000021536(Adcy2) ; ENSMUSG00000038607(Gng10) ; ENSMUSG00000020431(Adcy1) ; ENSMUSG00000035783(Acta2) ; ENSMUSG00000021303(Gng4) ; ENSMUSG00000030376(Slc8a2) ; ENSMUSG00000044338(Aplnr) ; ENSMUSG00000030557(Mef2a) ; ENSMUSG00000019997(Ccn2) ; ENSMUSG00000036438(Calm2) ; ENSMUSG00000030671(Pde3b) ; ENSMUS…
mmu04974	Protein digestion and absorption	Organismal Systems	Digestive system	7	L-Tyrosine ; Histamine ; Beta-Alanine ; L-Arginine ; Indole ; L-Cysteine ; L-Proline	59	ENSMUSG00000048126(Col6a3) ; ENSMUSG00000056174(Col8a2) ; ENSMUSG00000091345(Col6a5) ; ENSMUSG00000020241(Col6a2) ; ENSMUSG00000015405(Ace2) ; ENSMUSG00000020264(Slc36a2) ; ENSMUSG00000029675(Eln) ; ENSMUSG00000030376(Slc8a2) ; ENSMUSG00000024330(Col11a2) ; ENSMUSG00000058579(Cela2a) ; ENSMUSG00000031896(Ctrl) ; ENSMUSG00000068794(Col28a1) ; ENSMUSG00000001918(Slc1a5) ; ENSMUSG00000058806(Col13a1…
mmu00240	Pyrimidine metabolism	Metabolism	Nucleotide metabolism	6	Beta-Alanine ; Ureidosuccinic acid ; Ureidopropionic acid ; Cytosine ; Thymine ; CDP	27	ENSMUSG00000054958(Nt5c1a) ; ENSMUSG00000033427(Upb1) ; ENSMUSG00000020638(Cmpk2) ; ENSMUSG00000029366(Dck) ; ENSMUSG00000073435(Nme3) ; ENSMUSG00000048120(Entpd1) ; ENSMUSG00000026281(Dtymk) ; ENSMUSG00000037601(Nme1) ; ENSMUSG00000028633(Ctps) ; ENSMUSG00000032420(Nt5e) ; ENSMUSG00000037370(Enpp1) ; ENSMUSG00000020736(Nt5c) ; ENSMUSG00000041608(Entpd3) ; ENSMUSG00000022292(Rrm2b) ; ENSMUSG00000…
mmu04725	Cholinergic synapse	Organismal Systems	Nervous system	6	DG(18:1(11Z)/18:3(9Z,12Z,15Z)/0:0) ; DG(20:2(11Z,14Z)/18:4(6Z,9Z,12Z,15Z)/0:0) ; DG(18:1(11Z)/18:2(9Z,12Z)/0:0) ; DG(15:0/20:5(5Z,8Z,11Z,14Z,17Z)/0:0) ; Acetylcholine ; DG(18:1(11Z)/20:2(11Z,14Z)/0:0)	64	ENSMUSG00000026824(Kcnj3) ; ENSMUSG00000032766(Gng11) ; ENSMUSG00000021536(Adcy2) ; ENSMUSG00000038607(Gng10) ; ENSMUSG00000020431(Adcy1) ; ENSMUSG00000027950(Chrnb2) ; ENSMUSG00000043004(Gng2) ; ENSMUSG00000021303(Gng4) ; ENSMUSG00000034781(Gna11) ; ENSMUSG00000024617(Camk2a) ; ENSMUSG00000057897(Camk2b) ; ENSMUSG00000030525(Chrna7) ; ENSMUSG00000056258(Kcnq3) ; ENSMUSG00000023945(Slc5a7) ; ENSM…
mmu04728	Dopaminergic synapse	Organismal Systems	Nervous system	7	L-Tyrosine ; L-Dopa ; DG(18:1(11Z)/18:3(9Z,12Z,15Z)/0:0) ; DG(20:2(11Z,14Z)/18:4(6Z,9Z,12Z,15Z)/0:0) ; DG(18:1(11Z)/18:2(9Z,12Z)/0:0) ; DG(15:0/20:5(5Z,8Z,11Z,14Z,17Z)/0:0) ; DG(18:1(11Z)/20:2(11Z,14Z)/0:0)	63	ENSMUSG00000026824(Kcnj3) ; ENSMUSG00000019699(Akt3) ; ENSMUSG00000029238(Clock) ; ENSMUSG00000033981(Gria2) ; ENSMUSG00000021303(Gng4) ; ENSMUSG00000025037(Maoa) ; ENSMUSG00000057897(Camk2b) ; ENSMUSG00000055116(Arntl) ; ENSMUSG00000036438(Calm2) ; ENSMUSG00000014956(Ppp1cb) ; ENSMUSG00000057614(Gnai1) ; ENSMUSG00000068523(Gng5) ; ENSMUSG00000020524(Gria1) ; ENSMUSG00000025892(Gria4) ; ENSMUSG00…
mmu04080	Neuroactive ligand-receptor interaction	Environmental Information Processing	Signaling molecules and interaction	5	Beta-Alanine ; Sphingosine 1-phosphate ; Histamine ; N-Acetylaspartylglutamic acid ; Acetylcholine	154	ENSMUSG00000047904(Sstr2) ; ENSMUSG00000058620(Adra2b) ; ENSMUSG00000028020(Glrb) ; ENSMUSG00000044338(Aplnr) ; ENSMUSG00000036437(Npy1r) ; ENSMUSG00000029054(Gabrd) ; ENSMUSG00000003378(Grik5) ; ENSMUSG00000024462(Gabbr1) ; ENSMUSG00000044933(Sstr3) ; ENSMUSG00000001985(Grik3) ; ENSMUSG00000001986(Gria3) ; ENSMUSG00000038580(Sct) ; ENSMUSG00000049511(Htr1b) ; ENSMUSG00000022935(Grik1) ; ENSMUSG0…
mmu05231	Choline metabolism in cancer	Human Diseases	Cancer: overview	7	LysoPC(20:1(11Z)) ; DG(18:1(11Z)/18:3(9Z,12Z,15Z)/0:0) ; LysoPC(15:0) ; DG(20:2(11Z,14Z)/18:4(6Z,9Z,12Z,15Z)/0:0) ; DG(18:1(11Z)/18:2(9Z,12Z)/0:0) ; DG(15:0/20:5(5Z,8Z,11Z,14Z,17Z)/0:0) ; DG(18:1(11Z)/20:2(11Z,14Z)/0:0)	43	ENSMUSG00000019699(Akt3) ; ENSMUSG00000033220(Rac2) ; ENSMUSG00000020828(Pld2) ; ENSMUSG00000031165(Was) ; ENSMUSG00000021759(Plpp1) ; ENSMUSG00000028360(Slc44a5) ; ENSMUSG00000025856(Pdgfa) ; ENSMUSG00000052151(Plpp2) ; ENSMUSG00000023829(Slc22a1) ; ENSMUSG00000023828(Slc22a3) ; ENSMUSG00000028517(Plpp3) ; ENSMUSG00000029636(Wasf3) ; ENSMUSG00000050211(Pla2g4e) ; ENSMUSG00000025357(Dgka) ; ENSMU…
mmu05031	Amphetamine addiction	Human Diseases	Substance dependence	2	L-Dopa ; L-Tyrosine	35	ENSMUSG00000027400(Pdyn) ; ENSMUSG00000007207(Stx1a) ; ENSMUSG00000028161(Ppp3ca) ; ENSMUSG00000057897(Camk2b) ; ENSMUSG00000036438(Calm2) ; ENSMUSG00000003545(Fosb) ; ENSMUSG00000025892(Gria4) ; ENSMUSG00000027523(Gnas) ; ENSMUSG00000032246(Calml4) ; ENSMUSG00000001986(Gria3) ; ENSMUSG00000014956(Ppp1cb) ; ENSMUSG00000038648(Creb3l2) ; ENSMUSG00000005034(Prkacb) ; ENSMUSG00000021820(Camk2g) ; EN…
mmu04928	Parathyroid hormone synthesis, secretion and action	Organismal Systems	Endocrine system	6	DG(18:1(11Z)/18:3(9Z,12Z,15Z)/0:0) ; DG(20:2(11Z,14Z)/18:4(6Z,9Z,12Z,15Z)/0:0) ; DG(18:1(11Z)/18:2(9Z,12Z)/0:0) ; DG(15:0/20:5(5Z,8Z,11Z,14Z,17Z)/0:0) ; Calcitriol ; DG(18:1(11Z)/20:2(11Z,14Z)/0:0)	51	ENSMUSG00000026826(Nr4a2) ; ENSMUSG00000029436(Mmp17) ; ENSMUSG00000021536(Adcy2) ; ENSMUSG00000020431(Adcy1) ; ENSMUSG00000015843(Rxrg) ; ENSMUSG00000023903(Mmp25) ; ENSMUSG00000038567(Cyp24a1) ; ENSMUSG00000034781(Gna11) ; ENSMUSG00000020828(Pld2) ; ENSMUSG00000031565(Fgfr1) ; ENSMUSG00000057614(Gnai1) ; ENSMUSG00000030557(Mef2a) ; ENSMUSG00000028525(Pde4b) ; ENSMUSG00000021490(Slc34a1) ; ENSMU…
HFD
Pathway ID	Pathway Description	First Category	Second Category	Metabolite number	Metabolite list	Gene number	Gene list
mmu04931	Insulin resistance	Human Diseases	Endocrine and metabolic disease	11	DG(14:0/20:4(8Z,11Z,14Z,17Z)/0:0) ; DG(18:1(11Z)/18:3(9Z,12Z,15Z)/0:0) ; DG(20:4(8Z,11Z,14Z,17Z)/15:0/0:0) ; DG(20:2(11Z,14Z)/18:4(6Z,9Z,12Z,15Z)/0:0) ; DG(18:4(6Z,9Z,12Z,15Z)/16:0/0:0) ; D-Glucose ; DG(8:0/19:0/0:0) ; DG(15:0/20:5(5Z,8Z,11Z,14Z,17Z)/0:0) ; Acetylcarnitine ; DG(15:0/18:4(6Z,9Z,12Z,15Z)/0:0) ; DG(15:0/18:3(9Z,12Z,15Z)/0:0)	66	ENSMUSG00000027513(Pck1) ; ENSMUSG00000029513(Prkab1) ; ENSMUSG00000033871(Ppargc1b) ; ENSMUSG00000027938(Creb3l4) ; ENSMUSG00000022383(Ppara) ; ENSMUSG00000031980(Agt) ; ENSMUSG00000025958(Creb1) ; ENSMUSG00000020516(Rps6kb1) ; ENSMUSG00000045038(Prkce) ; ENSMUSG00000050697(Prkaa1) ; ENSMUSG00000038894(Irs2) ; ENSMUSG00000046794(Ppp1r3b) ; ENSMUSG00000005534(Insr) ; ENSMUSG00000014956(Ppp1cb) ; …
mmu04933	AGE-RAGE signaling pathway in diabetic complications	Human Diseases	Endocrine and metabolic disease	10	DG(14:0/20:4(8Z,11Z,14Z,17Z)/0:0) ; DG(18:1(11Z)/18:3(9Z,12Z,15Z)/0:0) ; DG(20:4(8Z,11Z,14Z,17Z)/15:0/0:0) ; DG(20:2(11Z,14Z)/18:4(6Z,9Z,12Z,15Z)/0:0) ; DG(18:4(6Z,9Z,12Z,15Z)/16:0/0:0) ; DG(8:0/19:0/0:0) ; DG(15:0/20:5(5Z,8Z,11Z,14Z,17Z)/0:0) ; D-Glucose ; DG(15:0/18:4(6Z,9Z,12Z,15Z)/0:0) ; DG(15:0/18:3(9Z,12Z,15Z)/0:0)	59	ENSMUSG00000003873(Bax) ; ENSMUSG00000024014(Pim1) ; ENSMUSG00000028163(Nfkb1) ; ENSMUSG00000021367(Edn1) ; ENSMUSG00000063358(Mapk1) ; ENSMUSG00000026193(Fn1) ; ENSMUSG00000053436(Mapk14) ; ENSMUSG00000006699(Cdc42) ; ENSMUSG00000052684(Jun) ; ENSMUSG00000037405(Icam1) ; ENSMUSG00000021948(Prkcd) ; ENSMUSG00000020919(Stat5b) ; ENSMUSG00000027665(Pik3ca) ; ENSMUSG00000041417(Pik3r1) ; ENSMUSG0000…
mmu04932	Non-alcoholic fatty liver disease	Human Diseases	Endocrine and metabolic disease	1	D-Glucose	104	ENSMUSG00000029513(Prkab1) ; ENSMUSG00000003873(Bax) ; ENSMUSG00000061518(Cox5b) ; ENSMUSG00000027381(Bcl2l11) ; ENSMUSG00000038894(Irs2) ; ENSMUSG00000064354(mt-Co2) ; ENSMUSG00000034957(Cebpa) ; ENSMUSG00000027665(Pik3ca) ; ENSMUSG00000004054(Map3k11) ; ENSMUSG00000071369(Map3k5) ; ENSMUSG00000053113(Socs3) ; ENSMUSG00000032330(Cox7a2) ; ENSMUSG00000027947(Il6ra) ; ENSMUSG00000030168(Adipor2) ;…
mmu00600	Sphingolipid metabolism	Metabolism	Lipid metabolism	4	Sphingosine ; Sphinganine ; Sphingosine 1-phosphate ; L-Serine	33	ENSMUSG00000021665(Hexb) ; ENSMUSG00000031266(Gla) ; ENSMUSG00000021759(Plpp1) ; ENSMUSG00000028048(Gba) ; ENSMUSG00000021263(Degs2) ; ENSMUSG00000032854(Ugt8a) ; ENSMUSG00000028517(Plpp3) ; ENSMUSG00000022620(Arsa) ; ENSMUSG00000021054(Sgpp1) ; ENSMUSG00000004207(Psap) ; ENSMUSG00000019822(Smpd2) ; ENSMUSG00000024887(Asah2) ; ENSMUSG00000035239(Neu3) ; ENSMUSG00000040451(Sgms1) ; ENSMUSG00000017…
mmu04917	Prolactin signaling pathway	Organismal Systems	Endocrine system	2	L-Tyrosine ; D-Glucose	40	ENSMUSG00000020027(Socs2) ; ENSMUSG00000056153(Socs6) ; ENSMUSG00000041798(Gck) ; ENSMUSG00000053436(Mapk14) ; ENSMUSG00000034801(Sos2) ; ENSMUSG00000018899(Irf1) ; ENSMUSG00000005268(Prlr) ; ENSMUSG00000032462(Pik3cb) ; ENSMUSG00000027665(Pik3ca) ; ENSMUSG00000041417(Pik3r1) ; ENSMUSG00000053137(Mapk11) ; ENSMUSG00000000441(Raf1) ; ENSMUSG00000027646(Src) ; ENSMUSG00000022015(Tnfsf11) ; ENSMUSG0…
mmu01521	EGFR tyrosine kinase inhibitor resistance	Human Diseases	Drug resistance: antineoplastic	9	DG(14:0/20:4(8Z,11Z,14Z,17Z)/0:0) ; DG(18:1(11Z)/18:3(9Z,12Z,15Z)/0:0) ; DG(20:4(8Z,11Z,14Z,17Z)/15:0/0:0) ; DG(20:2(11Z,14Z)/18:4(6Z,9Z,12Z,15Z)/0:0) ; DG(18:4(6Z,9Z,12Z,15Z)/16:0/0:0) ; DG(8:0/19:0/0:0) ; DG(15:0/20:5(5Z,8Z,11Z,14Z,17Z)/0:0) ; DG(15:0/18:4(6Z,9Z,12Z,15Z)/0:0) ; DG(15:0/18:3(9Z,12Z,15Z)/0:0)	47	ENSMUSG00000048756(Foxo3) ; ENSMUSG00000003873(Bax) ; ENSMUSG00000020716(Nf1) ; ENSMUSG00000025856(Pdgfa) ; ENSMUSG00000020516(Rps6kb1) ; ENSMUSG00000027381(Bcl2l11) ; ENSMUSG00000031714(Gab1) ; ENSMUSG00000034330(Plcg2) ; ENSMUSG00000034801(Sos2) ; ENSMUSG00000005533(Igf1r) ; ENSMUSG00000028156(Eif4e) ; ENSMUSG00000029231(Pdgfra) ; ENSMUSG00000032462(Pik3cb) ; ENSMUSG00000027665(Pik3ca) ; ENSMUS…
mmu04912	GnRH signaling pathway	Organismal Systems	Endocrine system	10	DG(14:0/20:4(8Z,11Z,14Z,17Z)/0:0) ; DG(18:1(11Z)/18:3(9Z,12Z,15Z)/0:0) ; DG(20:4(8Z,11Z,14Z,17Z)/15:0/0:0) ; DG(20:2(11Z,14Z)/18:4(6Z,9Z,12Z,15Z)/0:0) ; DG(18:4(6Z,9Z,12Z,15Z)/16:0/0:0) ; PA(22:2(13Z,16Z)/22:6(4Z,7Z,10Z,13Z,16Z,19Z)) ; DG(8:0/19:0/0:0) ; DG(15:0/20:5(5Z,8Z,11Z,14Z,17Z)/0:0) ; DG(15:0/18:4(6Z,9Z,12Z,15Z)/0:0) ; DG(15:0/18:3(9Z,12Z,15Z)/0:0)	55	ENSMUSG00000021536(Adcy2) ; ENSMUSG00000021754(Map3k1) ; ENSMUSG00000020431(Adcy1) ; ENSMUSG00000053819(Camk2d) ; ENSMUSG00000019370(Calm3) ; ENSMUSG00000034781(Gna11) ; ENSMUSG00000057897(Camk2b) ; ENSMUSG00000036438(Calm2) ; ENSMUSG00000006699(Cdc42) ; ENSMUSG00000052684(Jun) ; ENSMUSG00000021948(Prkcd) ; ENSMUSG00000030287(Itpr2) ; ENSMUSG00000024486(Hbegf) ; ENSMUSG00000034801(Sos2) ; ENSMUSG…
mmu04658	Th1 and Th2 cell differentiation	Organismal Systems	Immune system	9	DG(14:0/20:4(8Z,11Z,14Z,17Z)/0:0) ; DG(18:1(11Z)/18:3(9Z,12Z,15Z)/0:0) ; DG(20:4(8Z,11Z,14Z,17Z)/15:0/0:0) ; DG(20:2(11Z,14Z)/18:4(6Z,9Z,12Z,15Z)/0:0) ; DG(18:4(6Z,9Z,12Z,15Z)/16:0/0:0) ; DG(8:0/19:0/0:0) ; DG(15:0/20:5(5Z,8Z,11Z,14Z,17Z)/0:0) ; DG(15:0/18:4(6Z,9Z,12Z,15Z)/0:0) ; DG(15:0/18:3(9Z,12Z,15Z)/0:0)	57	ENSMUSG00000020009(Ifngr1) ; ENSMUSG00000027776(Il12a) ; ENSMUSG00000030748(Il4ra) ; ENSMUSG00000060586(H2-Eb1) ; ENSMUSG00000055170(Ifng) ; ENSMUSG00000027878(Notch2) ; ENSMUSG00000062939(Stat4) ; ENSMUSG00000031304(Il2rg) ; ENSMUSG00000052684(Jun) ; ENSMUSG00000031537(Ikbkb) ; ENSMUSG00000005763(Cd247) ; ENSMUSG00000050567(Maml1) ; ENSMUSG00000037548(H2-DMb2) ; ENSMUSG00000024334(H2-Oa) ; ENSMU…
mmu00220	Arginine biosynthesis	Metabolism	Amino acid metabolism	4	N2-Acetyl-L-ornithine ; N-Acetylornithine ; L-Glutamine ; L-Glutamate	14	ENSMUSG00000025991(Cps1) ; ENSMUSG00000022546(Gpt) ; ENSMUSG00000076441(Ass1) ; ENSMUSG00000021125(Arg2) ; ENSMUSG00000025190(Got1) ; ENSMUSG00000023262(Acy1) ; ENSMUSG00000031173(Otc) ; ENSMUSG00000026103(Gls) ; ENSMUSG00000048217(Nags) ; ENSMUSG00000028978(Nos3) ; ENSMUSG00000019987(Arg1) ; ENSMUSG00000025533(Asl) ; ENSMUSG00000031700(Gpt2) ; ENSMUSG00000029361(Nos1)
mmu05012	Parkinson disease	Human Diseases	Neurodegenerative disease	11	L-Tyrosine ; DG(14:0/20:4(8Z,11Z,14Z,17Z)/0:0) ; DG(18:1(11Z)/18:3(9Z,12Z,15Z)/0:0) ; DG(20:4(8Z,11Z,14Z,17Z)/15:0/0:0) ; Deoxyadenosine ; DG(20:2(11Z,14Z)/18:4(6Z,9Z,12Z,15Z)/0:0) ; DG(18:4(6Z,9Z,12Z,15Z)/16:0/0:0) ; DG(8:0/19:0/0:0) ; DG(15:0/20:5(5Z,8Z,11Z,14Z,17Z)/0:0) ; DG(15:0/18:4(6Z,9Z,12Z,15Z)/0:0) ; DG(15:0/18:3(9Z,12Z,15Z)/0:0)	149	ENSMUSG00000002379(Ndufa11) ; ENSMUSG00000003873(Bax) ; ENSMUSG00000001175(Calm1) ; ENSMUSG00000019370(Calm3) ; ENSMUSG00000061518(Cox5b) ; ENSMUSG00000057897(Camk2b) ; ENSMUSG00000036438(Calm2) ; ENSMUSG00000003072(Atp5d) ; ENSMUSG00000068240(Gm11808) ; ENSMUSG00000064356(mt-Atp8) ; ENSMUSG00000057378(Ryr3) ; ENSMUSG00000036330(Slc18a1) ; ENSMUSG00000027668(Mfn1) ; ENSMUSG00000016252(Atp5e) ; EN…
mmu05212	Pancreatic cancer	Human Diseases	Cancer: specific types	1	PA(22:2(13Z,16Z)/22:6(4Z,7Z,10Z,13Z,16Z,19Z))	46	ENSMUSG00000036390(Gadd45a) ; ENSMUSG00000026821(Ralgds) ; ENSMUSG00000023067(Cdkn1a) ; ENSMUSG00000029999(Tgfa) ; ENSMUSG00000020516(Rps6kb1) ; ENSMUSG00000006699(Cdc42) ; ENSMUSG00000003873(Bax) ; ENSMUSG00000031537(Ikbkb) ; ENSMUSG00000001847(Rac1) ; ENSMUSG00000032462(Pik3cb) ; ENSMUSG00000027665(Pik3ca) ; ENSMUSG00000041417(Pik3r1) ; ENSMUSG00000028914(Casp9) ; ENSMUSG00000002603(Tgfb1) ; EN…
mmu04072	Phospholipase D signaling pathway	Environmental Information Processing	Signal transduction	12	DG(14:0/20:4(8Z,11Z,14Z,17Z)/0:0) ; DG(18:1(11Z)/18:3(9Z,12Z,15Z)/0:0) ; DG(20:4(8Z,11Z,14Z,17Z)/15:0/0:0) ; Sphingosine 1-phosphate ; DG(20:2(11Z,14Z)/18:4(6Z,9Z,12Z,15Z)/0:0) ; DG(18:4(6Z,9Z,12Z,15Z)/16:0/0:0) ; L-Glutamate ; PA(22:2(13Z,16Z)/22:6(4Z,7Z,10Z,13Z,16Z,19Z)) ; DG(8:0/19:0/0:0) ; DG(15:0/20:5(5Z,8Z,11Z,14Z,17Z)/0:0) ; DG(15:0/18:4(6Z,9Z,12Z,15Z)/0:0) ; DG(15:0/18:3(9Z,12Z,15Z)/0:0)	84	ENSMUSG00000061878(Sphk1) ; ENSMUSG00000062421(Arf2) ; ENSMUSG00000055723(Rras2) ; ENSMUSG00000026922(Agpat2) ; ENSMUSG00000000617(Grm6) ; ENSMUSG00000026821(Ralgds) ; ENSMUSG00000027695(Pld1) ; ENSMUSG00000020431(Adcy1) ; ENSMUSG00000032006(Pdgfd) ; ENSMUSG00000021759(Plpp1) ; ENSMUSG00000049044(Rapgef4) ; ENSMUSG00000025856(Pdgfa) ; ENSMUSG00000020573(Pik3cg) ; ENSMUSG00000004508(Gab2) ; ENSMUS…
mmu04371	Apelin signaling pathway	Environmental Information Processing	Signal transduction	10	DG(14:0/20:4(8Z,11Z,14Z,17Z)/0:0) ; DG(18:1(11Z)/18:3(9Z,12Z,15Z)/0:0) ; DG(20:4(8Z,11Z,14Z,17Z)/15:0/0:0) ; Sphingosine 1-phosphate ; DG(20:2(11Z,14Z)/18:4(6Z,9Z,12Z,15Z)/0:0) ; DG(18:4(6Z,9Z,12Z,15Z)/16:0/0:0) ; DG(8:0/19:0/0:0) ; DG(15:0/20:5(5Z,8Z,11Z,14Z,17Z)/0:0) ; DG(15:0/18:4(6Z,9Z,12Z,15Z)/0:0) ; DG(15:0/18:3(9Z,12Z,15Z)/0:0)	82	ENSMUSG00000032766(Gng11) ; ENSMUSG00000022836(Mylk) ; ENSMUSG00000029513(Prkab1) ; ENSMUSG00000032246(Calml4) ; ENSMUSG00000021536(Adcy2) ; ENSMUSG00000038607(Gng10) ; ENSMUSG00000028854(Slc9a1) ; ENSMUSG00000020431(Adcy1) ; ENSMUSG00000019370(Calm3) ; ENSMUSG00000035783(Acta2) ; ENSMUSG00000055723(Rras2) ; ENSMUSG00000020573(Pik3cg) ; ENSMUSG00000020516(Rps6kb1) ; ENSMUSG00000030376(Slc8a2) ; E…
mmu04270	Vascular smooth muscle contraction	Organismal Systems	Circulatory system	10	DG(14:0/20:4(8Z,11Z,14Z,17Z)/0:0) ; DG(18:1(11Z)/18:3(9Z,12Z,15Z)/0:0) ; DG(20:4(8Z,11Z,14Z,17Z)/15:0/0:0) ; Deoxyadenosine ; DG(20:2(11Z,14Z)/18:4(6Z,9Z,12Z,15Z)/0:0) ; DG(18:4(6Z,9Z,12Z,15Z)/16:0/0:0) ; DG(8:0/19:0/0:0) ; DG(15:0/20:5(5Z,8Z,11Z,14Z,17Z)/0:0) ; DG(15:0/18:4(6Z,9Z,12Z,15Z)/0:0) ; DG(15:0/18:3(9Z,12Z,15Z)/0:0)	82	ENSMUSG00000022836(Mylk) ; ENSMUSG00000024290(Rock1) ; ENSMUSG00000020431(Adcy1) ; ENSMUSG00000019370(Calm3) ; ENSMUSG00000030790(Adm) ; ENSMUSG00000059495(Arhgef12) ; ENSMUSG00000054934(Kcnmb4) ; ENSMUSG00000021367(Edn1) ; ENSMUSG00000091091(Kcnmb3) ; ENSMUSG00000029761(Cald1) ; ENSMUSG00000005611(Irag1) ; ENSMUSG00000059430(Actg2) ; ENSMUSG00000036438(Calm2) ; ENSMUSG00000041977(Arhgef11) ; ENS…
mmu04713	Circadian entrainment	Organismal Systems	Environmental adaptation	11	DG(14:0/20:4(8Z,11Z,14Z,17Z)/0:0) ; DG(18:1(11Z)/18:3(9Z,12Z,15Z)/0:0) ; DG(20:4(8Z,11Z,14Z,17Z)/15:0/0:0) ; DG(20:2(11Z,14Z)/18:4(6Z,9Z,12Z,15Z)/0:0) ; DG(18:4(6Z,9Z,12Z,15Z)/16:0/0:0) ; L-Glutamate ; DG(8:0/19:0/0:0) ; DG(15:0/20:5(5Z,8Z,11Z,14Z,17Z)/0:0) ; DG(15:0/18:4(6Z,9Z,12Z,15Z)/0:0) ; Melatonin ; DG(15:0/18:3(9Z,12Z,15Z)/0:0)	55	ENSMUSG00000032766(Gng11) ; ENSMUSG00000038607(Gng10) ; ENSMUSG00000000001(Gnai3) ; ENSMUSG00000024112(Cacna1h) ; ENSMUSG00000021536(Adcy2) ; ENSMUSG00000020431(Adcy1) ; ENSMUSG00000029778(Adcyap1r1) ; ENSMUSG00000019370(Calm3) ; ENSMUSG00000049892(Rasd1) ; ENSMUSG00000025958(Creb1) ; ENSMUSG00000052920(Prkg1) ; ENSMUSG00000020866(Cacna1g) ; ENSMUSG00000028005(Gucy1b1) ; ENSMUSG00000057897(Camk2b…
mmu04975	Fat digestion and absorption	Organismal Systems	Digestive system	10	DG(14:0/20:4(8Z,11Z,14Z,17Z)/0:0) ; DG(18:1(11Z)/18:3(9Z,12Z,15Z)/0:0) ; DG(20:4(8Z,11Z,14Z,17Z)/15:0/0:0) ; DG(20:2(11Z,14Z)/18:4(6Z,9Z,12Z,15Z)/0:0) ; DG(18:4(6Z,9Z,12Z,15Z)/16:0/0:0) ; PA(22:2(13Z,16Z)/22:6(4Z,7Z,10Z,13Z,16Z,19Z)) ; DG(8:0/19:0/0:0) ; DG(15:0/20:5(5Z,8Z,11Z,14Z,17Z)/0:0) ; DG(15:0/18:4(6Z,9Z,12Z,15Z)/0:0) ; DG(15:0/18:3(9Z,12Z,15Z)/0:0)	31	ENSMUSG00000026922(Agpat2) ; ENSMUSG00000021759(Plpp1) ; ENSMUSG00000058908(Pla2g2a) ; ENSMUSG00000022555(Dgat1) ; ENSMUSG00000032083(Apoa1) ; ENSMUSG00000028517(Plpp3) ; ENSMUSG00000032080(Apoa4) ; ENSMUSG00000031808(Slc27a1) ; ENSMUSG00000024254(Abcg8) ; ENSMUSG00000041193(Pla2g5) ; ENSMUSG00000030747(Dgat2) ; ENSMUSG00000028158(Mttp) ; ENSMUSG00000054422(Fabp1) ; ENSMUSG00000024225(Clps) ; ENS…
mmu04974	Protein digestion and absorption	Organismal Systems	Digestive system	10	L-Tyrosine ; L-Asparagine ; L-Serine ; L-Methionine ; L-Glutamate ; L-Glutamine ; Indole ; Beta-Alanine ; L-Proline ; L-Cysteine	59	ENSMUSG00000048126(Col6a3) ; ENSMUSG00000056174(Col8a2) ; ENSMUSG00000091345(Col6a5) ; ENSMUSG00000020241(Col6a2) ; ENSMUSG00000026576(Atp1b1) ; ENSMUSG00000015405(Ace2) ; ENSMUSG00000020264(Slc36a2) ; ENSMUSG00000029675(Eln) ; ENSMUSG00000030376(Slc8a2) ; ENSMUSG00000054342(Kcnn4) ; ENSMUSG00000058579(Cela2a) ; ENSMUSG00000068794(Col28a1) ; ENSMUSG00000043885(Slc36a4) ; ENSMUSG00000001918(Slc1a5…
mmu04977	Vitamin digestion and absorption	Organismal Systems	Digestive system	3	Pantothenic Acid ; D-Biotin ; Niacinamide	16	ENSMUSG00000027463(Slc52a3) ; ENSMUSG00000032454(Rbp2) ; ENSMUSG00000029134(Plb1) ; ENSMUSG00000020609(Apob) ; ENSMUSG00000073725(Lmbrd1) ; ENSMUSG00000026726(Cubn) ; ENSMUSG00000020432(Tcn2) ; ENSMUSG00000023088(Abcc1) ; ENSMUSG00000031220(Awat2) ; ENSMUSG00000001773(Folh1) ; ENSMUSG00000028003(Lrat) ; ENSMUSG00000021900(Btd) ; ENSMUSG00000020829(Slc46a1) ; ENSMUSG00000032083(Apoa1) ; ENSMUSG000…
mmu04970	Salivary secretion	Organismal Systems	Digestive system	10	DG(14:0/20:4(8Z,11Z,14Z,17Z)/0:0) ; DG(18:1(11Z)/18:3(9Z,12Z,15Z)/0:0) ; DG(20:4(8Z,11Z,14Z,17Z)/15:0/0:0) ; DG(20:2(11Z,14Z)/18:4(6Z,9Z,12Z,15Z)/0:0) ; DG(18:4(6Z,9Z,12Z,15Z)/16:0/0:0) ; DG(8:0/19:0/0:0) ; DG(15:0/20:5(5Z,8Z,11Z,14Z,17Z)/0:0) ; Acetylcholine ; DG(15:0/18:4(6Z,9Z,12Z,15Z)/0:0) ; DG(15:0/18:3(9Z,12Z,15Z)/0:0)	50	ENSMUSG00000032246(Calml4) ; ENSMUSG00000021536(Adcy2) ; ENSMUSG00000031489(Adrb3) ; ENSMUSG00000020431(Adcy1) ; ENSMUSG00000019370(Calm3) ; ENSMUSG00000063142(Kcnma1) ; ENSMUSG00000052920(Prkg1) ; ENSMUSG00000028005(Gucy1b1) ; ENSMUSG00000036438(Calm2) ; ENSMUSG00000029361(Nos1) ; ENSMUSG00000057378(Ryr3) ; ENSMUSG00000026576(Atp1b1) ; ENSMUSG00000040907(Atp1a3) ; ENSMUSG00000029868(Trpv6) ; ENS…
mmu04978	Mineral absorption	Organismal Systems	Digestive system	6	L-Asparagine ; L-Serine ; L-Methionine ; L-Glutamine ; D-Glucose ; L-Proline	35	ENSMUSG00000030376(Slc8a2) ; ENSMUSG00000024727(Trpm6) ; ENSMUSG00000020829(Slc46a1) ; ENSMUSG00000031209(Heph) ; ENSMUSG00000025993(Slc40a1) ; ENSMUSG00000021490(Slc34a1) ; ENSMUSG00000040907(Atp1a3) ; ENSMUSG00000029868(Trpv6) ; ENSMUSG00000019943(Atp2b1) ; ENSMUSG00000031376(Atp2b3) ; ENSMUSG00000023030(Slc11a2) ; ENSMUSG00000024661(Fth1) ; ENSMUSG00000036123(Slc9a3) ; ENSMUSG00000040808(S100g…
mmu04024	cAMP signaling pathway	Environmental Information Processing	Signal transduction	12	DG(14:0/20:4(8Z,11Z,14Z,17Z)/0:0) ; DG(18:1(11Z)/18:3(9Z,12Z,15Z)/0:0) ; DG(20:4(8Z,11Z,14Z,17Z)/15:0/0:0) ; Deoxyadenosine ; DG(20:2(11Z,14Z)/18:4(6Z,9Z,12Z,15Z)/0:0) ; DG(18:4(6Z,9Z,12Z,15Z)/16:0/0:0) ; PA(22:2(13Z,16Z)/22:6(4Z,7Z,10Z,13Z,16Z,19Z)) ; DG(8:0/19:0/0:0) ; DG(15:0/20:5(5Z,8Z,11Z,14Z,17Z)/0:0) ; Acetylcholine ; DG(15:0/18:4(6Z,9Z,12Z,15Z)/0:0) ; DG(15:0/18:3(9Z,12Z,15Z)/0:0)	117	ENSMUSG00000033721(Vav3) ; ENSMUSG00000000001(Gnai3) ; ENSMUSG00000019370(Calm3) ; ENSMUSG00000036437(Npy1r) ; ENSMUSG00000057897(Camk2b) ; ENSMUSG00000036438(Calm2) ; ENSMUSG00000027665(Pik3ca) ; ENSMUSG00000040907(Atp1a3) ; ENSMUSG00000038583(Pln) ; ENSMUSG00000005580(Adcy9) ; ENSMUSG00000019772(Vip) ; ENSMUSG00000049044(Rapgef4) ; ENSMUSG00000030209(Grin2b) ; ENSMUSG00000021699(Pde4d) ; ENSMUS…
mmu04066	HIF-1 signaling pathway	Environmental Information Processing	Signal transduction	10	DG(14:0/20:4(8Z,11Z,14Z,17Z)/0:0) ; DG(18:1(11Z)/18:3(9Z,12Z,15Z)/0:0) ; DG(20:4(8Z,11Z,14Z,17Z)/15:0/0:0) ; DG(20:2(11Z,14Z)/18:4(6Z,9Z,12Z,15Z)/0:0) ; DG(18:4(6Z,9Z,12Z,15Z)/16:0/0:0) ; DG(8:0/19:0/0:0) ; DG(15:0/20:5(5Z,8Z,11Z,14Z,17Z)/0:0) ; D-Glucose ; DG(15:0/18:4(6Z,9Z,12Z,15Z)/0:0) ; DG(15:0/18:3(9Z,12Z,15Z)/0:0)	64	ENSMUSG00000041417(Pik3r1) ; ENSMUSG00000020009(Ifngr1) ; ENSMUSG00000017390(Aldoc) ; ENSMUSG00000028163(Nfkb1) ; ENSMUSG00000033933(Vhl) ; ENSMUSG00000028307(Aldob) ; ENSMUSG00000029648(Flt1) ; ENSMUSG00000020516(Rps6kb1) ; ENSMUSG00000021367(Edn1) ; ENSMUSG00000022400(Rbx1) ; ENSMUSG00000055170(Ifng) ; ENSMUSG00000057897(Camk2b) ; ENSMUSG00000005534(Insr) ; ENSMUSG00000031465(Angpt2) ; ENSMUSG0…
mmu04064	NF-kappa B signaling pathway	Environmental Information Processing	Signal transduction	9	DG(14:0/20:4(8Z,11Z,14Z,17Z)/0:0) ; DG(18:1(11Z)/18:3(9Z,12Z,15Z)/0:0) ; DG(20:4(8Z,11Z,14Z,17Z)/15:0/0:0) ; DG(20:2(11Z,14Z)/18:4(6Z,9Z,12Z,15Z)/0:0) ; DG(18:4(6Z,9Z,12Z,15Z)/16:0/0:0) ; DG(8:0/19:0/0:0) ; DG(15:0/20:5(5Z,8Z,11Z,14Z,17Z)/0:0) ; DG(15:0/18:4(6Z,9Z,12Z,15Z)/0:0) ; DG(15:0/18:3(9Z,12Z,15Z)/0:0)	66	ENSMUSG00000099974(Bcl2a1d) ; ENSMUSG00000024399(Ltb) ; ENSMUSG00000036390(Gadd45a) ; ENSMUSG00000013483(Card14) ; ENSMUSG00000031264(Btk) ; ENSMUSG00000007659(Bcl2l1) ; ENSMUSG00000028163(Nfkb1) ; ENSMUSG00000026875(Traf1) ; ENSMUSG00000059327(Eda) ; ENSMUSG00000040296(Ddx58) ; ENSMUSG00000030172(Erc1) ; ENSMUSG00000059883(Irak4) ; ENSMUSG00000068105(Tnfrsf13c) ; ENSMUSG00000017652(Cd40) ; ENSMU…
mmu04911	Insulin secretion	Organismal Systems	Endocrine system	11	DG(14:0/20:4(8Z,11Z,14Z,17Z)/0:0) ; DG(18:1(11Z)/18:3(9Z,12Z,15Z)/0:0) ; DG(20:4(8Z,11Z,14Z,17Z)/15:0/0:0) ; DG(20:2(11Z,14Z)/18:4(6Z,9Z,12Z,15Z)/0:0) ; DG(18:4(6Z,9Z,12Z,15Z)/16:0/0:0) ; DG(8:0/19:0/0:0) ; DG(15:0/20:5(5Z,8Z,11Z,14Z,17Z)/0:0) ; D-Glucose ; Acetylcholine ; DG(15:0/18:4(6Z,9Z,12Z,15Z)/0:0) ; DG(15:0/18:3(9Z,12Z,15Z)/0:0)	48	ENSMUSG00000027938(Creb3l4) ; ENSMUSG00000020431(Adcy1) ; ENSMUSG00000029778(Adcyap1r1) ; ENSMUSG00000049044(Rapgef4) ; ENSMUSG00000025958(Creb1) ; ENSMUSG00000029193(Cckar) ; ENSMUSG00000054934(Kcnmb4) ; ENSMUSG00000091091(Kcnmb3) ; ENSMUSG00000034781(Gna11) ; ENSMUSG00000024617(Camk2a) ; ENSMUSG00000057897(Camk2b) ; ENSMUSG00000041798(Gck) ; ENSMUSG00000032532(Cck) ; ENSMUSG00000028645(Slc2a1) …
mmu04068	FoxO signaling pathway	Environmental Information Processing	Signal transduction	2	D-Glucose ; L-Glutamate	85	ENSMUSG00000059923(Grb2) ; ENSMUSG00000029513(Prkab1) ; ENSMUSG00000036390(Gadd45a) ; ENSMUSG00000054667(Irs4) ; ENSMUSG00000028518(Prkaa2) ; ENSMUSG00000032864(Rag2) ; ENSMUSG00000078566(Bnip3) ; ENSMUSG00000024122(Pdpk1) ; ENSMUSG00000028944(Prkag2) ; ENSMUSG00000018567(Gabarap) ; ENSMUSG00000019970(Sgk1) ; ENSMUSG00000028680(Plk3) ; ENSMUSG00000022521(Crebbp) ; ENSMUSG00000096472(Cdkn2d) ; ENS…
mmu00564	Glycerophospholipid metabolism	Metabolism	Lipid metabolism	10	LysoPC(20:1(11Z)) ; PS(16:0/18:2(9Z,12Z)) ; PC(18:0/0:0) ; PS(20:3(8Z,11Z,14Z)/15:0) ; L-Serine ; LysoPC(15:0) ; PA(22:2(13Z,16Z)/22:6(4Z,7Z,10Z,13Z,16Z,19Z)) ; PS(20:5(5Z,8Z,11Z,14Z,17Z)/15:0) ; LysoPC(18:0) ; Acetylcholine	61	ENSMUSG00000026827(Gpd2) ; ENSMUSG00000058793(Cds2) ; ENSMUSG00000052160(Pld4) ; ENSMUSG00000060675(Plaat3) ; ENSMUSG00000024052(Lpin2) ; ENSMUSG00000058908(Pla2g2a) ; ENSMUSG00000005615(Pcyt1a) ; ENSMUSG00000035596(Mboat7) ; ENSMUSG00000026922(Agpat2) ; ENSMUSG00000035246(Pcyt1b) ; ENSMUSG00000023827(Agpat4) ; ENSMUSG00000028517(Plpp3) ; ENSMUSG00000025357(Dgka) ; ENSMUSG00000019232(Etnppl) ; EN…
mmu04666	Fc gamma R-mediated phagocytosis	Organismal Systems	Immune system	11	DG(14:0/20:4(8Z,11Z,14Z,17Z)/0:0) ; DG(18:1(11Z)/18:3(9Z,12Z,15Z)/0:0) ; DG(20:4(8Z,11Z,14Z,17Z)/15:0/0:0) ; Sphingosine 1-phosphate ; DG(20:2(11Z,14Z)/18:4(6Z,9Z,12Z,15Z)/0:0) ; DG(18:4(6Z,9Z,12Z,15Z)/16:0/0:0) ; PA(22:2(13Z,16Z)/22:6(4Z,7Z,10Z,13Z,16Z,19Z)) ; DG(8:0/19:0/0:0) ; DG(15:0/20:5(5Z,8Z,11Z,14Z,17Z)/0:0) ; DG(15:0/18:4(6Z,9Z,12Z,15Z)/0:0) ; DG(15:0/18:3(9Z,12Z,15Z)/0:0)	58	ENSMUSG00000033721(Vav3) ; ENSMUSG00000059498(Fcgr3) ; ENSMUSG00000006304(Arpc2) ; ENSMUSG00000031165(Was) ; ENSMUSG00000026656(Fcgr2b) ; ENSMUSG00000021759(Plpp1) ; ENSMUSG00000047945(Marcksl1) ; ENSMUSG00000020516(Rps6kb1) ; ENSMUSG00000004508(Gab2) ; ENSMUSG00000063358(Mapk1) ; ENSMUSG00000028517(Plpp3) ; ENSMUSG00000028698(Pik3r3) ; ENSMUSG00000022272(Myo10) ; ENSMUSG00000006699(Cdc42) ; ENSM…
mmu04725	Cholinergic synapse	Organismal Systems	Nervous system	10	DG(14:0/20:4(8Z,11Z,14Z,17Z)/0:0) ; DG(18:1(11Z)/18:3(9Z,12Z,15Z)/0:0) ; DG(20:4(8Z,11Z,14Z,17Z)/15:0/0:0) ; DG(20:2(11Z,14Z)/18:4(6Z,9Z,12Z,15Z)/0:0) ; DG(18:4(6Z,9Z,12Z,15Z)/16:0/0:0) ; DG(8:0/19:0/0:0) ; DG(15:0/20:5(5Z,8Z,11Z,14Z,17Z)/0:0) ; Acetylcholine ; DG(15:0/18:4(6Z,9Z,12Z,15Z)/0:0) ; DG(15:0/18:3(9Z,12Z,15Z)/0:0)	60	ENSMUSG00000032766(Gng11) ; ENSMUSG00000038607(Gng10) ; ENSMUSG00000045613(Chrm2) ; ENSMUSG00000027938(Creb3l4) ; ENSMUSG00000020431(Adcy1) ; ENSMUSG00000030525(Chrna7) ; ENSMUSG00000025958(Creb1) ; ENSMUSG00000020573(Pik3cg) ; ENSMUSG00000034781(Gna11) ; ENSMUSG00000029713(Gnb2) ; ENSMUSG00000057897(Camk2b) ; ENSMUSG00000036402(Gng12) ; ENSMUSG00000021536(Adcy2) ; ENSMUSG00000068523(Gng5) ; ENSM…
mmu04728	Dopaminergic synapse	Organismal Systems	Nervous system	10	L-Tyrosine ; DG(14:0/20:4(8Z,11Z,14Z,17Z)/0:0) ; DG(18:1(11Z)/18:3(9Z,12Z,15Z)/0:0) ; DG(20:4(8Z,11Z,14Z,17Z)/15:0/0:0) ; DG(20:2(11Z,14Z)/18:4(6Z,9Z,12Z,15Z)/0:0) ; DG(18:4(6Z,9Z,12Z,15Z)/16:0/0:0) ; DG(8:0/19:0/0:0) ; DG(15:0/20:5(5Z,8Z,11Z,14Z,17Z)/0:0) ; DG(15:0/18:4(6Z,9Z,12Z,15Z)/0:0) ; DG(15:0/18:3(9Z,12Z,15Z)/0:0)	72	ENSMUSG00000032766(Gng11) ; ENSMUSG00000038607(Gng10) ; ENSMUSG00000032246(Calml4) ; ENSMUSG00000009630(Ppp2cb) ; ENSMUSG00000020349(Ppp2ca) ; ENSMUSG00000040147(Maob) ; ENSMUSG00000019370(Calm3) ; ENSMUSG00000025958(Creb1) ; ENSMUSG00000006740(Kif5b) ; ENSMUSG00000029713(Gnb2) ; ENSMUSG00000025037(Maoa) ; ENSMUSG00000057897(Camk2b) ; ENSMUSG00000055116(Arntl) ; ENSMUSG00000036438(Calm2) ; ENSMUS…
mmu00770	Pantothenate and CoA biosynthesis	Metabolism	Metabolism of cofactors and vitamins	5	L-Cysteine ; Spermine ; Pantothenic Acid ; Ureidopropionic acid ; Beta-Alanine	14	ENSMUSG00000018846(Pank3) ; ENSMUSG00000023044(Csad) ; ENSMUSG00000033308(Dpyd) ; ENSMUSG00000028636(Ppcs) ; ENSMUSG00000037514(Pank2) ; ENSMUSG00000030826(Bcat2) ; ENSMUSG00000020010(Vnn3) ; ENSMUSG00000037440(Vnn1) ; ENSMUSG00000019989(Enpp3) ; ENSMUSG00000029455(Aldh2) ; ENSMUSG00000033427(Upb1) ; ENSMUSG00000010025(Aldh3a2) ; ENSMUSG00000063849(Ppcdc) ; ENSMUSG00000037370(Enpp1)
mmu04071	Sphingolipid signaling pathway	Environmental Information Processing	Signal transduction	14	Sphingosine ; DG(14:0/20:4(8Z,11Z,14Z,17Z)/0:0) ; DG(18:1(11Z)/18:3(9Z,12Z,15Z)/0:0) ; DG(20:4(8Z,11Z,14Z,17Z)/15:0/0:0) ; Deoxyadenosine ; Sphingosine 1-phosphate ; DG(20:2(11Z,14Z)/18:4(6Z,9Z,12Z,15Z)/0:0) ; DG(18:4(6Z,9Z,12Z,15Z)/16:0/0:0) ; Sphinganine ; DG(8:0/19:0/0:0) ; DG(15:0/20:5(5Z,8Z,11Z,14Z,17Z)/0:0) ; DG(15:0/18:4(6Z,9Z,12Z,15Z)/0:0) ; L-Serine ; DG(15:0/18:3(9Z,12Z,15Z)/0:0)	72	ENSMUSG00000000001(Gnai3) ; ENSMUSG00000003873(Bax) ; ENSMUSG00000020349(Ppp2ca) ; ENSMUSG00000021263(Degs2) ; ENSMUSG00000045038(Prkce) ; ENSMUSG00000004508(Gab2) ; ENSMUSG00000044199(S1pr4) ; ENSMUSG00000009630(Ppp2cb) ; ENSMUSG00000004446(Bid) ; ENSMUSG00000058715(Fcer1g) ; ENSMUSG00000053436(Mapk14) ; ENSMUSG00000022052(Ppp2r2a) ; ENSMUSG00000029053(Prkcz) ; ENSMUSG00000024290(Rock1) ; ENSMUS…
mmu04540	Gap junction	Cellular Processes	Cellular community - eukaryotes	10	DG(14:0/20:4(8Z,11Z,14Z,17Z)/0:0) ; DG(18:1(11Z)/18:3(9Z,12Z,15Z)/0:0) ; DG(20:4(8Z,11Z,14Z,17Z)/15:0/0:0) ; DG(20:2(11Z,14Z)/18:4(6Z,9Z,12Z,15Z)/0:0) ; DG(18:4(6Z,9Z,12Z,15Z)/16:0/0:0) ; L-Glutamate ; DG(8:0/19:0/0:0) ; DG(15:0/20:5(5Z,8Z,11Z,14Z,17Z)/0:0) ; DG(15:0/18:4(6Z,9Z,12Z,15Z)/0:0) ; DG(15:0/18:3(9Z,12Z,15Z)/0:0)	50	ENSMUSG00000000001(Gnai3) ; ENSMUSG00000021536(Adcy2) ; ENSMUSG00000020431(Adcy1) ; ENSMUSG00000062380(Tubb3) ; ENSMUSG00000025856(Pdgfa) ; ENSMUSG00000052920(Prkg1) ; ENSMUSG00000034781(Gna11) ; ENSMUSG00000028005(Gucy1b1) ; ENSMUSG00000034801(Sos2) ; ENSMUSG00000029231(Pdgfra) ; ENSMUSG00000025162(Csnk1d) ; ENSMUSG00000030287(Itpr2) ; ENSMUSG00000032562(Gnai2) ; ENSMUSG00000019942(Cdk1) ; ENSMU…
mmu05231	Choline metabolism in cancer	Human Diseases	Cancer: overview	14	LysoPC(20:1(11Z)) ; DG(14:0/20:4(8Z,11Z,14Z,17Z)/0:0) ; PC(18:0/0:0) ; DG(20:4(8Z,11Z,14Z,17Z)/15:0/0:0) ; DG(20:2(11Z,14Z)/18:4(6Z,9Z,12Z,15Z)/0:0) ; LysoPC(15:0) ; DG(18:4(6Z,9Z,12Z,15Z)/16:0/0:0) ; PA(22:2(13Z,16Z)/22:6(4Z,7Z,10Z,13Z,16Z,19Z)) ; DG(8:0/19:0/0:0) ; DG(15:0/20:5(5Z,8Z,11Z,14Z,17Z)/0:0) ; LysoPC(18:0) ; DG(15:0/18:4(6Z,9Z,12Z,15Z)/0:0) ; DG(15:0/18:3(9Z,12Z,15Z)/0:0) ; DG(18:1(11…	59	ENSMUSG00000026821(Ralgds) ; ENSMUSG00000031165(Was) ; ENSMUSG00000021759(Plpp1) ; ENSMUSG00000025856(Pdgfa) ; ENSMUSG00000020516(Rps6kb1) ; ENSMUSG00000005615(Pcyt1a) ; ENSMUSG00000021936(Mapk8) ; ENSMUSG00000023829(Slc22a1) ; ENSMUSG00000023828(Slc22a3) ; ENSMUSG00000028412(Slc44a1) ; ENSMUSG00000028698(Pik3r3) ; ENSMUSG00000001280(Sp1) ; ENSMUSG00000025357(Dgka) ; ENSMUSG00000052684(Jun) ; ENS…
mmu04625	C-type lectin receptor signaling pathway	Organismal Systems	Immune system	10	DG(14:0/20:4(8Z,11Z,14Z,17Z)/0:0) ; DG(18:1(11Z)/18:3(9Z,12Z,15Z)/0:0) ; DG(20:4(8Z,11Z,14Z,17Z)/15:0/0:0) ; L-Fucose ; DG(20:2(11Z,14Z)/18:4(6Z,9Z,12Z,15Z)/0:0) ; DG(18:4(6Z,9Z,12Z,15Z)/16:0/0:0) ; DG(8:0/19:0/0:0) ; DG(15:0/20:5(5Z,8Z,11Z,14Z,17Z)/0:0) ; DG(15:0/18:4(6Z,9Z,12Z,15Z)/0:0) ; DG(15:0/18:3(9Z,12Z,15Z)/0:0)	63	ENSMUSG00000055723(Rras2) ; ENSMUSG00000031834(Pik3r2) ; ENSMUSG00000040033(Stat2) ; ENSMUSG00000026928(Card9) ; ENSMUSG00000019370(Calm3) ; ENSMUSG00000033730(Egr3) ; ENSMUSG00000059495(Arhgef12) ; ENSMUSG00000016528(Mapkapk2) ; ENSMUSG00000058715(Fcer1g) ; ENSMUSG00000036438(Calm2) ; ENSMUSG00000052684(Jun) ; ENSMUSG00000031537(Ikbkb) ; ENSMUSG00000021948(Prkcd) ; ENSMUSG00000032462(Pik3cb) ; E…
mmu04923	Regulation of lipolysis in adipocytes	Organismal Systems	Endocrine system	10	DG(14:0/20:4(8Z,11Z,14Z,17Z)/0:0) ; DG(18:1(11Z)/18:3(9Z,12Z,15Z)/0:0) ; DG(20:4(8Z,11Z,14Z,17Z)/15:0/0:0) ; Deoxyadenosine ; DG(20:2(11Z,14Z)/18:4(6Z,9Z,12Z,15Z)/0:0) ; DG(18:4(6Z,9Z,12Z,15Z)/16:0/0:0) ; DG(8:0/19:0/0:0) ; DG(15:0/20:5(5Z,8Z,11Z,14Z,17Z)/0:0) ; DG(15:0/18:4(6Z,9Z,12Z,15Z)/0:0) ; DG(15:0/18:3(9Z,12Z,15Z)/0:0)	40	ENSMUSG00000040016(Ptger3) ; ENSMUSG00000054667(Irs4) ; ENSMUSG00000021536(Adcy2) ; ENSMUSG00000030278(Cidec) ; ENSMUSG00000031489(Adrb3) ; ENSMUSG00000020431(Adcy1) ; ENSMUSG00000060675(Plaat3) ; ENSMUSG00000033174(Mgll) ; ENSMUSG00000052920(Prkg1) ; ENSMUSG00000036437(Npy1r) ; ENSMUSG00000038894(Irs2) ; ENSMUSG00000005534(Insr) ; ENSMUSG00000030671(Pde3b) ; ENSMUSG00000062515(Fabp4) ; ENSMUSG00…
mmu00410	beta-Alanine metabolism	Metabolism	Metabolism of other amino acids	7	1,3-Propanediamine ; Spermidine ; Beta-Alanine ; Pantothenic Acid ; Spermine ; Ureidopropionic acid ; Carnosine	23	ENSMUSG00000074064(Mlycd) ; ENSMUSG00000033427(Upb1) ; ENSMUSG00000019102(Aldh3a1) ; ENSMUSG00000010025(Aldh3a2) ; ENSMUSG00000029455(Aldh2) ; ENSMUSG00000029098(Acox3) ; ENSMUSG00000024885(Aldh3b1) ; ENSMUSG00000022853(Ehhadh) ; ENSMUSG00000027333(Smox) ; ENSMUSG00000024644(Cndp2) ; ENSMUSG00000020777(Acox1) ; ENSMUSG00000056162(Cndp1) ; ENSMUSG00000029545(Acads) ; ENSMUSG00000021238(Aldh6a1) ; …
HFD-FOS
Pathway ID	Pathway Description	First Category	Second Category	Metabolite number	Metabolite list	Gene number	Gene list
mmu04933	AGE-RAGE signaling pathway in diabetic complications	Human Diseases	Endocrine and metabolic disease	10	Cer(d18:1/18:0) ; DG(18:1(11Z)/18:3(9Z,12Z,15Z)/0:0) ; DG(20:4(8Z,11Z,14Z,17Z)/15:0/0:0) ; DG(20:2(11Z,14Z)/18:4(6Z,9Z,12Z,15Z)/0:0) ; DG(18:0/18:3(6Z,9Z,12Z)/0:0) ; DG(14:0/22:2(13Z,16Z)/0:0) ; DG(18:0/18:2(9Z,12Z)/0:0) ; DG(18:1(11Z)/18:2(9Z,12Z)/0:0) ; D-Glucose ; DG(18:4(6Z,9Z,12Z,15Z)/22:6(4Z,7Z,10Z,13Z,16Z,19Z)/0:0)	46	ENSMUSG00000019699(Akt3) ; ENSMUSG00000003873(Bax) ; ENSMUSG00000024014(Pim1) ; ENSMUSG00000021367(Edn1) ; ENSMUSG00000022610(Mapk12) ; ENSMUSG00000026193(Fn1) ; ENSMUSG00000028698(Pik3r3) ; ENSMUSG00000052684(Jun) ; ENSMUSG00000021948(Prkcd) ; ENSMUSG00000024515(Smad4) ; ENSMUSG00000002603(Tgfb1) ; ENSMUSG00000020937(Plcd3) ; ENSMUSG00000029661(Col1a2) ; ENSMUSG00000074743(Thbd) ; ENSMUSG0000002…
mmu04022	cGMP-PKG signaling pathway	Environmental Information Processing	Signal transduction	2	Deoxyadenosine ; CGMP	76	ENSMUSG00000019699(Akt3) ; ENSMUSG00000022836(Mylk) ; ENSMUSG00000023411(Nfatc4) ; ENSMUSG00000054667(Irs4) ; ENSMUSG00000027938(Creb3l4) ; ENSMUSG00000033910(Gucy1a1) ; ENSMUSG00000031489(Adrb3) ; ENSMUSG00000020431(Adcy1) ; ENSMUSG00000058620(Adra2b) ; ENSMUSG00000027931(Npr1) ; ENSMUSG00000050511(Oprd1) ; ENSMUSG00000030376(Slc8a2) ; ENSMUSG00000031633(Slc25a4) ; ENSMUSG00000031997(Trpc6) ; EN…
mmu00480	Glutathione metabolism	Metabolism	Metabolism of other amino acids	7	Spermidine ; Cadaverine ; L-Cysteine ; Spermine ; L-Glutamate ; Dehydroascorbic acid ; 5-L-Glutamyl-L-alanine	33	ENSMUSG00000027890(Gstm4) ; ENSMUSG00000038155(Gstp2) ; ENSMUSG00000025934(Gsta3) ; ENSMUSG00000057103(Nat8f1) ; ENSMUSG00000026688(Mgst3) ; ENSMUSG00000006345(Ggt1) ; ENSMUSG00000006344(Ggt5) ; ENSMUSG00000020309(Chac2) ; ENSMUSG00000002797(Ggct) ; ENSMUSG00000079494(Nat8f5) ; ENSMUSG00000022292(Rrm2b) ; ENSMUSG00000058216(Gstp3) ; ENSMUSG00000001663(Gstt1) ; ENSMUSG00000029864(Gstk1) ; ENSMUSG0…
mmu04916	Melanogenesis	Organismal Systems	Endocrine system	9	L-Tyrosine ; DG(18:1(11Z)/18:3(9Z,12Z,15Z)/0:0) ; DG(20:4(8Z,11Z,14Z,17Z)/15:0/0:0) ; DG(20:2(11Z,14Z)/18:4(6Z,9Z,12Z,15Z)/0:0) ; DG(18:0/18:3(6Z,9Z,12Z)/0:0) ; DG(14:0/22:2(13Z,16Z)/0:0) ; DG(18:0/18:2(9Z,12Z)/0:0) ; DG(18:1(11Z)/18:2(9Z,12Z)/0:0) ; DG(18:4(6Z,9Z,12Z,15Z)/22:6(4Z,7Z,10Z,13Z,16Z,19Z)/0:0)	41	ENSMUSG00000030170(Wnt5b) ; ENSMUSG00000027938(Creb3l4) ; ENSMUSG00000020431(Adcy1) ; ENSMUSG00000035158(Mitf) ; ENSMUSG00000021367(Edn1) ; ENSMUSG00000024617(Camk2a) ; ENSMUSG00000057897(Camk2b) ; ENSMUSG00000031748(Gnao1) ; ENSMUSG00000022297(Fzd6) ; ENSMUSG00000005672(Kit) ; ENSMUSG00000022996(Wnt10b) ; ENSMUSG00000057614(Gnai1) ; ENSMUSG00000084897(Gm14226) ; ENSMUSG00000032246(Calml4) ; ENSM…
mmu05012	Parkinson disease	Human Diseases	Neurodegenerative disease	10	L-Tyrosine ; DG(18:1(11Z)/18:3(9Z,12Z,15Z)/0:0) ; DG(20:4(8Z,11Z,14Z,17Z)/15:0/0:0) ; Deoxyadenosine ; DG(20:2(11Z,14Z)/18:4(6Z,9Z,12Z,15Z)/0:0) ; DG(18:0/18:3(6Z,9Z,12Z)/0:0) ; DG(14:0/22:2(13Z,16Z)/0:0) ; DG(18:0/18:2(9Z,12Z)/0:0) ; DG(18:1(11Z)/18:2(9Z,12Z)/0:0) ; DG(18:4(6Z,9Z,12Z,15Z)/22:6(4Z,7Z,10Z,13Z,16Z,19Z)/0:0)	108	ENSMUSG00000003873(Bax) ; ENSMUSG00000057897(Camk2b) ; ENSMUSG00000064356(mt-Atp8) ; ENSMUSG00000057378(Ryr3) ; ENSMUSG00000023286(Ube2j2) ; ENSMUSG00000024270(Slc39a6) ; ENSMUSG00000016252(Atp5e) ; ENSMUSG00000074218(Cox7a1) ; ENSMUSG00000021820(Camk2g) ; ENSMUSG00000046822(Slc39a3) ; ENSMUSG00000045136(Tubb2b) ; ENSMUSG00000021216(Tubal3) ; ENSMUSG00000090137(Uba52) ; ENSMUSG00000068240(Gm11808…
mmu00592	alpha-Linolenic acid metabolism	Metabolism	Lipid metabolism	6	PC(15:0/16:1(9Z)) ; Stearidonic acid ; 9-Oxo-nonanoic acid ; (3Z,6Z)-3,6-Nonadienal ; Traumatic Acid ; Jasmonic acid	13	ENSMUSG00000034579(Pla2g3) ; ENSMUSG00000010651(Acaa1b) ; ENSMUSG00000046971(Pla2g4f) ; ENSMUSG00000041193(Pla2g5) ; ENSMUSG00000028749(Pla2g2f) ; ENSMUSG00000029134(Plb1) ; ENSMUSG00000058908(Pla2g2a) ; ENSMUSG00000050211(Pla2g4e) ; ENSMUSG00000020777(Acox1) ; ENSMUSG00000033847(Pla2g4c) ; ENSMUSG00000028750(Pla2g2c) ; ENSMUSG00000024665(Fads2) ; ENSMUSG00000041202(Pla2g2d)
mmu04371	Apelin signaling pathway	Environmental Information Processing	Signal transduction	9	DG(18:1(11Z)/18:3(9Z,12Z,15Z)/0:0) ; DG(20:4(8Z,11Z,14Z,17Z)/15:0/0:0) ; Sphingosine 1-phosphate ; DG(20:2(11Z,14Z)/18:4(6Z,9Z,12Z,15Z)/0:0) ; DG(18:0/18:3(6Z,9Z,12Z)/0:0) ; DG(14:0/22:2(13Z,16Z)/0:0) ; DG(18:0/18:2(9Z,12Z)/0:0) ; DG(18:1(11Z)/18:2(9Z,12Z)/0:0) ; DG(18:4(6Z,9Z,12Z,15Z)/22:6(4Z,7Z,10Z,13Z,16Z,19Z)/0:0)	58	ENSMUSG00000032766(Gng11) ; ENSMUSG00000022836(Mylk) ; ENSMUSG00000057614(Gnai1) ; ENSMUSG00000021536(Adcy2) ; ENSMUSG00000038607(Gng10) ; ENSMUSG00000020431(Adcy1) ; ENSMUSG00000033628(Pik3c3) ; ENSMUSG00000021303(Gng4) ; ENSMUSG00000030376(Slc8a2) ; ENSMUSG00000044338(Aplnr) ; ENSMUSG00000020826(Nos2) ; ENSMUSG00000019997(Ccn2) ; ENSMUSG00000029361(Nos1) ; ENSMUSG00000057378(Ryr3) ; ENSMUSG0000…
mmu04270	Vascular smooth muscle contraction	Organismal Systems	Circulatory system	10	DG(18:1(11Z)/18:3(9Z,12Z,15Z)/0:0) ; DG(20:4(8Z,11Z,14Z,17Z)/15:0/0:0) ; Deoxyadenosine ; DG(20:2(11Z,14Z)/18:4(6Z,9Z,12Z,15Z)/0:0) ; DG(18:0/18:3(6Z,9Z,12Z)/0:0) ; CGMP ; DG(18:0/18:2(9Z,12Z)/0:0) ; DG(18:1(11Z)/18:2(9Z,12Z)/0:0) ; DG(14:0/22:2(13Z,16Z)/0:0) ; DG(18:4(6Z,9Z,12Z,15Z)/22:6(4Z,7Z,10Z,13Z,16Z,19Z)/0:0)	61	ENSMUSG00000041202(Pla2g2d) ; ENSMUSG00000022836(Mylk) ; ENSMUSG00000021536(Adcy2) ; ENSMUSG00000033910(Gucy1a1) ; ENSMUSG00000020431(Adcy1) ; ENSMUSG00000027931(Npr1) ; ENSMUSG00000030790(Adm) ; ENSMUSG00000058908(Pla2g2a) ; ENSMUSG00000021367(Edn1) ; ENSMUSG00000052920(Prkg1) ; ENSMUSG00000005611(Irag1) ; ENSMUSG00000059430(Actg2) ; ENSMUSG00000073557(Ppp1r12b) ; ENSMUSG00000034579(Pla2g3) ; EN…
mmu04713	Circadian entrainment	Organismal Systems	Environmental adaptation	11	Melatonin ; DG(18:1(11Z)/18:3(9Z,12Z,15Z)/0:0) ; DG(20:4(8Z,11Z,14Z,17Z)/15:0/0:0) ; DG(20:2(11Z,14Z)/18:4(6Z,9Z,12Z,15Z)/0:0) ; DG(18:0/18:3(6Z,9Z,12Z)/0:0) ; CGMP ; DG(18:0/18:2(9Z,12Z)/0:0) ; DG(18:1(11Z)/18:2(9Z,12Z)/0:0) ; DG(14:0/22:2(13Z,16Z)/0:0) ; L-Glutamate ; DG(18:4(6Z,9Z,12Z,15Z)/22:6(4Z,7Z,10Z,13Z,16Z,19Z)/0:0)	54	ENSMUSG00000026824(Kcnj3) ; ENSMUSG00000032766(Gng11) ; ENSMUSG00000024112(Cacna1h) ; ENSMUSG00000021180(Rps6ka5) ; ENSMUSG00000033910(Gucy1a1) ; ENSMUSG00000020431(Adcy1) ; ENSMUSG00000029778(Adcyap1r1) ; ENSMUSG00000049892(Rasd1) ; ENSMUSG00000021303(Gng4) ; ENSMUSG00000052920(Prkg1) ; ENSMUSG00000020866(Cacna1g) ; ENSMUSG00000028005(Gucy1b1) ; ENSMUSG00000057897(Camk2b) ; ENSMUSG00000031748(Gn…
mmu04974	Protein digestion and absorption	Organismal Systems	Digestive system	10	L-Tyrosine ; Histamine ; Cadaverine ; Beta-Alanine ; L-Serine ; L-Methionine ; L-Glutamate ; L-Arginine ; L-Cysteine ; L-Proline	56	ENSMUSG00000024330(Col11a2) ; ENSMUSG00000056174(Col8a2) ; ENSMUSG00000091345(Col6a5) ; ENSMUSG00000020241(Col6a2) ; ENSMUSG00000015405(Ace2) ; ENSMUSG00000020264(Slc36a2) ; ENSMUSG00000029675(Eln) ; ENSMUSG00000030376(Slc8a2) ; ENSMUSG00000048126(Col6a3) ; ENSMUSG00000025557(Slc15a1) ; ENSMUSG00000031896(Ctrl) ; ENSMUSG00000068794(Col28a1) ; ENSMUSG00000001918(Slc1a5) ; ENSMUSG00000058806(Col13a…
mmu04978	Mineral absorption	Organismal Systems	Digestive system	4	L-Serine ; L-Methionine ; L-Proline ; D-Glucose	24	ENSMUSG00000030376(Slc8a2) ; ENSMUSG00000040808(S100g) ; ENSMUSG00000020829(Slc46a1) ; ENSMUSG00000031209(Heph) ; ENSMUSG00000079055(Slc8a3) ; ENSMUSG00000040907(Atp1a3) ; ENSMUSG00000029868(Trpv6) ; ENSMUSG00000019943(Atp2b1) ; ENSMUSG00000031376(Atp2b3) ; ENSMUSG00000054640(Slc8a1) ; ENSMUSG00000036123(Slc9a3) ; ENSMUSG00000030302(Atp2b2) ; ENSMUSG00000063354(Slc39a4) ; ENSMUSG00000029188(Slc34…
mmu04024	cAMP signaling pathway	Environmental Information Processing	Signal transduction	11	DG(18:1(11Z)/18:3(9Z,12Z,15Z)/0:0) ; DG(20:4(8Z,11Z,14Z,17Z)/15:0/0:0) ; Deoxyadenosine ; DG(20:2(11Z,14Z)/18:4(6Z,9Z,12Z,15Z)/0:0) ; DG(18:0/18:3(6Z,9Z,12Z)/0:0) ; DG(14:0/22:2(13Z,16Z)/0:0) ; PA(22:2(13Z,16Z)/22:6(4Z,7Z,10Z,13Z,16Z,19Z)) ; DG(18:0/18:2(9Z,12Z)/0:0) ; Serotonin ; DG(18:1(11Z)/18:2(9Z,12Z)/0:0) ; DG(18:4(6Z,9Z,12Z,15Z)/22:6(4Z,7Z,10Z,13Z,16Z,19Z)/0:0)	86	ENSMUSG00000033721(Vav3) ; ENSMUSG00000047904(Sstr2) ; ENSMUSG00000036437(Npy1r) ; ENSMUSG00000057897(Camk2b) ; ENSMUSG00000040907(Atp1a3) ; ENSMUSG00000001986(Gria3) ; ENSMUSG00000021820(Camk2g) ; ENSMUSG00000038583(Pln) ; ENSMUSG00000019772(Vip) ; ENSMUSG00000030209(Grin2b) ; ENSMUSG00000009621(Vav2) ; ENSMUSG00000026959(Grin1) ; ENSMUSG00000059412(Fxyd2) ; ENSMUSG00000035041(Creb3l3) ; ENSMUSG…
mmu04068	FoxO signaling pathway	Environmental Information Processing	Signal transduction	2	D-Glucose ; L-Glutamate	53	ENSMUSG00000019699(Akt3) ; ENSMUSG00000020053(Igf1) ; ENSMUSG00000021701(Plk2) ; ENSMUSG00000036390(Gadd45a) ; ENSMUSG00000054667(Irs4) ; ENSMUSG00000013663(Pten) ; ENSMUSG00000019970(Sgk1) ; ENSMUSG00000021453(Gadd45g) ; ENSMUSG00000028680(Plk3) ; ENSMUSG00000096472(Cdkn2d) ; ENSMUSG00000025358(Cdk2) ; ENSMUSG00000027513(Pck1) ; ENSMUSG00000053436(Mapk14) ; ENSMUSG00000005533(Igf1r) ; ENSMUSG000…
mmu00982	Drug metabolism - cytochrome P450	Metabolism	Xenobiotics biodegradation and metabolism	7	10-Hydroxycarbazepine ; 4-Hydroxy-5-phenyltetrahydro-1,3-oxazin-2-one ; Citalopram N-oxide ; 2-Amino-3-methylbenzoate ; Didemethylcitalopram ; 5-Phenyl-1,3-oxazinane-2,4-dione ; 5-Hydroxyvalproic acid	29	ENSMUSG00000027890(Gstm4) ; ENSMUSG00000038155(Gstp2) ; ENSMUSG00000025934(Gsta3) ; ENSMUSG00000090145(Ugt1a6b) ; ENSMUSG00000025037(Maoa) ; ENSMUSG00000063558(Aox1) ; ENSMUSG00000029260(Ugt2b34) ; ENSMUSG00000058216(Gstp3) ; ENSMUSG00000001663(Gstt1) ; ENSMUSG00000035811(Ugt2b35) ; ENSMUSG00000029864(Gstk1) ; ENSMUSG00000070704(Ugt2b36) ; ENSMUSG00000004038(Gstm3) ; ENSMUSG00000004035(Gstm7) ; E…
mmu04721	Synaptic vesicle cycle	Organismal Systems	Nervous system	3	Histamine ; Serotonin ; L-Glutamate	33	ENSMUSG00000026825(Dnm1) ; ENSMUSG00000040265(Dnm3) ; ENSMUSG00000039105(Atp6v1g1) ; ENSMUSG00000038600(Atp6v0a4) ; ENSMUSG00000052026(Slc6a7) ; ENSMUSG00000055368(Slc6a2) ; ENSMUSG00000100241(Slc18a3) ; ENSMUSG00000035864(Syt1) ; ENSMUSG00000030806(Stx1b) ; ENSMUSG00000026797(Stxbp1) ; ENSMUSG00000005360(Slc1a3) ; ENSMUSG00000027273(Snap25) ; ENSMUSG00000031840(Rab3a) ; ENSMUSG00000062151(Unc13c…
mmu05031	Amphetamine addiction	Human Diseases	Substance dependence	2	L-Tyrosine ; L-Glutamate	31	ENSMUSG00000027400(Pdyn) ; ENSMUSG00000028161(Ppp3ca) ; ENSMUSG00000057897(Camk2b) ; ENSMUSG00000027938(Creb3l4) ; ENSMUSG00000025892(Gria4) ; ENSMUSG00000027230(Creb3l1) ; ENSMUSG00000032246(Calml4) ; ENSMUSG00000001175(Calm1) ; ENSMUSG00000001986(Gria3) ; ENSMUSG00000003545(Fosb) ; ENSMUSG00000038648(Creb3l2) ; ENSMUSG00000005034(Prkacb) ; ENSMUSG00000021820(Camk2g) ; ENSMUSG00000015968(Cacna1d…
mmu04724	Glutamatergic synapse	Organismal Systems	Nervous system	9	DG(18:1(11Z)/18:3(9Z,12Z,15Z)/0:0) ; DG(20:4(8Z,11Z,14Z,17Z)/15:0/0:0) ; DG(20:2(11Z,14Z)/18:4(6Z,9Z,12Z,15Z)/0:0) ; DG(18:0/18:3(6Z,9Z,12Z)/0:0) ; L-Glutamate ; DG(18:0/18:2(9Z,12Z)/0:0) ; DG(18:1(11Z)/18:2(9Z,12Z)/0:0) ; DG(14:0/22:2(13Z,16Z)/0:0) ; DG(18:4(6Z,9Z,12Z,15Z)/22:6(4Z,7Z,10Z,13Z,16Z,19Z)/0:0)	52	ENSMUSG00000032766(Gng11) ; ENSMUSG00000026824(Kcnj3) ; ENSMUSG00000021536(Adcy2) ; ENSMUSG00000020431(Adcy1) ; ENSMUSG00000032839(Trpc1) ; ENSMUSG00000021303(Gng4) ; ENSMUSG00000031659(Adcy7) ; ENSMUSG00000031748(Gnao1) ; ENSMUSG00000003378(Grik5) ; ENSMUSG00000056755(Grm7) ; ENSMUSG00000057614(Gnai1) ; ENSMUSG00000068523(Gng5) ; ENSMUSG00000020524(Gria1) ; ENSMUSG00000025892(Gria4) ; ENSMUSG000…
mmu04726	Serotonergic synapse	Organismal Systems	Nervous system	12	DG(18:1(11Z)/18:3(9Z,12Z,15Z)/0:0) ; DG(20:4(8Z,11Z,14Z,17Z)/15:0/0:0) ; DG(20:2(11Z,14Z)/18:4(6Z,9Z,12Z,15Z)/0:0) ; DG(18:0/18:3(6Z,9Z,12Z)/0:0) ; DG(14:0/22:2(13Z,16Z)/0:0) ; 5-Hydroxyindoleacetic acid ; DG(18:0/18:2(9Z,12Z)/0:0) ; Serotonin ; DG(18:1(11Z)/18:2(9Z,12Z)/0:0) ; Thromboxane B2 ; 5-Hydroxy-L-tryptophan ; DG(18:4(6Z,9Z,12Z,15Z)/22:6(4Z,7Z,10Z,13Z,16Z,19Z)/0:0)	62	ENSMUSG00000026824(Kcnj3) ; ENSMUSG00000032766(Gng11) ; ENSMUSG00000070687(Htr1d) ; ENSMUSG00000038607(Gng10) ; ENSMUSG00000067231(Cyp2c65) ; ENSMUSG00000032487(Ptgs2) ; ENSMUSG00000005034(Prkacb) ; ENSMUSG00000032839(Trpc1) ; ENSMUSG00000021303(Gng4) ; ENSMUSG00000025037(Maoa) ; ENSMUSG00000031748(Gnao1) ; ENSMUSG00000022445(Cyp2d26) ; ENSMUSG00000024798(Htr7) ; ENSMUSG00000057614(Gnai1) ; ENSMU…
mmu04080	Neuroactive ligand-receptor interaction	Environmental Information Processing	Signaling molecules and interaction	10	Histamine ; Beta-Alanine ; Sphingosine 1-phosphate ; N-Acetylaspartylglutamic acid ; L-Glutamate ; Deoxyadenosine ; Serotonin ; Taurine ; L-Homocysteic acid ; Melatonin	140	ENSMUSG00000047904(Sstr2) ; ENSMUSG00000058620(Adra2b) ; ENSMUSG00000028020(Glrb) ; ENSMUSG00000044338(Aplnr) ; ENSMUSG00000036437(Npy1r) ; ENSMUSG00000029054(Gabrd) ; ENSMUSG00000003378(Grik5) ; ENSMUSG00000024462(Gabbr1) ; ENSMUSG00000044933(Sstr3) ; ENSMUSG00000001985(Grik3) ; ENSMUSG00000001986(Gria3) ; ENSMUSG00000038580(Sct) ; ENSMUSG00000031861(Lpar2) ; ENSMUSG00000022935(Grik1) ; ENSMUSG0…
mmu04540	Gap junction	Cellular Processes	Cellular community - eukaryotes	11	DG(18:1(11Z)/18:3(9Z,12Z,15Z)/0:0) ; DG(20:4(8Z,11Z,14Z,17Z)/15:0/0:0) ; DG(20:2(11Z,14Z)/18:4(6Z,9Z,12Z,15Z)/0:0) ; DG(18:0/18:3(6Z,9Z,12Z)/0:0) ; CGMP ; DG(18:0/18:2(9Z,12Z)/0:0) ; Serotonin ; DG(18:1(11Z)/18:2(9Z,12Z)/0:0) ; DG(14:0/22:2(13Z,16Z)/0:0) ; L-Glutamate ; DG(18:4(6Z,9Z,12Z,15Z)/22:6(4Z,7Z,10Z,13Z,16Z,19Z)/0:0)	35	ENSMUSG00000068615(Gjd2) ; ENSMUSG00000021536(Adcy2) ; ENSMUSG00000033910(Gucy1a1) ; ENSMUSG00000020431(Adcy1) ; ENSMUSG00000062380(Tubb3) ; ENSMUSG00000025856(Pdgfa) ; ENSMUSG00000052920(Prkg1) ; ENSMUSG00000028005(Gucy1b1) ; ENSMUSG00000036752(Tubb4b) ; ENSMUSG00000057614(Gnai1) ; ENSMUSG00000043091(Tuba1c) ; ENSMUSG00000072235(Tuba1a) ; ENSMUSG00000005034(Prkacb) ; ENSMUSG00000020654(Adcy3) ; …
mmu04723	Retrograde endocannabinoid signaling	Organismal Systems	Nervous system	13	PC(15:0/16:1(9Z)) ; PE(15:0/18:3(9Z,12Z,15Z)) ; DG(18:1(11Z)/18:3(9Z,12Z,15Z)/0:0) ; DG(20:4(8Z,11Z,14Z,17Z)/15:0/0:0) ; DG(20:2(11Z,14Z)/18:4(6Z,9Z,12Z,15Z)/0:0) ; DG(18:0/18:3(6Z,9Z,12Z)/0:0) ; L-Glutamate ; DG(18:0/18:2(9Z,12Z)/0:0) ; DG(18:1(11Z)/18:2(9Z,12Z)/0:0) ; PE(14:1(9Z)/18:1(9Z)) ; DG(14:0/22:2(13Z,16Z)/0:0) ; DG(18:4(6Z,9Z,12Z,15Z)/22:6(4Z,7Z,10Z,13Z,16Z,19Z)/0:0) ; PE(14:0/16:1(9Z))	66	ENSMUSG00000026824(Kcnj3) ; ENSMUSG00000032766(Gng11) ; ENSMUSG00000020022(Ndufa12) ; ENSMUSG00000021536(Adcy2) ; ENSMUSG00000071014(Ndufb6) ; ENSMUSG00000032487(Ptgs2) ; ENSMUSG00000059734(Ndufs8) ; ENSMUSG00000021303(Gng4) ; ENSMUSG00000033174(Mgll) ; ENSMUSG00000028648(Ndufs5) ; ENSMUSG00000036199(Ndufa13) ; ENSMUSG00000001986(Gria3) ; ENSMUSG00000029054(Gabrd) ; ENSMUSG00000029632(Ndufa4) ; E…
mmu04923	Regulation of lipolysis in adipocytes	Organismal Systems	Endocrine system	10	DG(18:1(11Z)/18:3(9Z,12Z,15Z)/0:0) ; DG(20:4(8Z,11Z,14Z,17Z)/15:0/0:0) ; Deoxyadenosine ; DG(20:2(11Z,14Z)/18:4(6Z,9Z,12Z,15Z)/0:0) ; DG(18:0/18:3(6Z,9Z,12Z)/0:0) ; CGMP ; DG(18:0/18:2(9Z,12Z)/0:0) ; DG(18:1(11Z)/18:2(9Z,12Z)/0:0) ; DG(14:0/22:2(13Z,16Z)/0:0) ; DG(18:4(6Z,9Z,12Z,15Z)/22:6(4Z,7Z,10Z,13Z,16Z,19Z)/0:0)	30	ENSMUSG00000019699(Akt3) ; ENSMUSG00000040016(Ptger3) ; ENSMUSG00000054667(Irs4) ; ENSMUSG00000021536(Adcy2) ; ENSMUSG00000030278(Cidec) ; ENSMUSG00000031489(Adrb3) ; ENSMUSG00000032487(Ptgs2) ; ENSMUSG00000027931(Npr1) ; ENSMUSG00000033174(Mgll) ; ENSMUSG00000052920(Prkg1) ; ENSMUSG00000036437(Npy1r) ; ENSMUSG00000028698(Pik3r3) ; ENSMUSG00000057614(Gnai1) ; ENSMUSG00000047250(Ptgs1) ; ENSMUSG00…
