# Supplementary material for: Gut microbiota-regulated glutathione metabolic rhythms restore obesity-induced colonic inflammatory oscillations
Source: Gut Microbes. 2026 May 9;18(1):2670048. doi: 10.1080/19490976.2026.2670048 (PMC13166208; doi:10.1080/19490976.2026.2670048)
Supplement: Table S5.xlsx [file KGMI_A_2670048_SM6026.xlsx]

## Sheet: sheet
Table S5. JTK_CYCLE algorithm-generated circadian data (circular plots: Figures 4, 6, 7)
Figure 4
CycID	JTK_pvalue	JTK_BH.Q	JTK_period	JTK_adjphase	JTK_amplitude	meta2d_Base	meta2d_AMP	meta2d_rAMP
HFD+Vehicle_Tnfα	0.148339	0.148339	24	10	0.0837781	1.05278	0.135535	0.128741
HFD+FMT-ZT0_Tnfα	9.52952e-06	2.85886e-05	24	10	0.163382	0.373078	0.199594	0.199594
HFD+FMT-ZT12_Tnfα	0.000146575	0.000219862	24	12	0.125123	0.568615	0.206217	0.206217
HFD+Vehicle_Il6	0.0482011	0.0482011	24	10	0.117476	1.04397	0.0984198	0.0942742
HFD+FMT-ZT0_Il6	1.13354e-05	3.40062e-05	24	14	0.130749	0.505791	0.17269	0.17269
HFD+FMT-ZT12_Il6	3.10105e-05	4.65157e-05	24	12	0.123086	0.635412	0.161761	0.161761
HFD+Vehicle_Nos2	1.59578e-05	1.59578e-05	24	8	0.156461	1.03612	0.155244	0.149832
HFD+FMT-ZT0_Nos2	2.05962e-15	6.17887e-15	24	10	0.224227	0.49361	0.26851	0.26851
HFD+FMT-ZT12_Nos2	7.87336e-09	1.181e-08	24	10	0.214058	0.688748	0.212516	0.212516
HFD+Vehicle_Ccl2	0.0246724	0.0246724	20	14	0.104595	1.04171	0.164535	0.157947
HFD+FMT-ZT0_Ccl2	2.63281e-05	3.94922e-05	20	10	0.144787	0.557831	0.141981	0.141981
HFD+FMT-ZT12_Ccl2	2.63281e-05	3.94922e-05	20	12	0.111016	0.669437	0.210206	0.210206
Figure 6
CycID	JTK_pvalue	JTK_BH.Q	JTK_period	JTK_adjphase	JTK_amplitude	meta2d_Base	meta2d_AMP	meta2d_rAMP
rAAV-NC_Tnfα	0.00149757	0.00299515	20	12	0.167883	1.00437	0.344404	0.342907
rAAV-GCLC-sgRNA_Tnfα	0.022335	0.022335	20	10	0.0874456	1.95156	0.135967	0.0696705
rAAV-NC_Il6	3.05e-07	6.11e-07	20	14	0.194028	0.982526	0.403563	0.403563
rAAV-GCLC-sgRNA_Il6	0.00116118	0.00116118	24	10	0.121706	1.44141	0.170009	0.117946
rAAV-NC_Nos2	1.34607e-05	1.34607e-05	20	14	0.343427	1.28791	0.393543	0.305567
rAAV-GCLC-sgRNA_Nos2	5.60365e-06	1.12073e-05	24	8	0.316533	2.38336	0.287638	0.120686
rAAV-NC_Ccl2	9.66691e-10	1.93338e-09	24	12	0.260851	1.33661	0.446465	0.334028
rAAV-GCLC-sgRNA_Ccl2	0.0133777	0.0133777	20	12	0.244592	2.51482	0.28637	0.113873
Figure 7
CycID	JTK_pvalue	JTK_BH.Q	JTK_period	JTK_adjphase	JTK_amplitude	meta2d_Base	meta2d_AMP	meta2d_rAMP
LFD_ATP	1.27074e-09	1.14366e-08	24	0	3.00167	45.6436	3.59098	0.0786743
HFD_ATP	8.3506e-08	1.87889e-07	24	0	2.00465	17.4703	2.52683	0.144636
HFD-FOS_ATP	1.38934e-06	1.78629e-06	24	0	2.75948	35.2628	3.29972	0.0935752
LFD_PDH	4.19263e-07	6.28894e-07	24	0	0.254558	3.10306	0.346351	0.111616
HFD_PDH	3.37393e-05	3.37393e-05	24	0	0.219203	1.16944	0.248831	0.212777
HFD-FOS_PDH	2.82951e-09	1.27328e-08	24	0	0.296985	2.26917	0.437778	0.192924
LFD_Lactate	7.51115e-08	1.87889e-07	24	12	2.80014	45.2131	3.8982	0.0862184
HFD_Lactate	1.59578e-05	1.79525e-05	24	10	2.65165	71.0581	2.98298	0.0419794
HFD-FOS_Lactate	1.80747e-07	3.25344e-07	20	10	3.04763	58.9147	3.26016	0.0553369
LFD_Atp5g1	0.0133777	0.0200665	24	2	0.0698299	0.754599	0.0672923	0.0672923
HFD_Atp5g1	0.0120376	0.0200665	24	0	0.0568538	0.532733	0.0589127	0.0589127
HFD-FOS_Atp5g1	0.0633254	0.0633254	24	2	0.0952029	0.745711	0.0293699	0.0293699
LFD_Ndufv1	0.765296	0.765296	24	4	0.221498	0.783382	0.143549	0.143549
HFD_Ndufv1	0.0164715	0.0247072	24	6	0.162505	0.316424	0.0957342	0.0957342
HFD-FOS_Ndufv1	0.00871612	0.0247072	24	0	0.178765	0.635681	0.172892	0.172892
LFD_Ndusf1	0.00395327	0.0059299	24	2	0.18941	0.427595	0.0566589	0.0566589
HFD_Ndusf1	0.0133777	0.0133777	24	6	0.108611	0.183903	0.000733264	0.000733264
HFD-FOS_Ndusf1	0.00351559	0.0059299	24	2	0.133974	0.355624	0.0847307	0.0847307
LFD_Uqcr	7.33e-10	8.79e-09	24	0	0.220806	0.706789	0.245063	0.245063
HFD_Uqcr	4.62e-07	1.85e-06	24	0	0.108713	0.420086	0.137587	0.137587
HFD-FOS_Uqcr	1.04e-07	6.26e-07	24	0	0.146667	0.733436	0.168885	0.168885
