# Supplementary material for: Gut microbiota-regulated glutathione metabolic rhythms restore obesity-induced colonic inflammatory oscillations
Source: Gut Microbes. 2026 May 9;18(1):2670048. doi: 10.1080/19490976.2026.2670048 (PMC13166208; doi:10.1080/19490976.2026.2670048)
Supplement: Table S3.xlsx [file KGMI_A_2670048_SM6027.xlsx]

## Sheet: Sheet1
Table S3. Genes exhibited rhythmic oscillations in both the LFD and HFD-FOS groups, but not in the HFD group
LFD												HFD									HFD-FOS
CycID	Gene name	Gene description	JTK_pvalue	JTK_BH.Q	JTK_period	JTK_adjphase	JTK_amplitude	meta2d_Base	meta2d_AMP	meta2d_rAMP		JTK_pvalue	JTK_BH.Q	JTK_period	JTK_adjphase	JTK_amplitude	meta2d_Base	meta2d_AMP	meta2d_rAMP		JTK_pvalue	JTK_BH.Q	JTK_period	JTK_adjphase	JTK_amplitude	meta2d_Base	meta2d_AMP	meta2d_rAMP
ENSMUSG00000000031	H19	H19, imprinted maternally expressed transcript [Source:MGI Symbol;Acc:MGI:95891]	0.000347524	0.00484877	24	6	4.24264	10.3333	0.302826	0.0293057		0.0605989	0.310332	20	8	6.36396	17.5909	3.97052	0.225714		0.0300186	0.241356	24	6	2.82843	6.77778	1.38394	0.204188
ENSMUSG00000000058	Cav2	caveolin 2 [Source:MGI Symbol;Acc:MGI:107571]	7.70321e-07	2.63372e-05	24	2	98.8182	317.861	119.851	0.377055		0.0633254	0.320418	24	20	16.4402	321.944	40.0546	0.124415		6.30263e-07	4.22502e-05	24	4	43.1335	243.833	42.6237	0.174807
ENSMUSG00000000197	Nalcn	sodium leak channel, non-selective [Source:MGI Symbol;Acc:MGI:2444306]	1.46751e-08	9.27974e-07	24	4	20.5061	58.9233	27.3921	0.464877		0.142556	0.621056	20	8	14.1421	51.8937	6.21629	0.119789		0.00159762	0.0239193	24	4	12.7279	35.1389	16.5076	0.469781
ENSMUSG00000000223	Drp2	dystrophin related protein 2 [Source:MGI Symbol;Acc:MGI:107432]	6.70035e-06	0.000167108	24	4	12.0208	47.0897	11.9213	0.253162		0.42342	1	20	6	4.94975	48.2561	8.20913	0.170116		0.0272278	0.224361	24	4	5.65685	31.9264	3.72798	0.116768
ENSMUSG00000000359	Rem1	rad and gem related GTP binding protein 1 [Source:MGI Symbol;Acc:MGI:1097696]	0.00073676	0.00933197	24	4	15.9099	103.306	24.4545	0.236721		0.612707	1	20	2	10.6066	142.345	13.3015	0.0934451		0.0102686	0.105499	24	6	16.9706	99	12.8093	0.129386
ENSMUSG00000000392	Fap	fibroblast activation protein [Source:MGI Symbol;Acc:MGI:109608]	4.62307e-07	1.67546e-05	24	4	11.3137	51.8933	9.25758	0.178396		1	1	24	0	8.48528	63.3347	5.45101	0.0860666		0.00373443	0.0473736	20	4	8.48528	45.0011	9.72003	0.215996
ENSMUSG00000000489	Pdgfb	platelet derived growth factor, B polypeptide [Source:MGI Symbol;Acc:MGI:97528]	2.00099e-07	8.2642e-06	24	4	41.0122	239.278	47.6869	0.199295		0.438511	1	24	2	16.9706	251.111	12.5772	0.0500861		0.034723	0.270625	24	6	41.3657	217	4.95559	0.0228368
ENSMUSG00000000530	Acvrl1	activin A receptor, type II-like 1 [Source:MGI Symbol;Acc:MGI:1338946]	1.13354e-05	0.000262707	24	4	91.2168	614.722	48.5051	0.0789056		0.485557	1	20	0	79.196	613.909	41.8791	0.0682171		0.0315411	0.251851	24	8	41.0122	548.333	56.0105	0.102147
ENSMUSG00000000632	Sez6	seizure related gene 6 [Source:MGI Symbol;Acc:MGI:104745]	8.98343e-09	6.20135e-07	24	4	24.0416	79.4722	38	0.478154		0.0825145	0.398126	20	8	21.2132	79.3494	14.1277	0.178044		0.00528308	0.0621894	24	4	15.5563	49.8611	19.7424	0.395948
ENSMUSG00000000732	Icosl	icos ligand [Source:MGI Symbol;Acc:MGI:1354701]	0.000458454	0.00618662	20	8	31.8198	302.005	30.3182	0.10039		0.106655	0.491068	20	6	58.6899	321.237	58.0033	0.180562		0.00245572	0.0336955	24	10	29.6985	281	40.0777	0.142625
ENSMUSG00000000766	Oprm1	opioid receptor, mu 1 [Source:MGI Symbol;Acc:MGI:97441]	0.000227086	0.00335742	24	4	6.36396	23.3056	11.2626	0.483259		1	1	20	10	9.19239	21.8659	1.51566	0.0693161		0.0148517	0.139963	24	2	6.36396	16.6944	8.1763	0.489762
ENSMUSG00000000782	Tcf7	transcription factor 7, T cell specific [Source:MGI Symbol;Acc:MGI:98507]	0.000785586	0.00985995	20	8	27.5772	191.101	30.2086	0.158077		0.203506	0.823424	20	6	33.234	206.93	29.3919	0.142038		0.0363825	0.279317	20	18	57.2756	165.64	39.5469	0.238752
ENSMUSG00000000794	Kcnn3	potassium intermediate/small conductance calcium-activated channel, subfamily N, member 3 [Source:MGI Symbol;Acc:MGI:2153183]	1.51338e-10	2.604e-08	24	4	101.823	320.889	143.088	0.445913		0.632609	1	24	20	2.2981	315.722	1.7136	0.00542756		8.46996e-07	5.30388e-05	24	4	51.6188	235.667	71.0505	0.301487
ENSMUSG00000000827	Tpd52l2	tumor protein D52-like 2 [Source:MGI Symbol;Acc:MGI:1913564]	0.0482011	0.323531	20	4	62.2254	1224.22	98.1304	0.0801572		0.555081	1	24	4	136.295	1377.19	32.4192	0.02354		0.0399966	0.301396	24	6	132.229	1264.94	51.6088	0.0407994
ENSMUSG00000001467	Cyp51	cytochrome P450, family 51 [Source:MGI Symbol;Acc:MGI:106040]	0.0330636	0.236169	24	14	576.292	2118.88	202.053	0.0953586		1	1	20	18	344.559	1761.73	103.831	0.058937		0.00331922	0.0432611	20	10	241.47	2129.39	301.653	0.141662
ENSMUSG00000001508	Sgca	sarcoglycan, alpha (dystrophin-associated glycoprotein) [Source:MGI Symbol;Acc:MGI:894698]	0.000563598	0.00741902	24	4	14.1421	85.8333	31.5126	0.367137		0.167393	0.70541	24	22	1.41421	82.3889	9.14138	0.110954		4.651e-05	0.00139882	24	0	12.0208	78.3056	16.7845	0.214346
ENSMUSG00000001510	Dlx3	distal-less homeobox 3 [Source:MGI Symbol;Acc:MGI:94903]	0.00528308	0.0503608	24	4	4.24264	10.1389	5.4596	0.538481		1	1	20	10	4.24264	9.8686	0.878267	0.0889961		0.0330636	0.260068	20	2	1.41421	6.11608	2.43525	0.398172
ENSMUSG00000001761	Smo	smoothened, frizzled class receptor [Source:MGI Symbol;Acc:MGI:108075]	6.86842e-05	0.00120288	24	4	112.43	594.694	148.384	0.249513		0.0939806	0.443847	24	4	106.95	722	61.8333	0.0856417		0.000126319	0.00307117	24	4	165.445	569.279	120.787	0.212176
ENSMUSG00000001802	Lrp3	low density lipoprotein receptor-related protein 3 [Source:MGI Symbol;Acc:MGI:3584516]	3.12562e-10	4.54241e-08	24	4	53.6553	199.628	48.8045	0.244477		0.555081	1	24	20	4.1737	196.02	4.42324	0.0225653		4.62307e-07	3.26919e-05	24	4	36.934	156.268	35.4721	0.226995
ENSMUSG00000001829	Clpb	ClpB caseinolytic peptidase B [Source:MGI Symbol;Acc:MGI:1100517]	0.0173605	0.138373	20	10	13.435	649.797	38.6173	0.0594297		0.174041	0.725672	24	6	144.957	644	28.0383	0.0435377		0.000458454	0.00878226	24	8	76.014	648.25	87.5661	0.135081
ENSMUSG00000001870	Ltbp1	latent transforming growth factor beta binding protein 1 [Source:MGI Symbol;Acc:MGI:109151]	7.32868e-10	8.70822e-08	24	4	166.605	892.172	357.895	0.401151		0.438511	1	0	NaN	0	942.08	NA	NA		6.67171e-08	6.99576e-06	24	4	163.921	773.924	180.028	0.232618
ENSMUSG00000001964	Emd	emerin [Source:MGI Symbol;Acc:MGI:108117]	0.0078104	0.0699666	24	4	135.86	910.15	137.411	0.150977		0.0979977	0.458377	24	4	158.753	938.326	78.7065	0.0838797		0.0182495	0.164985	24	4	128.678	807.634	53.4884	0.0662285
ENSMUSG00000001985	Grik3	glutamate receptor, ionotropic, kainate 3 [Source:MGI Symbol;Acc:MGI:95816]	4.85206e-10	6.40891e-08	24	4	53.7383	194.995	77.9576	0.399793		0.0605989	0.310332	20	4	3.53553	158.302	29.7049	0.187647		8.01605e-05	0.00213906	20	6	41.0122	145.343	35.9443	0.247307
ENSMUSG00000001986	Gria3	glutamate receptor, ionotropic, AMPA3 (alpha 3) [Source:MGI Symbol;Acc:MGI:95810]	1.27074e-09	1.30879e-07	24	2	34.6482	75.6175	35.4075	0.468244		0.0939806	0.443847	24	20	0.0565685	88.9747	2.68102	0.0301324		0.00140853	0.0216186	24	4	9.89596	55.5839	9.1251	0.164168
ENSMUSG00000002007	Srpk3	serine/arginine-rich protein specific kinase 3 [Source:MGI Symbol;Acc:MGI:1891338]	0.00159762	0.0181896	24	4	8.48528	55.1944	15.0505	0.272682		0.102326	0.476166	20	6	6.36396	71.0825	12.9287	0.181883		2.0602e-05	0.000713638	24	0	8.48528	47.1667	11.0843	0.235003
ENSMUSG00000002105	Slc39a13	solute carrier family 39 (metal ion transporter), member 13 [Source:MGI Symbol;Acc:MGI:1915677]	8.67887e-05	0.00147538	20	4	32.5269	236.79	36.4443	0.15391		0.0553563	0.288219	24	2	15.026	275.972	13.4019	0.0485625		0.0120376	0.118649	24	4	43.7098	222.566	7.40763	0.0332829
ENSMUSG00000002190	Clgn	calmegin [Source:MGI Symbol;Acc:MGI:107472]	2.86693e-05	0.000573446	24	4	6.36396	28.4444	12.8359	0.451261		0.167393	0.70541	20	8	10.6066	28.2428	6.53871	0.231518		0.000644796	0.011515	24	4	6.36396	18.4722	5.85859	0.317157
ENSMUSG00000002265	Peg3	paternally expressed 3 [Source:MGI Symbol;Acc:MGI:104748]	1.6648e-09	1.60091e-07	24	2	153.442	410.194	168.312	0.410322		1	1	24	18	75.6604	392.917	4.10938	0.0104586		0.000126319	0.00307117	24	2	55.5079	295.917	80.263	0.271235
ENSMUSG00000002266	Zim1	zinc finger, imprinted 1 [Source:MGI Symbol;Acc:MGI:1341879]	0.00971662	0.08451	24	4	1.41421	4.58639	1.41379	0.308257		1	1	20	4	0.707107	4.69386	0.55062	0.117306		0.0419624	0.313723	20	2	0.707107	4.42404	1.39355	0.314995
ENSMUSG00000002274	Metrn	meteorin, glial cell differentiation regulator [Source:MGI Symbol;Acc:MGI:1917333]	0.00740088	0.0670857	20	6	31.8198	236.711	52.1073	0.22013		0.0505206	0.267802	20	6	26.8701	243.671	35.4354	0.145424		0.00149757	0.0226259	24	2	26.163	179.875	34.6424	0.192592
ENSMUSG00000002908	Kcnn1	potassium intermediate/small conductance calcium-activated channel, subfamily N, member 1 [Source:MGI Symbol;Acc:MGI:1933993]	0.0182495	0.144269	24	2	6.36396	32.7522	6.31519	0.192817		0.947912	1	0	NaN	0	35.78	NA	NA		0.000458454	0.00878226	20	4	9.89949	28.5831	10.0744	0.352459
ENSMUSG00000003153	Slc2a3	solute carrier family 2 (facilitated glucose transporter), member 3 [Source:MGI Symbol;Acc:MGI:95757]	3.05496e-07	1.1747e-05	24	4	41.1907	204.947	71.8949	0.350798		0.0578723	0.297974	20	8	34.8179	186.084	23.7432	0.127594		0.0127076	0.123968	20	6	24.0416	147.201	23.1751	0.157439
ENSMUSG00000003161	Sri	sorcin [Source:MGI Symbol;Acc:MGI:98419]	0.0246724	0.185727	20	10	142.836	6337.76	621.087	0.0979978		0.342766	1	20	18	1021.06	5638.84	756.416	0.134144		0.0246724	0.20852	24	8	485.429	7178.39	605.856	0.0844001
ENSMUSG00000003208	Yju2	YJU2 splicing factor [Source:MGI Symbol;Acc:MGI:1920136]	0.00699136	0.0638427	20	10	9.19239	188.741	17.2012	0.0911364		0.0633254	0.320418	24	4	33.234	183.79	2.74407	0.0149304		0.0148517	0.139963	24	4	26.8771	167.234	17.5513	0.10495
ENSMUSG00000003273	Car11	carbonic anhydrase 11 [Source:MGI Symbol;Acc:MGI:1336193]	0.0173605	0.138373	24	4	13.8752	89.1842	25.2962	0.28364		0.814221	1	24	20	4.14718	90.0278	5.68883	0.0631897		0.00169767	0.0251317	20	6	14.9553	77.8703	14.6276	0.187845
ENSMUSG00000003279	Dlgap1	DLG associated protein 1 [Source:MGI Symbol;Acc:MGI:1346065]	0.00124033	0.0146332	20	4	21.2132	68.0715	26.0258	0.382331		1	1	20	8	14.1421	66.3841	4.90851	0.0739411		0.00373443	0.0473736	20	6	10.6066	53.1255	10.8987	0.20515
ENSMUSG00000003354	Ccdc65	coiled-coil domain containing 65 [Source:MGI Symbol;Acc:MGI:2146001]	0.0419624	0.28864	24	4	3.53553	16.25	8.33081	0.512665		0.368073	1	20	4	0.707107	16.3282	6.03254	0.369455		0.00261329	0.0355797	24	0	4.24264	15.5833	5.77011	0.370275
ENSMUSG00000003410	Elavl3	ELAV like RNA binding protein 3 [Source:MGI Symbol;Acc:MGI:109157]	2.96751e-06	8.34096e-05	24	4	29.6985	93.535	39.1962	0.419053		1	1	20	10	27.5772	80.9004	1.09752	0.0135664		0.00699136	0.0778719	24	4	16.9706	65.2233	17.5682	0.269354
ENSMUSG00000003452	Bicd1	BICD cargo adaptor 1 [Source:MGI Symbol;Acc:MGI:1101760]	2.43227e-05	0.000499248	20	4	19.205	86.983	23.3391	0.268318		0.111315	0.50945	24	16	13.0284	115.425	5.63359	0.0488072		6.93646e-07	4.50916e-05	20	4	12.1127	76.4009	18.4925	0.242046
ENSMUSG00000003573	Homer3	homer scaffolding protein 3 [Source:MGI Symbol;Acc:MGI:1347359]	0.00294686	0.0305956	24	4	17.8368	93.1261	20.59	0.221098		1	1	20	6	8.11051	98.984	6.45803	0.0652432		0.0399966	0.301396	24	4	20.5521	78.855	3.99556	0.0506697
ENSMUSG00000004038	Gstm3	glutathione S-transferase, mu 3 [Source:MGI Symbol;Acc:MGI:106026]	0.00312286	0.0321181	24	14	225.304	595.883	209.67	0.351864		0.394934	1	24	4	157.549	574.049	64.1325	0.11172		0.000399415	0.00784835	24	8	72.9204	722.45	79.6039	0.110186
ENSMUSG00000004105	Angptl2	angiopoietin-like 2 [Source:MGI Symbol;Acc:MGI:1347002]	1.25521e-06	3.97513e-05	24	4	204.884	1091.89	302.207	0.276775		0.318943	1	0	NaN	0	1161.5	NA	NA		3.00126e-08	3.79152e-06	24	4	243.598	845.139	277.556	0.328414
ENSMUSG00000004113	Cacna1b	calcium channel, voltage-dependent, N type, alpha 1B subunit [Source:MGI Symbol;Acc:MGI:88296]	9.66691e-10	1.08213e-07	24	4	46.0044	150.832	65.0274	0.431124		1	1	24	18	14.1421	143.818	9.96843	0.0693129		7.70321e-07	4.95758e-05	20	6	34.6482	117.589	29.3874	0.249916
ENSMUSG00000004151	Etv1	ets variant 1 [Source:MGI Symbol;Acc:MGI:99254]	1.29875e-07	5.74004e-06	24	2	209.088	525.055	243.64	0.464028		1	1	24	18	129.401	491.729	14.3785	0.0292407		4.19263e-07	3.03513e-05	24	4	94.3068	356.931	95.2174	0.266767
ENSMUSG00000004328	Hif3a	hypoxia inducible factor 3, alpha subunit [Source:MGI Symbol;Acc:MGI:1859778]	0.00921637	0.0809605	20	16	9.89949	51.4637	14.1877	0.275683		0.136773	0.598967	24	12	13.435	59.8333	12.092	0.202094		0.034723	0.270625	24	10	13.0815	50	8.4678	0.169356
ENSMUSG00000004415	Col26a1	collagen, type XXVI, alpha 1 [Source:MGI Symbol;Acc:MGI:2155345]	8.76357e-06	0.000211383	24	2	4.94975	6.23944	5.39845	0.865213		0.126	0.561804	20	8	2.12132	5.30877	2.25698	0.425141		0.000301974	0.00625142	24	4	2.82843	4.18639	0.857071	0.204728
ENSMUSG00000005034	Prkacb	protein kinase, cAMP dependent, catalytic, beta [Source:MGI Symbol;Acc:MGI:97594]	8.98343e-09	6.20135e-07	20	4	349.311	1328.66	352.265	0.265127		0.632609	1	24	18	106.95	1603.72	36.0702	0.0224916		4.28197e-05	0.00129861	24	4	276.832	1164.28	217.083	0.186453
ENSMUSG00000005043	Sgsh	N-sulfoglucosamine sulfohydrolase (sulfamidase) [Source:MGI Symbol;Acc:MGI:1350341]	0.0272278	0.201253	20	6	54.0512	294.152	43.7352	0.148682		0.160745	0.681457	24	4	54.2793	294.007	8.59573	0.0292365		0.0182495	0.164985	24	4	50.7597	279.409	58.3365	0.208785
ENSMUSG00000005045	Chd5	chromodomain helicase DNA binding protein 5 [Source:MGI Symbol;Acc:MGI:3036258]	1.12002e-10	2.04231e-08	24	4	81.3173	246.889	119.134	0.48254		0.120988	0.545071	20	8	34.6482	206.756	26.2076	0.126756		0.00159762	0.0239193	20	2	27.5772	143.046	38.3868	0.268352
ENSMUSG00000005973	Rcn1	reticulocalbin 1 [Source:MGI Symbol;Acc:MGI:104559]	6.05909e-11	1.3359e-08	20	6	82.7315	336.294	77.9813	0.231884		0.111315	0.50945	20	0	50.2046	395.883	46.5354	0.117548		0.0286232	0.233668	24	4	67.3519	274.306	5.17929	0.0188815
ENSMUSG00000006021	Kptn	kaptin [Source:MGI Symbol;Acc:MGI:1890380]	0.0330636	0.236169	20	6	72.1249	274.173	70.776	0.258143		0.115976	0.525511	24	4	47.3762	285	38.8838	0.136435		0.00625152	0.0710368	20	6	50.9117	285.375	40.7236	0.142702
ENSMUSG00000006050	Sra1	steroid receptor RNA activator 1 [Source:MGI Symbol;Acc:MGI:1344414]	0.0182495	0.144269	20	10	61.6526	1742.15	95.4949	0.0548144		0.203506	0.823424	24	2	49.7662	1813.15	68.6911	0.037885		5.60365e-06	0.000247474	24	10	245.827	2067.64	297.922	0.144088
ENSMUSG00000006342	Susd2	sushi domain containing 2 [Source:MGI Symbol;Acc:MGI:1918983]	6.93646e-07	2.3913e-05	24	4	85.2064	525.75	231.033	0.439435		0.286008	1	20	6	23.3345	553.574	52.4564	0.0947596		0.000183182	0.00419675	24	2	47.3762	432.583	60.6557	0.140217
ENSMUSG00000006360	Crip1	cysteine-rich protein 1 (intestinal) [Source:MGI Symbol;Acc:MGI:88501]	0.00395327	0.039313	24	10	901.561	9370.89	998.431	0.106546		0.381504	1	20	0	1653.92	8531.49	753.546	0.0883252		0.0148517	0.139963	20	14	605.283	10939.4	797.058	0.0728609
ENSMUSG00000006526	Stimate	STIM activating enhancer [Source:MGI Symbol;Acc:MGI:1921500]	0.00131949	0.0153916	20	6	55.1543	323.108	46.3247	0.143372		0.307739	1	20	6	44.5477	331.977	15.1922	0.0457629		0.0439282	0.322801	24	4	41.5425	288.694	11.0581	0.0383038
ENSMUSG00000006542	Prkag3	protein kinase, AMP-activated, gamma 3 non-catalytic subunit [Source:MGI Symbol;Acc:MGI:1891343]	0.00826326	0.0736932	24	2	2.12132	4.46667	1.93228	0.432601		1	1	24	18	1.41421	4.52222	0.360334	0.0796808		0.0315411	0.251851	20	4	1.27986	3.26754	1.89236	0.57914
ENSMUSG00000006576	Slc4a3	solute carrier family 4 (anion exchanger), member 3 [Source:MGI Symbol;Acc:MGI:109350]	1.35728e-14	2.91493e-11	24	4	88.7419	279.833	117.028	0.418205		0.696673	1	20	6	14.1421	303.763	35.8431	0.117997		8.46996e-07	5.30388e-05	24	2	41.7193	222.389	56.3284	0.253288
ENSMUSG00000006638	Abhd1	abhydrolase domain containing 1 [Source:MGI Symbol;Acc:MGI:1931013]	0.0133777	0.110643	20	10	3.3234	50.8355	7.47792	0.1471		1	1	20	14	4.58205	54.4041	1.48739	0.0273397		0.00131949	0.020507	24	16	8.28376	56.2856	10.237	0.181877
ENSMUSG00000006675	P4htm	prolyl 4-hydroxylase, transmembrane (endoplasmic reticulum) [Source:MGI Symbol;Acc:MGI:1921693]	3.57055e-06	9.83106e-05	24	4	37.0418	139.054	38.2701	0.275217		0.0939806	0.443847	20	8	21.9203	132.235	13.7871	0.104262		0.000525536	0.00974847	24	4	22.7688	95.5236	37.2465	0.38992
ENSMUSG00000006930	Hap1	huntingtin-associated protein 1 [Source:MGI Symbol;Acc:MGI:1261831]	1.00935e-08	6.7741e-07	24	4	77.4282	345.111	137.821	0.399352		0.0553563	0.288219	20	8	51.6188	310.125	27.7098	0.0893503		0.00231482	0.0323517	24	2	33.9411	226.333	52.7709	0.233156
ENSMUSG00000007656	Arpp19	cAMP-regulated phosphoprotein 19 [Source:MGI Symbol;Acc:MGI:1891691]	0.00016984	0.00262272	24	4	110.662	1639.25	159.912	0.0975517		0.485557	1	24	6	141.421	1776.25	107.294	0.0604046		0.00419687	0.0518559	24	10	124.274	1782.69	168.538	0.0945413
ENSMUSG00000007783	Cpt1c	carnitine palmitoyltransferase 1c [Source:MGI Symbol;Acc:MGI:2446526]	5.99444e-08	3.0331e-06	24	4	27.3951	114.501	51.6708	0.451271		0.0979977	0.458377	20	8	20.5061	122.076	12.0878	0.0990189		0.000347524	0.0070386	24	2	12.3761	86.2	17.5596	0.203708
ENSMUSG00000007908	Hmgcll1	3-hydroxymethyl-3-methylglutaryl-Coenzyme A lyase-like 1 [Source:MGI Symbol;Acc:MGI:2446108]	1.2398e-05	0.000284493	20	4	9.19239	35.3262	11.4652	0.324553		1	1	24	18	3.53553	41.5256	0.16596	0.00399657		0.00169767	0.0251317	20	6	6.36396	34.3232	4.77599	0.139148
ENSMUSG00000008153	Clstn3	calsyntenin 3 [Source:MGI Symbol;Acc:MGI:2178323]	1.1707e-07	5.35366e-06	20	6	31.1127	100.657	36.4895	0.362513		0.342766	1	20	2	1.41421	79.9659	19.0001	0.237602		0.00591773	0.0683149	24	2	20.8597	64.4444	30.5515	0.474074
ENSMUSG00000008489	Elavl2	ELAV like RNA binding protein 1 [Source:MGI Symbol;Acc:MGI:1100887]	0.00591773	0.0553907	24	2	4.94975	9.5	5.91218	0.622335		0.307739	1	20	8	4.94975	10.986	3.19225	0.290575		0.000491995	0.00932314	20	4	3.53553	6.67692	4.65508	0.697191
ENSMUSG00000008658	Rbfox1	RNA binding protein, fox-1 homolog (C. elegans) 1 [Source:MGI Symbol;Acc:MGI:1926224]	0.00395327	0.039313	24	2	19.0919	55.1389	23.8412	0.432384		0.154542	0.661593	20	8	18.3848	51.2996	10.0504	0.195916		0.0120376	0.118649	24	0	9.19239	30.6944	8.8908	0.289655
ENSMUSG00000008845	Cd163	CD163 antigen [Source:MGI Symbol;Acc:MGI:2135946]	0.00351559	0.0356016	24	2	63.2861	180.056	53.4955	0.297105		1	1	20	8	37.4767	143.503	8.05724	0.0561468		1.00935e-08	1.58184e-06	20	8	33.9411	134.656	31.6498	0.235041
ENSMUSG00000009013	Dynll1	dynein light chain LC8-type 1 [Source:MGI Symbol;Acc:MGI:1861457]	0.00971662	0.08451	20	4	183.848	3480.95	277.79	0.0798029		1	1	20	16	420.813	4480.27	577.303	0.128855		0.0300186	0.241356	20	12	51.6259	4206.91	909.973	0.216304
ENSMUSG00000009075	Cabp7	calcium binding protein 7 [Source:MGI Symbol;Acc:MGI:2183437]	0.00217392	0.0236106	24	10	2.17082	3.86722	2.63657	0.681773		0.0939806	0.443847	20	8	1.45664	3.95141	1.71213	0.433296		0.0439282	0.322801	24	16	1.46018	2.98611	1.68836	0.565404
ENSMUSG00000009292	Trpm2	transient receptor potential cation channel, subfamily M, member 2 [Source:MGI Symbol;Acc:MGI:1351901]	0.00245572	0.026229	24	8	9.27371	51.3081	10.485	0.204355		1	1	20	0	10.0904	51.7735	5.39054	0.104118		0.022335	0.192755	20	18	16.9635	46.9861	11.059	0.235367
ENSMUSG00000009876	Cox4i2	cytochrome c oxidase subunit 4I2 [Source:MGI Symbol;Acc:MGI:2135755]	0.0212671	0.16447	24	2	15.2028	72.2222	15.6139	0.216193		0.502457	1	20	6	7.77817	74.3783	11.1209	0.149518		0.0330636	0.260068	24	6	18.3848	61.4722	11.4678	0.186552
ENSMUSG00000010311	Optc	opticin [Source:MGI Symbol;Acc:MGI:2151113]	1.03214e-06	3.35291e-05	24	2	121.446	612.556	190.347	0.310743		0.555081	1	20	6	44.5477	653.625	99.8785	0.152807		0.000146575	0.00348617	24	0	125.865	560.333	143.827	0.25668
ENSMUSG00000010476	Ebf3	early B cell factor 3 [Source:MGI Symbol;Acc:MGI:894289]	5.14088e-06	0.000135009	24	2	23.3345	75.3875	26.3297	0.349258		0.438511	1	20	6	5.65685	73.1455	12.6741	0.173273		0.00373443	0.0473736	24	2	8.48528	50.6394	12.1734	0.240394
ENSMUSG00000010751	Tnfrsf22	tumor necrosis factor receptor superfamily, member 22 [Source:MGI Symbol;Acc:MGI:1930270]	0.0330636	0.236169	20	6	6.07405	33.7334	5.78814	0.171585		1	1	20	6	7.53776	41.0386	3.41973	0.0833295		0.0363825	0.279317	24	2	4.96919	28.4253	5.1421	0.180899
ENSMUSG00000011382	Dhdh	dihydrodiol dehydrogenase (dimeric) [Source:MGI Symbol;Acc:MGI:1919005]	8.46996e-07	2.85215e-05	24	2	32.1946	122.532	44.3049	0.361578		1	1	24	18	11.4816	118.929	0.857507	0.00721023		0.000108707	0.0027182	24	2	14.8669	95.0625	19.7832	0.208107
ENSMUSG00000011589	Fsd1	fibronectin type 3 and SPRY domain-containing protein [Source:MGI Symbol;Acc:MGI:1934858]	0.000227086	0.00335742	24	4	9.19239	29.5819	14.3994	0.486762		0.106655	0.491068	20	8	7.77817	26.6315	4.6835	0.175863		0.00871612	0.0924987	24	4	6.36396	20.9961	6.05364	0.288322
ENSMUSG00000012520	Phox2b	paired-like homeobox 2b [Source:MGI Symbol;Acc:MGI:1100882]	1.34607e-05	0.000303237	24	2	102.53	372.333	147.278	0.395554		0.632609	1	20	8	108.187	347.543	61.9167	0.178156		0.00331922	0.0432611	24	2	60.1041	221.75	83.945	0.378557
ENSMUSG00000012889	Podnl1	podocan-like 1 [Source:MGI Symbol;Acc:MGI:2685352]	0.0286232	0.210121	20	8	4.94975	27.8427	4.39581	0.15788		0.502457	1	24	2	2.82843	33.1389	1.75186	0.0528642		0.0102686	0.105499	20	18	19.0919	30.1054	15.287	0.507782
ENSMUSG00000013663	Pten	phosphatase and tensin homolog [Source:MGI Symbol;Acc:MGI:109583]	0.00149757	0.0171515	24	0	141.444	2226.08	182.107	0.0818061		0.0528402	0.277209	20	16	264.776	2244.9	307.127	0.136811		0.0272278	0.224361	20	12	104.51	2208.91	174.279	0.0788984
ENSMUSG00000014075	Dynlt2b	dynein light chain Tctex-type 2B [Source:MGI Symbol;Acc:MGI:1913311]	6.37238e-05	0.00113207	24	4	15.5563	71.9444	27.4672	0.381783		0.0578723	0.297974	20	4	6.36396	73.1927	17.2921	0.236255		0.0173605	0.15898	20	0	9.19239	62.2438	8.53693	0.137153
ENSMUSG00000014232	Cluap1	clusterin associated protein 1 [Source:MGI Symbol;Acc:MGI:1924029]	0.00558394	0.0525719	20	4	25.7882	237.767	47.7238	0.200717		0.0899635	0.427277	24	4	34.4237	265.909	7.16015	0.026927		0.00444048	0.0539576	24	6	44.4682	239.988	4.09355	0.0170573
ENSMUSG00000014329	Bicc1	BicC family RNA binding protein 1 [Source:MGI Symbol;Acc:MGI:1933388]	1.04266e-07	4.82903e-06	20	4	43.1335	174.269	53.0189	0.304235		0.555081	1	24	20	3.53553	170.08	6.55	0.0385113		0.0078104	0.0850345	24	6	28.9914	140.525	3.41684	0.0243149
ENSMUSG00000014444	Piezo1	piezo-type mechanosensitive ion channel component 1 [Source:MGI Symbol;Acc:MGI:3603204]	3.24271e-06	9.00104e-05	24	2	106.193	542.276	123.872	0.228429		0.27548	1	24	8	26.5678	573.261	72.4294	0.126346		0.0108206	0.109235	24	0	107.813	447.341	98.7251	0.220693
ENSMUSG00000014592	Camta1	calmodulin binding transcription activator 1 [Source:MGI Symbol;Acc:MGI:2140230]	2.43227e-05	0.000499248	24	2	83.4386	356.167	106.261	0.298346		0.976222	1	20	8	44.5477	420.357	31.2247	0.0742813		6.67171e-08	6.99576e-06	24	4	64.5235	309.75	67.2323	0.217054
ENSMUSG00000014704	Hoxa2	homeobox A2 [Source:MGI Symbol;Acc:MGI:96174]	1.52347e-06	4.69144e-05	20	6	16.9493	58.1661	16.9628	0.291626		0.237165	0.931283	20	4	8.3085	69.3555	12.945	0.186648		0.0482011	0.3457	24	4	4.81009	48.5103	4.68139	0.096503
ENSMUSG00000014776	Nol3	nucleolar protein 3 (apoptosis repressor with CARD domain) [Source:MGI Symbol;Acc:MGI:1925938]	3.10105e-05	0.000609344	24	4	42.7587	236.953	90.2791	0.381		1	1	20	10	29.5005	228.662	4.57243	0.0199964		2.23172e-05	0.00075944	24	4	47.3355	188.627	43.1257	0.22863
ENSMUSG00000015053	Gata2	GATA binding protein 2 [Source:MGI Symbol;Acc:MGI:95662]	2.86693e-05	0.000573446	24	4	21.9203	68.8333	7.07576	0.102796		0.438511	1	24	20	0.707107	59.7778	3.0546	0.0510992		0.0108206	0.109235	24	2	7.07107	42.3889	5.98576	0.141211
ENSMUSG00000015134	Aldh1a3	aldehyde dehydrogenase family 1, subfamily A3 [Source:MGI Symbol;Acc:MGI:1861722]	6.93646e-07	2.3913e-05	24	4	45.3362	259.467	57.1597	0.220297		1	1	20	8	29.6561	190.832	4.45991	0.0233709		5.02002e-05	0.00148516	24	6	45.9867	180.161	54.0118	0.299797
ENSMUSG00000015143	Actn1	actinin, alpha 1 [Source:MGI Symbol;Acc:MGI:2137706]	0.000211804	0.00318014	24	4	518.451	2991.89	446.196	0.149135		1	1	20	6	478.089	3541.98	228.518	0.0645171		0.00699136	0.0778719	24	4	584.07	2798.66	359.49	0.128451
ENSMUSG00000015222	Map2	microtubule-associated protein 2 [Source:MGI Symbol;Acc:MGI:97175]	2.65078e-08	1.52943e-06	24	2	90.1561	222.778	109.878	0.493217		0.632609	1	24	18	56.5685	223.5	1.56224	0.0069899		8.01605e-05	0.00213906	24	4	36.416	157.889	50.7323	0.321317
ENSMUSG00000015291	Gdi1	guanosine diphosphate (GDP) dissociation inhibitor 1 [Source:MGI Symbol;Acc:MGI:99846]	0.0246724	0.185727	20	6	223.446	1817.13	140.058	0.0770763		0.237165	0.931283	24	20	179.789	1757.11	84.0682	0.0478445		0.0330636	0.260068	20	4	16.2635	1622.96	102.162	0.0629482
ENSMUSG00000015354	Pcolce2	procollagen C-endopeptidase enhancer 2 [Source:MGI Symbol;Acc:MGI:1923727]	0.0286232	0.210121	24	2	18.3848	71.7778	18.4639	0.257237		0.246438	0.962545	0	NaN	0	68.5	NA	NA		4.62307e-07	3.26919e-05	24	6	16.9706	53.5556	23.077	0.430899
ENSMUSG00000015468	Notch4	notch 4 [Source:MGI Symbol;Acc:MGI:107471]	2.23172e-05	0.00046135	24	4	25.4558	137.972	14.8535	0.107656		0.106655	0.491068	20	6	24.0416	164.362	17.2832	0.105153		1.86781e-08	2.5544e-06	24	6	33.234	118.75	30.0703	0.253224
ENSMUSG00000015476	Prrt1	proline-rich transmembrane protein 1 [Source:MGI Symbol;Acc:MGI:1932118]	2.46172e-06	7.09117e-05	24	2	39.9515	124.806	45.8795	0.367608		0.0605989	0.310332	20	6	12.7279	118.663	20.9651	0.176677		1.88869e-05	0.00066054	20	2	17.6777	84.6654	20.6104	0.243434
ENSMUSG00000015599	Ttbk1	tau tubulin kinase 1 [Source:MGI Symbol;Acc:MGI:2147036]	2.03828e-06	6.05181e-05	24	4	13.4403	35.4206	12.2983	0.347207		0.142556	0.621056	20	6	7.21956	31.7517	11.3708	0.358116		0.000644796	0.011515	24	4	7.16476	25.4111	10.5931	0.416867
ENSMUSG00000015647	Lama5	laminin, alpha 5 [Source:MGI Symbol;Acc:MGI:105382]	2.17389e-09	1.96042e-07	24	4	258.094	910.972	101.439	0.111353		0.718774	1	20	8	69.2965	1006.21	44.2215	0.0439484		0.000146575	0.00348617	24	2	95.9897	698.917	64.5925	0.092418
ENSMUSG00000015702	Anxa9	annexin A9 [Source:MGI Symbol;Acc:MGI:1923711]	0.0201992	0.157049	20	6	4.94975	21.2555	6.57939	0.309538		0.148339	0.639048	20	2	2.12132	17.0603	3.26071	0.191128		0.0164715	0.151629	24	2	5.65685	22.1944	7.56499	0.34085
ENSMUSG00000015980	Lrrc27	leucine rich repeat containing 27 [Source:MGI Symbol;Acc:MGI:1923862]	0.00102062	0.0123708	20	4	4.94975	19.9113	6.0376	0.303225		1	1	20	6	3.53553	21.2698	3.08054	0.144832		0.00180994	0.0264761	24	4	6.36396	17.3033	5.15909	0.298156
ENSMUSG00000016194	Hsd11b1	hydroxysteroid 11-beta dehydrogenase 1 [Source:MGI Symbol;Acc:MGI:103562]	0.00528308	0.0503608	24	0	63.6396	224.194	63.8477	0.284787		0.839925	1	24	20	1.41421	180.444	16.4215	0.0910056		0.00016984	0.00393461	20	12	32.5269	186.065	47.8666	0.257257
ENSMUSG00000016200	Syt14	synaptotagmin XIV [Source:MGI Symbol;Acc:MGI:2444490]	1.29875e-07	5.74004e-06	24	4	14.1421	43.6944	15.6313	0.357741		0.892615	1	24	18	6.36396	38.0556	1.99808	0.0525044		0.000373469	0.00748565	24	2	8.13173	30.6667	10.6046	0.345801
ENSMUSG00000016239	Lonrf3	LON peptidase N-terminal domain and ring finger 3 [Source:MGI Symbol;Acc:MGI:1921615]	1.74223e-05	0.000377805	20	18	22.6274	39.0943	25.2581	0.646081		1	1	20	18	10.6066	38.1322	9.73247	0.25523		0.00662144	0.0746551	20	18	12.7279	33.4205	15.0105	0.44914
ENSMUSG00000016346	Kcnq2	potassium voltage-gated channel, subfamily Q, member 2 [Source:MGI Symbol;Acc:MGI:1309503]	8.25517e-11	1.61718e-08	24	4	47.3762	142.691	70.936	0.49713		0.0528402	0.277209	20	8	30.4056	125.79	16.1166	0.128124		0.000644796	0.011515	24	2	26.163	85.6669	37.9535	0.443035
ENSMUSG00000016487	Ppfibp1	PTPRF interacting protein, binding protein 1 (liprin beta 1) [Source:MGI Symbol;Acc:MGI:1914783]	6.93646e-07	2.3913e-05	24	2	145.728	668.211	192.305	0.287791		0.219783	0.87614	20	18	60.5425	704.645	64.3198	0.0912797		0.0300186	0.241356	24	4	90.7801	592.908	68.4227	0.115402
ENSMUSG00000016494	Cd34	CD34 antigen [Source:MGI Symbol;Acc:MGI:88329]	5.99444e-08	3.0331e-06	24	4	105.085	582.347	157.87	0.271092		1	1	20	6	75.5049	661.324	65.1677	0.0985412		1.52347e-06	8.61011e-05	24	6	141.517	462.617	83.008	0.179431
ENSMUSG00000017412	Cacnb4	calcium channel, voltage-dependent, beta 4 subunit [Source:MGI Symbol;Acc:MGI:103301]	8.01605e-05	0.0013748	24	4	8.32795	29.2997	12.0181	0.410177		1	1	24	18	8.80701	31.8917	2.97548	0.0932995		0.000196523	0.00443408	24	2	5.96798	22.0764	7.49876	0.339673
ENSMUSG00000017607	Tns4	tensin 4 [Source:MGI Symbol;Acc:MGI:2144377]	0.00102062	0.0123708	24	12	880.643	2152.79	753.34	0.349937		1	1	20	0	376.746	1501.32	68.7714	0.0458074		0.0399966	0.301396	0	NaN	0	1980.54	NA	NA
ENSMUSG00000017664	Slc35c2	solute carrier family 35, member C2 [Source:MGI Symbol;Acc:MGI:2385166]	0.00971662	0.08451	20	6	101.823	509.324	97.9869	0.192386		0.0724218	0.35859	24	4	87.6812	490.222	24.8232	0.0506367		0.00180994	0.0264761	24	4	97.2272	446.5	78.8409	0.176575
ENSMUSG00000017697	Ada	adenosine deaminase [Source:MGI Symbol;Acc:MGI:87916]	0.000525536	0.00696542	24	12	60.6344	210.028	59.2826	0.282261		1	1	20	18	51.6188	175.629	23.1451	0.131784		0.00419687	0.0518559	20	18	64.3467	187.987	53.0382	0.282137
ENSMUSG00000017713	Tha1	threonine aldolase 1 [Source:MGI Symbol;Acc:MGI:1919026]	0.000491995	0.00659473	20	10	24.0416	214.744	29.2958	0.136422		0.0528402	0.277209	24	6	60.1041	249.861	3.699	0.0148042		0.00528308	0.0621894	24	4	49.851	234.498	31.134	0.132769
ENSMUSG00000017765	Slc12a4	solute carrier family 12, member 4 [Source:MGI Symbol;Acc:MGI:1309465]	4.62307e-07	1.67546e-05	24	4	59.7505	309.721	63.1923	0.20403		0.0662772	0.333665	20	6	36.0624	336.325	50.5892	0.150418		0.00871612	0.0924987	24	4	39.598	242.914	15.3656	0.0632554
ENSMUSG00000017943	Gdap1l1	ganglioside-induced differentiation-associated protein 1-like 1 [Source:MGI Symbol;Acc:MGI:2385163]	0.00231482	0.0250051	24	4	10.9602	65.9444	26.2475	0.398024		0.154542	0.661593	20	6	10.6066	63.7544	17.8833	0.280503		0.0078104	0.0850345	20	6	11.3137	48.8605	11.8542	0.242612
ENSMUSG00000018378	Cuedc1	CUE domain containing 1 [Source:MGI Symbol;Acc:MGI:2144281]	3.67125e-09	2.9732e-07	24	2	239.474	799.673	291.753	0.36484		0.519357	1	20	2	17.4797	855.822	91.0109	0.106343		1.95757e-11	1.09146e-08	24	2	155.097	650.288	176.568	0.271523
ENSMUSG00000018387	Shroom1	shroom family member 1 [Source:MGI Symbol;Acc:MGI:1919024]	2.0602e-05	0.000434095	20	6	5.65685	17.8894	5.29498	0.295985		1	1	20	6	2.12132	17.5803	1.01908	0.0579673		0.00498223	0.0592007	24	4	3.53553	16.4722	3.40657	0.206807
ENSMUSG00000018395	Kif3a	kinesin family member 3A [Source:MGI Symbol;Acc:MGI:107689]	6.99851e-09	5.06005e-07	24	4	53.5492	274.35	78.6668	0.286739		0.126	0.561804	20	2	15.7119	282.478	28.2442	0.0999873		0.00331922	0.0432611	24	2	16.3448	249.658	20.8295	0.083432
ENSMUSG00000018566	Slc2a4	solute carrier family 2 (facilitated glucose transporter), member 4 [Source:MGI Symbol;Acc:MGI:95758]	8.46996e-07	2.85215e-05	24	2	259.862	1007.78	361.843	0.35905		0.219783	0.87614	20	4	6.36396	866.883	106.912	0.12333		1.52347e-06	8.61011e-05	24	2	152.735	796.694	205.811	0.258331
ENSMUSG00000018581	Dnah11	dynein, axonemal, heavy chain 11 [Source:MGI Symbol;Acc:MGI:1100864]	0.00351559	0.0356016	24	4	2.78247	7.65028	2.77869	0.363214		0.174041	0.725672	20	6	3.23148	8.83047	3.6011	0.407804		0.0286232	0.233668	24	4	2.34052	5.57722	4.48768	0.804644
ENSMUSG00000018648	Dusp14	dual specificity phosphatase 14 [Source:MGI Symbol;Acc:MGI:1927168]	0.00102062	0.0123708	24	2	13.435	67	14.2243	0.212303		0.438511	1	20	6	5.65685	78.0288	5.95205	0.0762802		0.000399415	0.00784835	24	6	11.3137	60.6667	6.78387	0.111822
ENSMUSG00000018800	Abca5	ATP-binding cassette, sub-family A (ABC1), member 5 [Source:MGI Symbol;Acc:MGI:2386607]	5.53652e-10	7.07138e-08	24	2	43.4871	114.5	51.9361	0.45359		0.342766	1	24	20	2.82843	101.167	8.159	0.0806491		1.13354e-05	0.00043674	24	2	15.5563	79.5556	25.1572	0.316222
ENSMUSG00000018809	Smyd4	SET and MYND domain containing 4 [Source:MGI Symbol;Acc:MGI:2442796]	0.0108206	0.0925573	20	6	18.3848	78.4203	16.1424	0.205844		1	1	20	18	16.2635	82.3618	7.62321	0.0925576		0.00871612	0.0924987	20	4	14.8492	69.3078	21.7299	0.313528
ENSMUSG00000018865	Sult4a1	sulfotransferase family 4A, member 1 [Source:MGI Symbol;Acc:MGI:1888971]	0.000196523	0.0029707	24	2	111.016	413.667	166.577	0.402684		0.120988	0.545071	20	8	94.7523	356.266	58.214	0.163401		0.0114291	0.114244	20	6	71.4178	272.802	77.6016	0.284461
ENSMUSG00000019254	Ppp1r12c	protein phosphatase 1, regulatory subunit 12C [Source:MGI Symbol;Acc:MGI:1924258]	9.66691e-10	1.08213e-07	24	2	1180.51	3342.22	1155.02	0.345584		0.0979977	0.458377	24	20	130.638	3138.58	224.294	0.0714635		2.23113e-06	0.000118475	24	2	353.377	2715.5	348.991	0.128518
ENSMUSG00000019303	Psmc3ip	proteasome (prosome, macropain) 26S subunit, ATPase 3, interacting protein [Source:MGI Symbol;Acc:MGI:1098610]	0.00351559	0.0356016	24	6	13.0744	68.6425	8.02356	0.116889		0.453603	1	20	8	4.46891	73.8149	10.6622	0.144445		0.0182495	0.164985	24	2	7.51831	55.6311	6.68515	0.120169
ENSMUSG00000019699	Akt3	thymoma viral proto-oncogene 3 [Source:MGI Symbol;Acc:MGI:1345147]	1.28859e-10	2.27113e-08	24	2	131.115	379.483	141.247	0.372209		0.188277	0.772859	24	20	11.1652	403.797	25.0212	0.0619648		0.000458454	0.00878226	24	2	43.4287	303.706	38.3029	0.126118
ENSMUSG00000019732	Calr3	calreticulin 3 [Source:MGI Symbol;Acc:MGI:1920566]	0.00498223	0.0477599	24	4	2.82843	10.1389	5.86364	0.578331		0.111315	0.50945	24	4	2.82843	10.75	3.17424	0.295278		0.0363825	0.279317	20	4	2.12132	7.9461	3.20394	0.403209
ENSMUSG00000019789	Hey2	hairy/enhancer-of-split related with YRPW motif 2 [Source:MGI Symbol;Acc:MGI:1341884]	7.34899e-06	0.00018149	24	2	25.4558	71.9167	32.5948	0.45323		0.976222	1	20	8	12.0208	77.9873	6.29218	0.0806821		8.67887e-05	0.00229064	24	2	14.1421	52.9444	19.879	0.375468
ENSMUSG00000019795	Pcmt1	protein-L-isoaspartate (D-aspartate) O-methyltransferase 1 [Source:MGI Symbol;Acc:MGI:97502]	6.93646e-07	2.3913e-05	20	4	163.165	1041.93	188.06	0.180492		0.136773	0.598967	20	4	38.9757	1015.37	52.4521	0.051658		0.00131949	0.020507	24	4	133.389	923.614	96.791	0.104796
ENSMUSG00000019796	Lrp11	low density lipoprotein receptor-related protein 11 [Source:MGI Symbol;Acc:MGI:2442989]	1.46777e-09	1.48017e-07	24	4	80.6102	240.556	107.543	0.447061		0.632609	1	20	8	44.5477	224.243	14.3672	0.0640698		0.00471135	0.0568441	24	2	49.4975	176.306	68.8377	0.390445
ENSMUSG00000019831	Wasf1	WASP family, member 1 [Source:MGI Symbol;Acc:MGI:1890563]	0.000146575	0.00230896	24	4	21.0064	133.584	38.1811	0.28582		1	1	24	18	9.40452	131.806	1.35182	0.0102561		0.00102062	0.0166101	24	2	9.22421	109.071	10.0561	0.092198
ENSMUSG00000019846	Lama4	laminin, alpha 4 [Source:MGI Symbol;Acc:MGI:109321]	4.77209e-08	2.5042e-06	24	4	110.309	695.889	162.533	0.233561		0.0979977	0.458377	0	NaN	0	718.5	NA	NA		0.000373469	0.00748565	24	8	39.2444	587.583	41.0383	0.0698425
ENSMUSG00000019865	Nmbr	neuromedin B receptor [Source:MGI Symbol;Acc:MGI:1100525]	0.00699136	0.0638427	20	6	2.82843	4.86008	2.1373	0.439766		1	1	24	18	1.41421	3.33333	0.537728	0.161318		0.0439282	0.322801	24	0	1.41421	3.88889	1.57854	0.405911
ENSMUSG00000019894	Slc6a15	solute carrier family 6 (neurotransmitter transporter), member 15 [Source:MGI Symbol;Acc:MGI:2143484]	5.31718e-08	2.7261e-06	24	4	19.0919	62.7222	29.0202	0.462678		0.976222	1	20	8	17.6777	56.0585	6.82009	0.12166		0.00231482	0.0323517	24	4	9.19239	35.1667	14.5884	0.414836
ENSMUSG00000019917	Septin10	septin 10 [Source:MGI Symbol;Acc:MGI:1918110]	0.00871612	0.0769274	20	6	49.4975	157.876	38.5917	0.244442		0.307739	1	24	4	31.8198	169.639	19.4293	0.114533		0.0235037	0.201581	20	4	28.2843	149.704	38.0985	0.254491
ENSMUSG00000019920	Lims1	LIM and senescent cell antigen-like domains 1 [Source:MGI Symbol;Acc:MGI:1195263]	0.0381896	0.266867	20	4	72.832	978.137	140.268	0.143403		0.106655	0.491068	20	18	118.794	1043.39	96.6438	0.0926252		0.0173605	0.15898	24	4	154.503	902.833	109.684	0.121489
ENSMUSG00000019944	Rhobtb1	Rho-related BTB domain containing 1 [Source:MGI Symbol;Acc:MGI:1916538]	3.78936e-08	2.0574e-06	24	2	31.8198	165.778	47.7361	0.287952		1	1	20	6	15.5563	177.9	7.21825	0.0405749		0.00140853	0.0216186	24	4	39.598	140.361	9.50505	0.0677185
ENSMUSG00000019947	Arid5b	AT rich interactive domain 5B (MRF1-like) [Source:MGI Symbol;Acc:MGI:2175912]	0.00192222	0.0212794	20	6	74.2462	628.455	57.3794	0.0913024		1	1	20	0	74.9533	731.248	30.8479	0.0421852		0.00444048	0.0539576	20	4	58.6899	585.468	95.011	0.162282
ENSMUSG00000019975	Ikbip	IKBKB interacting protein [Source:MGI Symbol;Acc:MGI:1914704]	2.2381e-07	9.10726e-06	20	4	62.2254	298.46	70.3047	0.235558		0.65359	1	20	4	7.07107	338.747	14.3352	0.0423184		1.04325e-05	0.000412644	24	6	60.1041	278.933	17.508	0.0627677
ENSMUSG00000019986	Ahi1	Abelson helper integration site 1 [Source:MGI Symbol;Acc:MGI:87971]	1.28859e-10	2.27113e-08	24	4	114.905	339.861	139.904	0.411651		0.148339	0.639048	20	8	69.2965	315.338	33.8171	0.107241		3.37393e-05	0.00107436	24	2	55.1543	215.278	80.0394	0.371796
ENSMUSG00000020053	Igf1	insulin-like growth factor 1 [Source:MGI Symbol;Acc:MGI:96432]	0.0182495	0.144269	24	2	60.7334	307.562	93.6517	0.304497		1	1	20	8	51.6188	295.644	15.9005	0.0537827		0.00625152	0.0710368	20	8	44.5477	281.405	54.6453	0.194187
ENSMUSG00000020067	Mypn	myopalladin [Source:MGI Symbol;Acc:MGI:1916052]	0.000687933	0.00876522	24	2	6.36396	13.0833	7.70083	0.588599		0.789759	1	20	8	2.12132	14.6344	3.26255	0.222938		0.000282008	0.00596808	24	2	3.53553	11.3333	4.44333	0.392059
ENSMUSG00000020086	Macroh2a2	macroH2A.2 histone [Source:MGI Symbol;Acc:MGI:3037658]	3.35173e-08	1.85806e-06	24	4	40.2379	145.381	42.4473	0.291972		1	1	20	8	16.3978	164.017	5.02515	0.030638		0.0133777	0.129114	24	2	8.37922	118.548	2.05639	0.0173465
ENSMUSG00000020135	Apc2	APC regulator of WNT signaling pathway 2 [Source:MGI Symbol;Acc:MGI:1346052]	2.23113e-06	6.48169e-05	24	4	36.0624	143.861	55.4848	0.385683		0.0578723	0.297974	20	8	27.5772	124.311	14.2533	0.114659		0.0108206	0.109235	24	2	15.3796	85.6667	20.8667	0.24358
ENSMUSG00000020160	Meis1	Meis homeobox 1 [Source:MGI Symbol;Acc:MGI:104717]	1.00935e-08	6.7741e-07	24	4	94.7523	420.683	139.991	0.332771		1	1	20	8	49.7803	455.793	27.0297	0.0593024		0.000158207	0.00372616	24	2	36.766	311.116	40.2575	0.129397
ENSMUSG00000020175	Rab36	RAB36, member RAS oncogene family [Source:MGI Symbol;Acc:MGI:1924127]	0.000687933	0.00876522	24	4	14.8492	64.8056	23.048	0.355648		0.742035	1	20	6	5.65685	60.3663	11.427	0.189294		0.00073676	0.0128564	24	2	9.89949	45.75	14.9573	0.326936
ENSMUSG00000020190	Mknk2	MAP kinase-interacting serine/threonine kinase 2 [Source:MGI Symbol;Acc:MGI:894279]	0.0173605	0.138373	24	14	446.184	3261.23	425.629	0.130512		0.394934	1	20	18	784.181	3115.84	522.833	0.167799		4.28197e-05	0.00129861	24	8	479.772	3443.17	535.619	0.15556
ENSMUSG00000020312	Shc2	SHC (Src homology 2 domain containing) transforming protein 2 [Source:MGI Symbol;Acc:MGI:106180]	3.67125e-09	2.9732e-07	24	4	30.7591	98.2222	35.7601	0.364073		0.919602	1	20	8	13.435	90.2773	4.73451	0.0524441		0.0286232	0.233668	24	4	16.9706	71.4722	20.7323	0.290075
ENSMUSG00000020325	Fstl3	follistatin-like 3 [Source:MGI Symbol;Acc:MGI:1890391]	3.05496e-07	1.1747e-05	24	4	48.7939	224.452	52.1106	0.232169		1	1	20	10	21.9203	252.429	9.57368	0.0379263		5.02002e-05	0.00148516	24	4	40.3404	189.684	35.3442	0.186332
ENSMUSG00000020333	Acsl6	acyl-CoA synthetase long-chain family member 6 [Source:MGI Symbol;Acc:MGI:894291]	1.46751e-08	9.27974e-07	24	2	36.7696	103.722	45.0446	0.434281		1	1	24	18	14.4957	92.1389	4.97257	0.0539682		8.76357e-06	0.00035761	24	2	17.6777	71.1667	23.6402	0.332181
ENSMUSG00000020334	Slc22a4	solute carrier family 22 (organic cation transporter), member 4 [Source:MGI Symbol;Acc:MGI:1353479]	0.00204807	0.0225179	20	12	37.1514	83.5353	27.4467	0.328564		0.120988	0.545071	24	18	8.48528	46.1431	5.39922	0.11701		0.00971662	0.100702	24	16	20.8703	60.9794	5.72904	0.0939504
ENSMUSG00000020363	Gfpt2	glutamine fructose-6-phosphate transaminase 2 [Source:MGI Symbol;Acc:MGI:1338883]	0.0133777	0.110643	24	4	12.7279	85.1111	3.91919	0.0460479		1	1	20	0	15.5563	85.4076	2.88748	0.0338083		1.59578e-05	0.000578691	24	10	22.6274	74.3056	19.5818	0.263531
ENSMUSG00000020374	Rasgef1c	RasGEF domain family, member 1C [Source:MGI Symbol;Acc:MGI:1921813]	0.0363825	0.255781	24	4	9.89949	82.6389	19.2399	0.232819		0.307739	1	20	10	16.9706	74.4207	9.85752	0.132457		4.651e-05	0.00139882	20	6	12.7279	46.9462	14.0562	0.299411
ENSMUSG00000020387	Jade2	jade family PHD finger 2 [Source:MGI Symbol;Acc:MGI:1924151]	9.34169e-05	0.00156648	24	6	65.7609	393.278	25.4374	0.0646804		0.148339	0.639048	0	NaN	0	378	NA	NA		0.00871612	0.0924987	24	4	52.3259	285.149	36.9337	0.129524
ENSMUSG00000020424	Castor1	cytosolic arginine sensor for mTORC1 subunit 1 [Source:MGI Symbol;Acc:MGI:1919212]	8.01605e-05	0.0013748	24	4	13.7886	76.3333	7.75	0.101528		0.0528402	0.277209	20	4	5.65685	67.425	7.38963	0.109598		0.000158207	0.00372616	24	2	11.3137	54.7778	12.1215	0.221285
ENSMUSG00000020453	Patz1	POZ (BTB) and AT hook containing zinc finger 1 [Source:MGI Symbol;Acc:MGI:1891832]	2.23113e-06	6.48169e-05	24	4	49.6813	274.772	51.0272	0.185707		0.148339	0.639048	20	4	21.496	290.086	29.1334	0.10043		0.0182495	0.164985	24	4	40.8761	227.957	1.73045	0.00759115
ENSMUSG00000020462	Cfap36	cilia and flagella associated protein 36 [Source:MGI Symbol;Acc:MGI:1913994]	2.03828e-06	6.05181e-05	24	2	116.319	393.306	161.93	0.411715		0.0899635	0.427277	20	2	90.5097	381.52	59.3905	0.155668		2.43227e-05	0.000819033	24	4	56.5685	376.944	48.3207	0.128191
ENSMUSG00000020524	Gria1	glutamate receptor, ionotropic, AMPA1 (alpha 1) [Source:MGI Symbol;Acc:MGI:95808]	0.000227086	0.00335742	24	2	19.799	58.2222	22.3752	0.384306		0.46958	1	20	8	10.6066	49.5233	4.70502	0.0950062		0.00625152	0.0710368	20	2	4.94975	35.8557	10.3405	0.288392
ENSMUSG00000020607	Lratd1	LRAT domain containing 1 [Source:MGI Symbol;Acc:MGI:2145011]	0.0272278	0.201253	24	12	17.6777	46.3333	11.5766	0.249855		1	1	24	6	4.24264	44.0564	0.903327	0.0205039		0.00921637	0.096991	0	NaN	0	44.5	NA	NA
ENSMUSG00000020610	Amz2	archaelysin family metallopeptidase 2 [Source:MGI Symbol;Acc:MGI:104837]	0.0482011	0.323531	20	6	113.01	595.282	86.5101	0.145326		0.0756145	0.370226	24	4	71.485	616.569	24.1305	0.0391367		0.0272278	0.224361	24	4	93.4389	583.819	68.5181	0.117362
ENSMUSG00000020627	Klhl29	kelch-like 29 [Source:MGI Symbol;Acc:MGI:2683857]	2.03676e-10	3.21807e-08	24	4	48.7904	120.194	44.7904	0.37265		1	1	20	8	16.9706	117.747	7.59778	0.0645265		0.000324749	0.00666815	24	2	12.3744	83.6389	14.8215	0.177208
ENSMUSG00000020651	Slc26a4	solute carrier family 26, member 4 [Source:MGI Symbol;Acc:MGI:1346029]	0.00102062	0.0123708	20	6	3.53553	9.50511	5.49267	0.577865		0.188277	0.772859	20	8	2.82843	9.20586	1.73273	0.18822		0.00277085	0.0371407	20	6	3.53553	6.49549	2.60916	0.401688
ENSMUSG00000020657	Dnajc27	DnaJ heat shock protein family (Hsp40) member C27 [Source:MGI Symbol;Acc:MGI:2443036]	6.4326e-10	8.03881e-08	24	4	36.7696	134.667	59.7778	0.443894		0.555081	1	20	4	4.94975	130.521	24.9423	0.191098		0.000136447	0.00328845	24	2	19.0919	95.6667	26.6006	0.278055
ENSMUSG00000020658	Efr3b	EFR3 homolog B [Source:MGI Symbol;Acc:MGI:2444851]	4.77209e-08	2.5042e-06	24	4	21.9203	91.4456	29.1995	0.31931		0.246438	0.962545	0	NaN	0	92.5	NA	NA		8.01605e-05	0.00213906	24	2	10.6066	65.9122	16.5343	0.250853
ENSMUSG00000020676	Ccl11	chemokine (C-C motif) ligand 11 [Source:MGI Symbol;Acc:MGI:103576]	0.000399415	0.00547271	24	6	55.1543	309.5	88.3601	0.285493		0.167393	0.70541	20	8	101.116	317.544	36.9993	0.116517		8.32578e-13	9.10903e-10	24	8	152.735	304.444	153.893	0.505487
ENSMUSG00000020684	Rasl10b	RAS-like, family 10, member B [Source:MGI Symbol;Acc:MGI:2685575]	2.23172e-05	0.00046135	24	2	32.5269	81.9722	29.5241	0.360172		0.219783	0.87614	20	8	11.3137	68.9159	2.26068	0.0328034		0.000644796	0.011515	24	4	16.9706	52.1389	17.2551	0.330944
ENSMUSG00000020728	Cep112	centrosomal protein 112 [Source:MGI Symbol;Acc:MGI:1923673]	0.000373469	0.00517591	24	4	11.3137	35.1111	10.048	0.286177		0.246438	0.962545	20	2	5.65685	32.8498	6.67627	0.203236		0.000136447	0.00328845	24	4	7.77817	25.6389	4.54293	0.177189
ENSMUSG00000020738	Sumo2	small ubiquitin-like modifier 2 [Source:MGI Symbol;Acc:MGI:2158813]	2.63281e-05	0.000532681	20	4	257.408	2854.51	389.716	0.136526		0.865629	1	24	4	114.459	3240.03	179.624	0.0554391		0.00444048	0.0539576	24	8	237.804	3069.13	194.945	0.0635179
ENSMUSG00000020793	Galr2	galanin receptor 2 [Source:MGI Symbol;Acc:MGI:1337018]	4.22699e-08	2.24662e-06	20	4	66.468	170.277	78.7555	0.462513		0.154542	0.661593	20	4	7.77817	138.219	25.9561	0.18779		0.000399415	0.00784835	20	2	21.9203	129.653	31.4127	0.242282
ENSMUSG00000020814	Mxra7	matrix-remodelling associated 7 [Source:MGI Symbol;Acc:MGI:1914872]	5.31718e-08	2.7261e-06	24	2	172.354	611.548	184.768	0.302132		0.174041	0.725672	20	8	93.7199	729.147	73.786	0.101195		2.69231e-06	0.000137185	24	4	100.224	486.393	51.3064	0.105484
ENSMUSG00000020836	Coro6	coronin 6 [Source:MGI Symbol;Acc:MGI:2183448]	0.00073676	0.00933197	24	4	7.59433	27.0411	9.38465	0.347051		0.537219	1	24	14	2.12132	30.8025	4.10739	0.133346		5.14088e-06	0.00023289	24	22	5.65685	23.0014	7.74612	0.336767
ENSMUSG00000020844	Nxn	nucleoredoxin [Source:MGI Symbol;Acc:MGI:109331]	2.2381e-07	9.10726e-06	24	2	278.954	698.639	282.33	0.404114		0.0899635	0.427277	20	4	40.3051	705.323	123.179	0.174642		1.91934e-09	4.09173e-07	24	2	110.309	534.917	129.748	0.242558
ENSMUSG00000020894	Vamp2	vesicle-associated membrane protein 2 [Source:MGI Symbol;Acc:MGI:1313277]	3.76218e-07	1.40382e-05	24	4	224.683	1480.69	327.442	0.221141		0.228474	0.905681	20	4	50.2046	1277.47	235.266	0.184166		0.000687933	0.0121211	20	4	166.877	1087.82	279.618	0.257045
ENSMUSG00000020926	Adam11	a disintegrin and metallopeptidase domain 11 [Source:MGI Symbol;Acc:MGI:1098667]	1.46751e-08	9.27974e-07	24	4	91.2168	310.528	98.8283	0.318259		0.0790645	0.385263	24	18	47.0226	309	6.64519	0.0215055		4.67811e-06	0.0002141	20	2	19.799	224.734	41.1126	0.182939
ENSMUSG00000020937	Plcd3	phospholipase C, delta 3 [Source:MGI Symbol;Acc:MGI:107451]	1.38934e-06	4.36652e-05	24	2	24.0416	89.3333	25.6015	0.286584		1	1	20	4	5.65685	92.2349	7.33203	0.079493		0.0330636	0.260068	24	6	5.65685	83.5833	13.8762	0.166017
ENSMUSG00000020955	Ap4s1	adaptor-related protein complex AP-4, sigma 1 [Source:MGI Symbol;Acc:MGI:1337065]	6.152e-06	0.000156323	24	4	51.6188	375.806	107.609	0.286341		0.167393	0.70541	20	4	14.8492	398.204	27.8556	0.0699532		0.000301974	0.00625142	24	4	45.0462	362.928	30.289	0.0834572
ENSMUSG00000020994	Pnn	pinin [Source:MGI Symbol;Acc:MGI:1100514]	0.0133777	0.110643	20	18	295.571	806.529	180.248	0.223486		1	1	20	18	91.238	919.737	112.441	0.122254		0.0460646	0.33565	20	18	193.061	826.182	207.556	0.251223
ENSMUSG00000021007	Spata7	spermatogenesis associated 7 [Source:MGI Symbol;Acc:MGI:2144877]	0.00089598	0.01104	20	2	11.3137	88.3335	17.0977	0.193558		0.355419	1	20	6	7.77817	95.9961	9.63158	0.100333		0.000146575	0.00348617	24	2	10.6066	82.5011	13.6582	0.165552
ENSMUSG00000021066	Atl1	atlastin GTPase 1 [Source:MGI Symbol;Acc:MGI:1921241]	0.000146575	0.00230896	24	2	57.9686	205.338	75.7713	0.369008		0.136773	0.598967	20	8	48.6065	189.402	26.4403	0.139599		0.00444048	0.0539576	24	4	37.9345	140.774	43.1733	0.306685
ENSMUSG00000021068	Nin	ninein [Source:MGI Symbol;Acc:MGI:105108]	1.25521e-06	3.97513e-05	24	2	29.3379	206.492	49.5853	0.240132		0.167393	0.70541	24	22	13.1204	214.882	16.0879	0.0748683		0.0102686	0.105499	20	18	50.2046	178.551	37.6342	0.210776
ENSMUSG00000021070	Bdkrb2	bradykinin receptor, beta 2 [Source:MGI Symbol;Acc:MGI:102845]	3.00126e-08	1.70618e-06	20	8	122.329	603.772	152.816	0.253103		0.126	0.561804	24	6	15.2028	511.583	16.4856	0.0322247		1.2398e-05	0.000474843	24	10	149.907	539.972	193.412	0.358189
ENSMUSG00000021087	Rtn1	reticulon 1 [Source:MGI Symbol;Acc:MGI:1933947]	5.44818e-05	0.000992206	24	2	254.558	923.778	345.604	0.37412		0.0979977	0.458377	20	8	272.236	840.129	150.519	0.179162		0.00192222	0.0276923	24	4	150.26	565.361	228.452	0.404082
ENSMUSG00000021118	Plek2	pleckstrin 2 [Source:MGI Symbol;Acc:MGI:1351466]	0.00699136	0.0638427	24	14	258.094	769.833	253.038	0.328692		1	1	20	18	142.128	674.312	92.8638	0.137716		2.2381e-07	1.83303e-05	24	14	213.193	843	335.457	0.397933
ENSMUSG00000021120	Pigh	phosphatidylinositol glycan anchor biosynthesis, class H [Source:MGI Symbol;Acc:MGI:99463]	0.00625152	0.0579537	20	8	43.7275	466.846	30.0351	0.0643361		0.0578723	0.297974	24	4	59.0452	510.274	9.26369	0.0181543		1.34607e-05	0.000505853	20	12	62.9749	600.397	112.309	0.187058
ENSMUSG00000021180	Rps6ka5	ribosomal protein S6 kinase, polypeptide 5 [Source:MGI Symbol;Acc:MGI:1920336]	0.000785586	0.00985995	20	6	12.7279	86.7345	12.8909	0.148625		0.519357	1	24	20	4.24264	97.6667	2.79981	0.028667		0.00217392	0.0305963	20	4	9.19239	68.667	11.8601	0.172719
ENSMUSG00000021209	Ppp4r4	protein phosphatase 4, regulatory subunit 4 [Source:MGI Symbol;Acc:MGI:1921771]	0.0120376	0.101161	24	2	3.53553	12.1389	4.88201	0.402179		0.592805	1	20	16	2.82843	11.3971	2.53685	0.222587		0.0078104	0.0850345	20	2	1.41421	10.3685	3.24132	0.312612
ENSMUSG00000021260	Hhipl1	hedgehog interacting protein-like 1 [Source:MGI Symbol;Acc:MGI:1919265]	0.00180994	0.0202961	24	6	14.4957	68.8464	13.3304	0.193626		0.674572	1	24	12	0.92631	52.5697	6.85505	0.130399		0.000183182	0.00419675	24	8	8.48528	46.4467	10.4636	0.225283
ENSMUSG00000021273	Fdft1	farnesyl diphosphate farnesyl transferase 1 [Source:MGI Symbol;Acc:MGI:102706]	0.0201992	0.157049	24	14	525.087	1998.4	173.614	0.0868763		0.555081	1	24	6	456.462	1785.34	130.162	0.0729061		0.0148517	0.139963	20	6	452.909	2029.17	425.327	0.209606
ENSMUSG00000021290	Atp5mpl	ATP synthase membrane subunit 6.8PL [Source:MGI Symbol;Acc:MGI:1917507]	0.022335	0.17086	24	4	185.616	3040.17	312.078	0.102652		0.246438	0.962545	24	2	156.801	2975.61	32.9854	0.0110852		0.00971662	0.100702	0	NaN	0	3299.5	NA	NA
ENSMUSG00000021301	Hecw1	HECT, C2 and WW domain containing E3 ubiquitin protein ligase 1 [Source:MGI Symbol;Acc:MGI:2444115]	0.00016984	0.00262272	24	4	4.24264	12.5278	7.10859	0.567426		1	1	24	18	6.36396	10.6111	1.16319	0.10962		0.0127076	0.123968	24	2	2.82843	8.86111	3.01977	0.340789
ENSMUSG00000021303	Gng4	guanine nucleotide binding protein (G protein), gamma 4 [Source:MGI Symbol;Acc:MGI:102703]	3.67125e-09	2.9732e-07	24	4	67.1893	264.103	120.265	0.455372		0.174041	0.725672	20	8	44.5477	231.999	21.2122	0.0914322		0.00102062	0.0166101	24	4	50.5581	178.356	72.9034	0.408751
ENSMUSG00000021373	Cap2	CAP, adenylate cyclase-associated protein, 2 (yeast) [Source:MGI Symbol;Acc:MGI:1914502]	3.73404e-11	9.37324e-09	24	4	133.466	477.613	159.241	0.333411		1	1	24	18	43.8406	535.973	14.0744	0.0262596		0.00180994	0.0264761	24	2	48.6242	428.909	54.0286	0.125967
ENSMUSG00000021388	Aspn	asporin [Source:MGI Symbol;Acc:MGI:1913945]	9.39566e-07	3.12933e-05	24	2	538.462	1163.08	509.033	0.437659		0.0899635	0.427277	20	2	135.057	1413.71	85.6221	0.0605658		0.000458454	0.00878226	24	4	132.229	971.028	195.848	0.201692
ENSMUSG00000021453	Gadd45g	growth arrest and DNA-damage-inducible 45 gamma [Source:MGI Symbol;Acc:MGI:1346325]	0.000301974	0.00429488	24	4	79.196	290.222	28.154	0.0970086		0.0662772	0.333665	20	8	77.7817	379.547	57.4109	0.151262		0.0182495	0.164985	24	4	33.9411	288.611	1.92929	0.00668475
ENSMUSG00000021476	Habp4	hyaluronic acid binding protein 4 [Source:MGI Symbol;Acc:MGI:1891713]	1.6648e-09	1.60091e-07	24	2	96.1665	566.833	116.421	0.205388		0.111315	0.50945	20	2	28.2843	551.35	51.583	0.0935575		0.0133777	0.129114	24	2	50.2046	477.972	78.347	0.163915
ENSMUSG00000021483	Cdk20	cyclin-dependent kinase 20 [Source:MGI Symbol;Acc:MGI:2145349]	0.0108206	0.0925573	24	2	9.89949	70.75	16.6186	0.234892		0.0553563	0.288219	24	6	21.8019	89.5756	13.4191	0.149807		0.0212671	0.186509	24	6	18.3848	71.1797	12.1526	0.170732
ENSMUSG00000021508	Cxcl14	chemokine (C-X-C motif) ligand 14 [Source:MGI Symbol;Acc:MGI:1888514]	2.63281e-05	0.000532681	20	6	249.609	638.721	293.38	0.459324		0.188277	0.772859	20	18	97.5807	484.643	68.7809	0.141921		0.00204807	0.0292583	24	2	76.014	659.972	79.9517	0.121144
ENSMUSG00000021520	Uqcrb	ubiquinol-cytochrome c reductase binding protein [Source:MGI Symbol;Acc:MGI:1914780]	0.0482011	0.323531	20	4	230.637	5016.44	517.507	0.103162		0.0633254	0.320418	20	0	758.04	4978.33	517.667	0.103984		2.23172e-05	0.00075944	20	14	447.5	6586.34	1118.39	0.169804
ENSMUSG00000021552	Gkap1	G kinase anchoring protein 1 [Source:MGI Symbol;Acc:MGI:1891694]	2.65078e-08	1.52943e-06	24	2	60.4435	195.191	69.1994	0.354521		0.318943	1	20	2	22.2244	199.241	18.3435	0.0920668		0.0201992	0.178793	24	4	22.7087	156.824	8.8298	0.056304
ENSMUSG00000021557	Agtpbp1	ATP/GTP binding protein 1 [Source:MGI Symbol;Acc:MGI:2159437]	1.95757e-11	5.97429e-09	24	4	102.529	358.732	131.361	0.366182		0.0724218	0.35859	24	20	19.0035	373.613	28.0331	0.0750327		6.37238e-05	0.0017981	24	2	42.8542	292.761	47.3765	0.161827
ENSMUSG00000021613	Hapln1	hyaluronan and proteoglycan link protein 1 [Source:MGI Symbol;Acc:MGI:1337006]	0.0120376	0.101161	24	2	22.6274	68.4189	25.0035	0.365447		1	1	20	8	19.0919	75.4601	6.63835	0.0879717		0.0363825	0.279317	24	2	6.36396	46.7547	4.71177	0.100776
ENSMUSG00000021614	Vcan	versican [Source:MGI Symbol;Acc:MGI:102889]	0.000262043	0.00379586	20	4	27.5772	168.249	38.3137	0.22772		0.228474	0.905681	20	18	24.0416	188.577	21.6802	0.114968		0.000211804	0.00472191	24	8	22.2739	158.417	21.0393	0.13281
ENSMUSG00000021647	Cartpt	CART prepropeptide [Source:MGI Symbol;Acc:MGI:1351330]	0.00740088	0.0670857	20	2	45.9619	138.519	39.6229	0.286048		0.892615	1	20	8	32.5269	109.473	14.6346	0.133682		0.00149757	0.0226259	20	6	44.5477	145.462	58.5926	0.402803
ENSMUSG00000021700	Rab3c	RAB3C, member RAS oncogene family [Source:MGI Symbol;Acc:MGI:1914545]	7.32868e-10	8.70822e-08	24	2	213.857	443.78	251.339	0.566359		0.555081	1	20	8	85.369	389.35	27.6646	0.0710534		0.00016984	0.00393461	24	2	82.6997	280.92	116.037	0.413059
ENSMUSG00000021701	Plk2	polo like kinase 2 [Source:MGI Symbol;Acc:MGI:1099790]	0.0399966	0.276925	20	6	39.598	278.475	25.9349	0.0931319		1	1	20	0	67.1751	306.056	9.82782	0.0321111		0.000196523	0.00443408	24	6	73.8927	245.778	60.9784	0.248104
ENSMUSG00000021712	Trim23	tripartite motif-containing 23 [Source:MGI Symbol;Acc:MGI:1933161]	3.67125e-09	2.9732e-07	24	2	44.5477	176	55.7143	0.316559		0.0578723	0.297974	20	2	16.2635	166.892	25.3162	0.151692		0.00149757	0.0226259	24	4	27.2236	144.917	19.2096	0.132556
ENSMUSG00000021730	Hcn1	hyperpolarization activated cyclic nucleotide gated potassium channel 1 [Source:MGI Symbol;Acc:MGI:1096392]	1.59578e-05	0.000349708	24	4	6.71751	13.5278	6.14394	0.454172		0.42342	1	20	6	2.12132	10.5637	4.47276	0.423409		0.0102686	0.105499	24	2	2.12132	8.11111	3.56882	0.439991
ENSMUSG00000021747	Cfap20dc	CFAP20 domain containing [Source:MGI Symbol;Acc:MGI:1926154]	0.0173605	0.138373	24	20	2.7365	15.4589	2.58659	0.167321		0.865629	1	24	0	0.700036	19.5367	3.08615	0.157967		0.000644796	0.011515	24	6	4.73762	16.1561	4.41322	0.273161
ENSMUSG00000021756	Il6st	interleukin 6 signal transducer [Source:MGI Symbol;Acc:MGI:96560]	1.73817e-10	2.83913e-08	24	2	562.857	2265.35	671.657	0.296492		0.126	0.561804	24	22	174.655	2505.44	132.117	0.052732		0.00444048	0.0539576	24	4	335.169	1872.91	77.6233	0.0414452
ENSMUSG00000021760	Gpx8	glutathione peroxidase 8 (putative) [Source:MGI Symbol;Acc:MGI:1916840]	6.152e-06	0.000156323	24	2	71.7713	218.444	89.4044	0.409277		1	1	24	18	48.0833	264.417	9.10742	0.0344434		0.0127076	0.123968	24	6	25.4558	191.306	11.4451	0.0598264
ENSMUSG00000021814	Anxa7	annexin A7 [Source:MGI Symbol;Acc:MGI:88031]	0.0300186	0.217691	24	10	196.399	3270.53	430.318	0.131575		0.355419	1	24	4	388.555	3023.58	177.699	0.0587712		0.0192243	0.172427	24	8	393.505	3540.17	449.252	0.126901
ENSMUSG00000021820	Camk2g	calcium/calmodulin-dependent protein kinase II gamma [Source:MGI Symbol;Acc:MGI:88259]	1.27074e-09	1.30879e-07	24	4	170.766	663.5	166.146	0.250409		0.46958	1	20	4	5.65685	705.068	97.9175	0.138877		1.52347e-06	8.61011e-05	24	2	125.688	546.444	142.096	0.260038
ENSMUSG00000021846	Peli2	pellino 2 [Source:MGI Symbol;Acc:MGI:1891445]	7.99763e-06	0.000194445	24	2	32.5269	337.508	40.6607	0.120473		0.355419	1	20	18	31.1127	358.408	28.5644	0.079698		1.88869e-05	0.00066054	20	6	54.4472	301.837	50.2162	0.166369
ENSMUSG00000021913	Ogdhl	oxoglutarate dehydrogenase-like [Source:MGI Symbol;Acc:MGI:3616088]	8.98343e-09	6.20135e-07	24	4	25.8094	76.8111	47.5571	0.619143		0.148339	0.639048	20	8	11.3137	67.0991	6.29747	0.0938533		0.000491995	0.00932314	24	4	18.3848	54.89	23.48	0.427765
ENSMUSG00000021919	Chat	choline acetyltransferase [Source:MGI Symbol;Acc:MGI:88392]	6.70035e-06	0.000167108	20	6	12.0208	30.955	10.9912	0.355071		1	1	20	10	4.94975	27.7457	1.19737	0.0431552		0.0156616	0.14624	24	2	3.53553	20.6114	6.87678	0.33364
ENSMUSG00000021940	Ptpn20	protein tyrosine phosphatase, non-receptor type 20 [Source:MGI Symbol;Acc:MGI:1196295]	0.000146575	0.00230896	24	0	2.82843	5.22222	3.62931	0.694974		0.46958	1	24	4	0.707107	3.77778	1.43687	0.380348		0.0315411	0.251851	24	2	1.41421	3.33333	1.77733	0.5332
ENSMUSG00000021943	Gdf10	growth differentiation factor 10 [Source:MGI Symbol;Acc:MGI:95684]	5.02002e-05	0.000922049	24	2	179.959	474.235	191.463	0.40373		0.0756145	0.370226	20	6	58.11	437.836	110.522	0.252427		1.27074e-09	2.92401e-07	20	6	141.704	342.986	132.732	0.38699
ENSMUSG00000021951	Eef1akmt1	EEF1A alpha lysine methyltransferase 1 [Source:MGI Symbol;Acc:MGI:1915293]	0.0399966	0.276925	20	6	67.1751	340.569	53.6544	0.157543		0.0756145	0.370226	24	4	75.3069	358.972	18.0429	0.0502627		0.0439282	0.322801	24	4	67.1751	313.056	23.9217	0.0764136
ENSMUSG00000021974	Fgf9	fibroblast growth factor 9 [Source:MGI Symbol;Acc:MGI:104723]	0.000244564	0.00358204	20	8	15.5563	73.5581	13.8117	0.187765		1	1	20	16	9.85	79.697	10.3919	0.130392		0.0246724	0.20852	20	14	3.53553	78.5365	8.79881	0.112035
ENSMUSG00000021986	Amer2	APC membrane recruitment 2 [Source:MGI Symbol;Acc:MGI:1919375]	0.000458454	0.00618662	24	2	4.94975	10.9597	5.14428	0.46938		1	1	20	10	4.11536	13.8814	0.949771	0.0684203		6.152e-06	0.000268622	20	6	3.53553	6.53036	3.76631	0.576738
ENSMUSG00000022012	Enox1	ecto-NOX disulfide-thiol exchanger 1 [Source:MGI Symbol;Acc:MGI:2444896]	6.67171e-08	3.30654e-06	24	4	12.7279	38.3611	15.5303	0.404845		0.167393	0.70541	24	20	1.41421	31.0556	4.73563	0.152489		0.00395327	0.0493295	24	4	5.65685	26.6944	3.31313	0.124113
ENSMUSG00000022025	Cnmd	chondromodulin [Source:MGI Symbol;Acc:MGI:1341171]	0.00261329	0.0276724	24	16	0.707107	2.13889	1.15404	0.539551		0.632609	1	20	10	0.707107	1.64363	0.52847	0.321525		0.034723	0.270625	20	18	0.707107	1.69302	1.24661	0.736322
ENSMUSG00000022043	Trim35	tripartite motif-containing 35 [Source:MGI Symbol;Acc:MGI:1914104]	2.00099e-07	8.2642e-06	24	4	105.359	545.056	125.508	0.230266		0.519357	1	0	NaN	0	533	NA	NA		0.0120376	0.118649	24	2	76.014	384.972	78.2791	0.203337
ENSMUSG00000022054	Nefm	neurofilament, medium polypeptide [Source:MGI Symbol;Acc:MGI:97314]	3.76218e-07	1.40382e-05	20	4	53.726	139.993	59.9311	0.428101		1	1	20	10	27.7893	134.732	0.323935	0.00240428		3.10105e-05	0.000993466	24	2	17.957	104.804	27.175	0.259293
ENSMUSG00000022055	Nefl	neurofilament, light polypeptide [Source:MGI Symbol;Acc:MGI:97313]	1.6648e-09	1.60091e-07	20	4	74.0836	282.827	89.1934	0.315364		0.0939806	0.443847	24	18	42.7534	297.266	23.2191	0.0781087		0.0201992	0.178793	20	2	19.0919	235.746	36.0924	0.153099
ENSMUSG00000022076	Klhl1	kelch-like 1 [Source:MGI Symbol;Acc:MGI:2136335]	0.000458454	0.00618662	20	6	3.53553	10.5224	4.20939	0.400043		1	1	20	10	2.12132	8.77543	1.34742	0.153544		0.00373443	0.0473736	20	8	2.82843	14.4274	5.64569	0.391319
ENSMUSG00000022103	Gfra2	glial cell line derived neurotrophic factor family receptor alpha 2 [Source:MGI Symbol;Acc:MGI:1195462]	6.12367e-09	4.54657e-07	20	4	67.1751	244.524	87.4396	0.35759		0.0505206	0.267802	20	6	22.5214	270.908	37.6037	0.138806		0.000525536	0.00974847	24	0	20.0394	189.337	27.595	0.145746
ENSMUSG00000022129	Dct	dopachrome tautomerase [Source:MGI Symbol;Acc:MGI:102563]	0.00558394	0.0525719	20	6	4.24264	11.0159	4.04132	0.366862		0.126	0.561804	24	0	4.18961	11.7219	3.54862	0.302733		0.0212671	0.186509	24	4	2.79307	9.015	3.37323	0.37418
ENSMUSG00000022150	Dab2	disabled 2, mitogen-responsive phosphoprotein [Source:MGI Symbol;Acc:MGI:109175]	1.68445e-06	5.14618e-05	24	4	44.1942	293.861	78.6162	0.267528		1	1	24	8	12.1976	349.583	0.923372	0.00264135		5.60365e-06	0.000247474	24	6	65.0538	281.611	36.1042	0.128206
ENSMUSG00000022208	Jph4	junctophilin 4 [Source:MGI Symbol;Acc:MGI:2443113]	2.47521e-07	9.85089e-06	24	2	48.5111	66.6333	55.7166	0.836167		0.394934	1	20	2	7.2337	58.3269	39.1613	0.671411		0.0439282	0.322801	24	4	27.3067	47.8733	24.2464	0.50647
ENSMUSG00000022211	Carmil3	capping protein regulator and myosin 1 linker 3 [Source:MGI Symbol;Acc:MGI:2448573]	1.59578e-05	0.000349708	24	4	11.3137	33.4247	10.2099	0.305461		0.718774	1	24	16	4.94975	31.6947	5.48427	0.173034		0.00471135	0.0568441	24	4	5.65685	26.2222	7.65909	0.292084
ENSMUSG00000022212	Cpne6	copine VI [Source:MGI Symbol;Acc:MGI:1334445]	0.0201992	0.157049	24	4	2.12132	5.69444	1.03788	0.182262		0.0939806	0.443847	20	8	1.41421	5.24076	1.37352	0.262084		0.00217392	0.0305963	24	0	1.41421	3.30556	1.7864	0.540423
ENSMUSG00000022240	Ctnnd2	catenin (cadherin associated protein), delta 2 [Source:MGI Symbol;Acc:MGI:1195966]	6.152e-06	0.000156323	24	4	14.4038	47.8831	23.6444	0.493795		1	1	20	10	7.07107	49.2839	4.98976	0.101245		1.1707e-07	1.10561e-05	24	2	13.58	35.105	19.1736	0.54618
ENSMUSG00000022292	Rrm2b	ribonucleotide reductase M2 B (TP53 inducible) [Source:MGI Symbol;Acc:MGI:2155865]	2.09086e-08	1.25508e-06	20	4	53.1886	227.735	62.0485	0.272459		0.342766	1	20	2	16.5746	238.122	24.039	0.100952		0.00060166	0.010855	24	6	44.2861	207.02	24.7387	0.119499
ENSMUSG00000022306	Zfpm2	zinc finger protein, multitype 2 [Source:MGI Symbol;Acc:MGI:1334444]	2.69231e-06	7.63404e-05	24	2	21.5668	58.3333	22.0299	0.377655		0.120988	0.545071	24	20	2.12132	66.6111	3.22126	0.0483593		0.00192222	0.0276923	24	4	14.1421	44.8611	5.49747	0.122544
ENSMUSG00000022309	Angpt1	angiopoietin 1 [Source:MGI Symbol;Acc:MGI:108448]	4.19263e-07	1.55146e-05	24	4	14.8492	59.9869	27.9058	0.465198		0.0756145	0.370226	24	22	1.41421	68.79	10.3442	0.150373		0.0439282	0.322801	24	2	3.53553	45.9986	2.18247	0.0474464
ENSMUSG00000022338	Eny2	ENY2 transcription and export complex 2 subunit [Source:MGI Symbol;Acc:MGI:1919286]	0.00217392	0.0236106	20	6	91.8815	1037.85	108.88	0.10491		0.453603	1	24	2	51.6648	1057.65	3.36536	0.00318193		0.0330636	0.260068	24	8	67.9565	1130.57	64.6655	0.0571972
ENSMUSG00000022421	Nptxr	neuronal pentraxin receptor [Source:MGI Symbol;Acc:MGI:1920590]	3.40857e-07	1.29862e-05	24	2	102.53	315.193	114.606	0.363606		0.0899635	0.427277	20	8	33.9411	252.079	6.57762	0.0260935		0.00351559	0.0450708	24	4	60.8112	207.192	78.6603	0.37965
ENSMUSG00000022449	Adamts20	a disintegrin-like and metallopeptidase (reprolysin type) with thrombospondin type 1 motif, 20 [Source:MGI Symbol;Acc:MGI:2660628]	0.0156616	0.126943	20	4	2.12132	8.99501	3.87237	0.430502		0.865629	1	24	20	0.707107	9.63889	0.0929119	0.00963927		0.0439282	0.322801	20	4	1.41421	6.65315	2.95922	0.444785
ENSMUSG00000022456	Septin3	septin 3 [Source:MGI Symbol;Acc:MGI:1345148]	3.96439e-05	0.00075395	24	4	18.1726	78.0778	29.2653	0.374822		0.203506	0.823424	20	8	16.2917	68.1101	8.98668	0.131943		0.0286232	0.233668	24	2	9.90303	55.4711	14.6711	0.264482
ENSMUSG00000022525	Plaat1	phospholipase A and acyltransferase 1 [Source:MGI Symbol;Acc:MGI:1351473]	3.8984e-06	0.00010578	24	4	9.89949	36	18.399	0.511083		0.195891	0.799701	24	20	1.41421	41.5833	2.48851	0.0598438		0.000108707	0.0027182	24	2	10.253	32.1389	10.2678	0.319481
ENSMUSG00000022543	Dnaaf8	dynein axonemal assembly factor 8 [Source:MGI Symbol;Acc:MGI:1921934]	0.000373469	0.00517591	20	6	4.94975	14.6958	5.96001	0.405557		0.211644	0.851128	20	6	3.53553	15.5145	3.51819	0.226768		1.34607e-05	0.000505853	20	6	5.65685	13.0548	5.37871	0.41201
ENSMUSG00000022634	Yaf2	YY1 associated factor 2 [Source:MGI Symbol;Acc:MGI:1914307]	6.86842e-05	0.00120288	24	2	59.397	451.861	62.0652	0.137354		0.742035	1	20	0	11.3137	464.717	25.3658	0.0545834		0.0133777	0.129114	20	14	28.2843	438.965	66.195	0.150798
ENSMUSG00000022635	Zcrb1	zinc finger CCHC-type and RNA binding motif 1 [Source:MGI Symbol;Acc:MGI:1914447]	3.57055e-06	9.83106e-05	24	2	130.815	956.678	194.971	0.2038		0.148339	0.639048	20	0	90.5097	940.634	75.9632	0.0807574		0.00625152	0.0710368	20	14	54.4472	1059.93	108.276	0.102154
ENSMUSG00000022639	Dubr	Dppa2 upstream binding RNA [Source:MGI Symbol;Acc:MGI:1915440]	1.29875e-07	5.74004e-06	20	4	28.3338	105.937	35.3383	0.333577		0.592805	1	24	20	2.58271	134.31	9.23203	0.0687367		0.00558394	0.0649399	24	2	9.18001	101.737	4.12505	0.0405463
ENSMUSG00000022661	Cd200	CD200 antigen [Source:MGI Symbol;Acc:MGI:1196990]	0.000399415	0.00547271	24	4	76.417	707.321	129.353	0.182877		0.0692291	0.344991	24	20	22.067	684.946	6.49036	0.00947573		0.0482011	0.3457	24	2	28.6873	536.459	48.2812	0.0899999
ENSMUSG00000022674	Ube2v2	ubiquitin-conjugating enzyme E2 variant 2 [Source:MGI Symbol;Acc:MGI:1917870]	1.29875e-07	5.74004e-06	24	4	49.6	307.745	89.0117	0.289238		1	1	24	0	42.9285	326.666	25.1938	0.0771241		0.000687933	0.0121211	24	4	33.0113	299.151	43.7984	0.146409
ENSMUSG00000022722	Arl6	ADP-ribosylation factor-like 6 [Source:MGI Symbol;Acc:MGI:1927136]	9.34169e-05	0.00156648	24	4	19.0919	104.806	38.6717	0.368985		1	1	20	8	23.3345	108.96	7.32433	0.0672205		2.43227e-05	0.000819033	24	4	19.0919	80.4167	24.7955	0.308337
ENSMUSG00000022762	Ncam2	neural cell adhesion molecule 2 [Source:MGI Symbol;Acc:MGI:97282]	3.76218e-07	1.40382e-05	24	4	35.3872	113.671	61.5373	0.541363		1	1	24	18	42.4264	92.2194	13.1386	0.142471		0.000687933	0.0121211	24	4	21.2132	70.34	27.7735	0.394847
ENSMUSG00000022790	Igsf11	immunoglobulin superfamily, member 11 [Source:MGI Symbol;Acc:MGI:2388477]	5.87635e-05	0.00105233	20	4	19.0919	75.6757	22.5902	0.298513		0.0790645	0.385263	20	8	14.1421	78.8507	7.27767	0.0922967		0.000227086	0.00496336	20	6	15.5563	57.4866	17.1009	0.297476
ENSMUSG00000022797	Tfrc	transferrin receptor [Source:MGI Symbol;Acc:MGI:98822]	0.0108206	0.0925573	24	12	593.086	1829.33	588.274	0.321578		0.674572	1	20	16	150.614	1762.13	431.72	0.245		0.0286232	0.233668	24	8	127.633	1679	321.726	0.191618
ENSMUSG00000022837	Iqcb1	IQ calmodulin-binding motif containing 1 [Source:MGI Symbol;Acc:MGI:2443764]	4.62307e-07	1.67546e-05	24	2	44.1942	103.681	47.8677	0.461683		0.296536	1	20	8	26.5165	107.679	13.7058	0.127284		0.000136447	0.00328845	24	2	12.7279	84.0183	12.392	0.147491
ENSMUSG00000022842	Ece2	endothelin converting enzyme 2 [Source:MGI Symbol;Acc:MGI:1101356]	0.000282008	0.00406072	24	4	25.6114	88.5317	42.5339	0.480437		0.174041	0.725672	20	8	14.1421	70.8598	7.07676	0.0998699		0.00245572	0.0336955	24	2	19.3288	57.8486	28.7543	0.49706
ENSMUSG00000022860	Chodl	chondrolectin [Source:MGI Symbol;Acc:MGI:2179069]	7.51115e-08	3.66618e-06	24	4	62.1865	173.439	83.1281	0.479294		0.0899635	0.427277	20	4	26.8771	172.817	36.482	0.211102		6.152e-06	0.000268622	24	2	45.9619	139.536	63.526	0.455266
ENSMUSG00000022883	Robo1	roundabout guidance receptor 1 [Source:MGI Symbol;Acc:MGI:1274781]	3.64661e-10	5.20818e-08	20	4	26.8701	87.0524	34.0404	0.391033		0.255711	0.990556	0	NaN	0	107	NA	NA		0.00395327	0.0493295	24	4	18.3848	65.9167	7.40152	0.112286
ENSMUSG00000022894	Adamts5	a disintegrin-like and metallopeptidase (reprolysin type) with thrombospondin type 1 motif, 5 (aggrecanase-2) [Source:MGI Symbol;Acc:MGI:1346321]	1.52347e-06	4.69144e-05	24	2	41.7193	97.4722	46.3352	0.475368		0.174041	0.725672	24	22	2.82843	105.472	12.2687	0.116322		0.00149757	0.0226259	20	4	9.19239	68.8179	14.3222	0.208117
ENSMUSG00000022912	Pros1	protein S (alpha) [Source:MGI Symbol;Acc:MGI:1095733]	3.76218e-07	1.40382e-05	24	2	177.837	553.528	193.993	0.350466		0.573943	1	20	4	14.8492	554.435	84.3263	0.152094		4.42814e-11	2.15773e-08	24	6	114.551	439.528	76.4819	0.174009
ENSMUSG00000022947	Cbr3	carbonyl reductase 3 [Source:MGI Symbol;Acc:MGI:1309992]	0.00116118	0.0137806	20	14	71.4178	529.849	133.343	0.251662		0.555081	1	24	6	40.3051	316.087	17.2431	0.0545516		5.44818e-05	0.00158833	20	6	71.4178	373.971	98.6011	0.26366
ENSMUSG00000022987	Zfp641	zinc finger protein 641 [Source:MGI Symbol;Acc:MGI:2442788]	8.01605e-05	0.0013748	24	2	12.0208	44.6136	12.5389	0.281055		0.318943	1	24	20	2.12132	43.9444	3.14176	0.071494		0.0330636	0.260068	24	2	2.82843	30.2778	3.03392	0.100203
ENSMUSG00000022993	Tex49	testis expressed 49 [Source:MGI Symbol;Acc:MGI:1921113]	0.000840783	0.0104711	20	4	5.65685	37.2907	11.0756	0.297006		0.0553563	0.288219	24	2	4.94975	38.7222	0.37924	0.00979386		0.0120376	0.118649	24	6	12.0208	49.1667	4.31598	0.0877826
ENSMUSG00000022995	Enah	ENAH actin regulator [Source:MGI Symbol;Acc:MGI:108360]	1.00699e-11	3.79166e-09	24	2	491.328	987.897	524.826	0.531255		0.318943	1	20	10	237.652	1140.61	76.4135	0.0669937		5.66881e-07	3.84458e-05	24	2	276.083	797.539	282.266	0.353921
ENSMUSG00000023009	Nckap5l	NCK-associated protein 5-like [Source:MGI Symbol;Acc:MGI:3609653]	7.34899e-06	0.00018149	24	4	19.0919	73.5808	27.1491	0.36897		0.573943	1	20	4	3.53553	79.5053	13.9198	0.17508		0.0133777	0.129114	24	4	16.617	60.4722	0.234848	0.00388358
ENSMUSG00000023033	Scn8a	sodium channel, voltage-gated, type VIII, alpha [Source:MGI Symbol;Acc:MGI:103169]	0.00102062	0.0123708	24	2	5.65685	17.2778	7.21688	0.417697		0.120988	0.545071	20	8	4.24264	12.3226	2.80433	0.227576		0.0164715	0.151629	20	0	1.41421	9.63925	2.33451	0.242188
ENSMUSG00000023034	Nr4a1	nuclear receptor subfamily 4, group A, member 1 [Source:MGI Symbol;Acc:MGI:1352454]	0.0120376	0.101161	0	NaN	0	287.5	NA	NA		1	1	20	8	171.827	461.51	30.5671	0.0662327		0.0148517	0.139963	20	2	47.3762	297.298	149.206	0.501873
ENSMUSG00000023147	Get1	guided entry of tail-anchored proteins factor 1 [Source:MGI Symbol;Acc:MGI:2136882]	1.52347e-06	4.69144e-05	20	4	32.5269	197.849	40.155	0.202958		0.188277	0.772859	20	6	25.4558	224.192	32.5148	0.145031		0.000117513	0.00290457	24	4	33.9411	163.417	22.7677	0.139323
ENSMUSG00000023153	Tmem52	transmembrane protein 52 [Source:MGI Symbol;Acc:MGI:1916921]	0.0148517	0.121124	24	6	1.41421	6.77778	2.06601	0.304821		0.307739	1	20	10	2.12132	6.06302	1.21145	0.199809		0.00471135	0.0568441	20	6	2.12132	6.00254	3.28542	0.547338
ENSMUSG00000023236	Scg5	secretogranin V [Source:MGI Symbol;Acc:MGI:98289]	4.28197e-05	0.000800691	24	2	80.2566	247.861	96.0184	0.387388		0.265595	1	20	8	48.0833	227.005	17.545	0.077289		0.00294686	0.0391649	24	4	48.7904	171.111	67.3131	0.393388
ENSMUSG00000023259	Slc26a6	solute carrier family 26, member 6 [Source:MGI Symbol;Acc:MGI:2159728]	1.34607e-05	0.000303237	20	10	16.2776	72.4271	32.9012	0.454266		0.394934	1	20	12	4.41235	61.9622	5.95743	0.0961463		0.00073676	0.0128564	20	12	9.01561	57.9437	14.1453	0.244122
ENSMUSG00000023328	Ache	acetylcholinesterase [Source:MGI Symbol;Acc:MGI:87876]	4.67811e-06	0.000123809	20	6	103.839	600.549	137.066	0.228234		1	1	20	10	93.8614	569.359	5.38636	0.00946039		0.0182495	0.164985	20	2	33.9765	473.023	69.6958	0.147341
ENSMUSG00000023336	Wfdc1	WAP four-disulfide core domain 1 [Source:MGI Symbol;Acc:MGI:1915116]	2.69231e-06	7.63404e-05	24	2	221.222	618.062	276.812	0.447871		0.919602	1	20	6	29.154	714.444	85.5762	0.11978		4.22699e-08	4.91195e-06	24	4	121.021	466.952	76.7725	0.164412
ENSMUSG00000023348	Trip6	thyroid hormone receptor interactor 6 [Source:MGI Symbol;Acc:MGI:1343458]	6.93646e-07	2.3913e-05	24	4	75.9114	260.517	47.098	0.180786		0.814221	1	20	4	11.646	233.146	27.7914	0.119202		0.00277085	0.0371407	24	6	47.415	184.325	3.4823	0.0188922
ENSMUSG00000023885	Thbs2	thrombospondin 2 [Source:MGI Symbol;Acc:MGI:98738]	1.25521e-06	3.97513e-05	24	2	220.971	510.333	241.63	0.473474		0.120988	0.545071	20	4	14.8492	504.927	83.3919	0.165156		1.13354e-05	0.00043674	24	4	74.5998	379.972	138.937	0.36565
ENSMUSG00000023908	Pkmyt1	protein kinase, membrane associated tyrosine/threonine 1 [Source:MGI Symbol;Acc:MGI:2137630]	0.0246724	0.185727	24	10	18.1125	247.448	37.6043	0.151968		0.976222	1	0	NaN	0	289.67	NA	NA		0.0482011	0.3457	20	18	42.0799	256.047	36.6639	0.143192
ENSMUSG00000023912	Slc25a27	solute carrier family 25, member 27 [Source:MGI Symbol;Acc:MGI:1921261]	6.86842e-05	0.00120288	24	4	19.0919	56.8725	11.7767	0.207072		0.0553563	0.288219	20	8	11.3137	63.5705	9.58733	0.150814		0.00528308	0.0621894	24	2	8.48528	43.2953	9.86508	0.227856
ENSMUSG00000023945	Slc5a7	solute carrier family 5 (choline transporter), member 7 [Source:MGI Symbol;Acc:MGI:1927126]	3.00126e-08	1.70618e-06	24	4	43.3103	112.583	57.8611	0.51394		1	1	24	18	31.8198	96.0833	9.8659	0.102681		0.00528308	0.0621894	20	6	23.3345	74.5411	20.7536	0.278418
ENSMUSG00000023990	Tfeb	transcription factor EB [Source:MGI Symbol;Acc:MGI:103270]	0.00180994	0.0202961	20	12	42.4264	534.743	59.2764	0.11085		0.0692291	0.344991	20	18	63.6396	589.166	45.3245	0.0769298		0.0300186	0.241356	24	16	28.8146	545.5	60.5051	0.110917
ENSMUSG00000024030	Abcg1	ATP binding cassette subfamily G member 1 [Source:MGI Symbol;Acc:MGI:107704]	0.0460646	0.312483	20	0	20.5061	169.961	15.2358	0.089643		0.181159	0.750655	20	0	23.3345	153.847	15.7536	0.102398		0.0363825	0.279317	20	18	42.4264	153.581	32.9777	0.214724
ENSMUSG00000024033	Rsph1	radial spoke head 1 homolog (Chlamydomonas) [Source:MGI Symbol;Acc:MGI:1194909]	9.34169e-05	0.00156648	20	6	12.7279	46.3353	12.9831	0.280198		0.142556	0.621056	24	4	6.71751	48.5833	1.61111	0.0331618		0.00089598	0.0149337	24	6	10.6066	48.5278	9.26025	0.190824
ENSMUSG00000024049	Myom1	myomesin 1 [Source:MGI Symbol;Acc:MGI:1341430]	2.50608e-12	1.35811e-09	24	2	478.004	952.49	483.742	0.507871		0.537219	1	24	18	185.969	957.152	67.4959	0.0705175		6.67171e-08	6.99576e-06	24	0	237.941	678.806	245.611	0.361828
ENSMUSG00000024053	Emilin2	elastin microfibril interfacer 2 [Source:MGI Symbol;Acc:MGI:2389136]	0.00131949	0.0153916	24	4	8.48528	52.75	6.9899	0.13251		0.142556	0.621056	20	6	12.7279	56.3809	9.01401	0.159877		1.88869e-05	0.00066054	24	6	14.1421	46.2222	10.8932	0.235671
ENSMUSG00000024109	Nrxn1	neurexin I [Source:MGI Symbol;Acc:MGI:1096391]	2.65078e-08	1.52943e-06	24	4	27.0963	79.8494	41.2309	0.516358		1	1	24	18	21.991	80.1453	12.9461	0.161533		0.000196523	0.00443408	24	4	16.2635	56.3386	30.6729	0.544438
ENSMUSG00000024163	Mapk8ip3	mitogen-activated protein kinase 8 interacting protein 3 [Source:MGI Symbol;Acc:MGI:1353598]	4.67811e-06	0.000123809	24	4	175.416	773.291	159.929	0.206815		0.136773	0.598967	24	16	41.6804	891.617	26.6161	0.0298515		0.0246724	0.20852	20	18	121.219	707.918	104.298	0.147331
ENSMUSG00000024190	Dusp1	dual specificity phosphatase 1 [Source:MGI Symbol;Acc:MGI:105120]	4.67811e-06	0.000123809	24	0	95.813	503.417	93.659	0.186047		0.296536	1	24	18	82.7315	492.639	80.6366	0.163683		0.0108206	0.109235	20	2	27.5772	510.177	99.0117	0.194073
ENSMUSG00000024194	Cuta	cutA divalent cation tolerance homolog [Source:MGI Symbol;Acc:MGI:1914925]	0.00131949	0.0153916	20	10	151.42	1196.51	108.54	0.0907144		0.126	0.561804	24	8	26.5236	1221.65	1.4242	0.0011658		0.0201992	0.178793	20	12	109.934	1223.8	141.578	0.115687
ENSMUSG00000024220	Zfp523	zinc finger protein 523 [Source:MGI Symbol;Acc:MGI:2687278]	0.00277085	0.0289393	20	6	72.1815	420.132	54.3965	0.129475		0.0505206	0.267802	24	4	57.6151	445.159	16.6739	0.0374561		0.000399415	0.00784835	24	4	78.6674	398.97	62.7316	0.157234
ENSMUSG00000024256	Adcyap1	adenylate cyclase activating polypeptide 1 [Source:MGI Symbol;Acc:MGI:105094]	1.59578e-05	0.000349708	24	2	12.0208	21.5	13.8309	0.643299		0.368073	1	20	8	7.07107	20.733	4.81833	0.232399		0.00116118	0.0184877	24	4	9.19239	18.7222	11.5884	0.618964
ENSMUSG00000024261	Syt4	synaptotagmin IV [Source:MGI Symbol;Acc:MGI:101759]	1.29027e-08	8.35019e-07	24	4	87.6918	241.078	125.16	0.519165		0.65359	1	20	8	59.397	200.473	18.7809	0.0936831		0.000958301	0.0158314	24	0	48.4368	155.664	46.676	0.299851
ENSMUSG00000024268	Celf4	CUGBP, Elav-like family member 4 [Source:MGI Symbol;Acc:MGI:1932407]	3.57055e-06	9.83106e-05	24	2	92.631	216.302	107.78	0.498283		0.27548	1	20	8	69.2965	208.784	31.1815	0.149348		0.00331922	0.0432611	24	4	41.0193	148.693	57.9988	0.390058
ENSMUSG00000024270	Slc39a6	solute carrier family 39 (metal ion transporter), member 6 [Source:MGI Symbol;Acc:MGI:2147279]	9.66691e-10	1.08213e-07	24	2	83.085	247.389	104.132	0.420926		0.307739	1	20	2	3.53553	215.247	40.6048	0.188643		4.28825e-06	0.000202491	24	2	30.4056	170.389	38.0627	0.223387
ENSMUSG00000024302	Dtna	dystrobrevin alpha [Source:MGI Symbol;Acc:MGI:106039]	7.87336e-09	5.53387e-07	24	2	129.754	341.361	157.713	0.462012		0.0825145	0.398126	24	20	12.7279	345.25	13.1092	0.0379702		8.4978e-10	2.14241e-07	24	2	55.8614	271.957	59.7233	0.219606
ENSMUSG00000024304	Cdh2	cadherin 2 [Source:MGI Symbol;Acc:MGI:88355]	7.87336e-09	5.53387e-07	24	4	89.3695	317.572	165.741	0.5219		0.718774	1	20	8	62.4517	283.279	19.3171	0.0681911		0.000525536	0.00974847	24	4	53.6535	225.288	87.8518	0.389954
ENSMUSG00000024330	Col11a2	collagen, type XI, alpha 2 [Source:MGI Symbol;Acc:MGI:88447]	0.000785586	0.00985995	24	4	6.36396	17.5278	0.757576	0.0432214		1	1	24	12	2.12132	24.6667	1.2251	0.049666		0.0235037	0.201581	20	18	4.94975	17.8464	4.43546	0.248535
ENSMUSG00000024366	Gfra3	glial cell line derived neurotrophic factor family receptor alpha 3 [Source:MGI Symbol;Acc:MGI:1201403]	0.0439282	0.299427	20	10	0.707107	43.2	3.36654	0.0779292		0.136773	0.598967	24	4	17.6777	60.6111	15.3965	0.25402		0.000347524	0.0070386	24	4	15.5563	45.9722	14.4318	0.313925
ENSMUSG00000024395	Lims2	LIM and senescent cell antigen like domains 2 [Source:MGI Symbol;Acc:MGI:2385067]	1.2398e-05	0.000284493	24	2	326.69	1064.24	271.982	0.255563		1	1	20	8	138.6	1262.41	48.38	0.0383236		0.000196523	0.00443408	24	4	155.033	850.549	5.15359	0.00605913
ENSMUSG00000024423	Impact	impact, RWD domain protein [Source:MGI Symbol;Acc:MGI:1098233]	6.12367e-09	4.54657e-07	24	2	141.775	439.417	174.852	0.397919		0.592805	1	24	14	2.12132	460.75	65.6906	0.142573		0.00277085	0.0371407	24	2	30.7591	364.528	44.1701	0.121171
ENSMUSG00000024462	Gabbr1	gamma-aminobutyric acid (GABA) B receptor, 1 [Source:MGI Symbol;Acc:MGI:1860139]	1.04266e-07	4.82903e-06	24	4	138.593	588.417	197.808	0.33617		1	1	20	10	125.158	587.89	0.981466	0.00166947		0.000399415	0.00784835	24	0	46.669	433.835	62.7286	0.144591
ENSMUSG00000024500	Ppp2r2b	protein phosphatase 2, regulatory subunit B, beta [Source:MGI Symbol;Acc:MGI:1920180]	3.40857e-07	1.29862e-05	24	2	35.3553	103.694	45.8852	0.442504		1	1	24	0	15.5563	82.9167	15.6025	0.188171		0.00116118	0.0184877	24	2	19.0919	69.5278	28.7119	0.412955
ENSMUSG00000024502	Jakmip2	janus kinase and microtubule interacting protein 2 [Source:MGI Symbol;Acc:MGI:1923467]	2.2381e-07	9.10726e-06	24	4	8.76812	21.9319	10.888	0.496444		0.174041	0.725672	24	20	2.61806	20.2453	2.55641	0.126272		3.64682e-05	0.00113386	24	2	6.63266	17.3372	8.17177	0.471343
ENSMUSG00000024505	Dtwd2	DTW domain containing 2 [Source:MGI Symbol;Acc:MGI:1916107]	0.0330636	0.236169	20	4	6.36396	46.4769	7.47037	0.160733		1	1	20	2	5.68514	48.6621	3.46012	0.071105		0.00116118	0.0184877	24	8	4.94975	44.9711	4.7923	0.106564
ENSMUSG00000024511	Rab27b	RAB27B, member RAS oncogene family [Source:MGI Symbol;Acc:MGI:1931295]	0.00312286	0.0321181	20	2	39.5697	547.523	81.0195	0.147975		0.126	0.561804	24	0	66.6448	592.938	48.3041	0.0814657		1.38934e-06	8.08046e-05	24	4	154.856	553.129	148.255	0.26803
ENSMUSG00000024517	Grp	gastrin releasing peptide [Source:MGI Symbol;Acc:MGI:95833]	2.23113e-06	6.48169e-05	20	4	120.208	403.074	218.619	0.54238		1	1	20	10	131.522	292.25	27.8304	0.0952283		2.46172e-06	0.000128948	20	2	115.258	256.199	138.82	0.541845
ENSMUSG00000024524	Gnal	guanine nucleotide binding protein, alpha stimulating, olfactory type [Source:MGI Symbol;Acc:MGI:95774]	3.05496e-07	1.1747e-05	24	2	55.317	165.823	59.1385	0.356635		1	1	20	10	17.3453	150.837	11.129	0.0737816		0.00498223	0.0592007	20	2	15.9523	139.029	29.236	0.210288
ENSMUSG00000024533	Spire1	spire type actin nucleation factor 1 [Source:MGI Symbol;Acc:MGI:1915416]	7.51115e-08	3.66618e-06	24	2	41.7193	169.09	46.3413	0.274063		1	1	20	10	16.9706	171.311	0.798459	0.00466086		0.00528308	0.0621894	24	2	19.799	126.306	15.3337	0.121402
ENSMUSG00000024544	Ldlrad4	low density lipoprotein receptor class A domain containing 4 [Source:MGI Symbol;Acc:MGI:1277150]	2.69231e-06	7.63404e-05	24	4	37.0312	136.074	31.2455	0.229622		0.219783	0.87614	20	18	25.5831	141.017	18.2725	0.129576		0.00089598	0.0149337	24	4	26.0074	113.219	22.8036	0.201411
ENSMUSG00000024553	Galr1	galanin receptor 1 [Source:MGI Symbol;Acc:MGI:1096364]	3.76218e-07	1.40382e-05	24	4	8.48528	23.8611	11.4924	0.481638		0.255711	0.990556	24	14	2.82843	20.6111	3.16694	0.153652		0.00444048	0.0539576	20	4	5.65685	14.8362	6.41581	0.432442
ENSMUSG00000024593	Megf10	multiple EGF-like-domains 10 [Source:MGI Symbol;Acc:MGI:2685177]	4.74866e-09	3.70102e-07	24	4	16.9706	47.4444	21.1086	0.444912		0.126	0.561804	20	4	4.24264	50.2047	14.3635	0.286098		1.52347e-06	8.61011e-05	24	2	10.253	34.4722	14.2385	0.413042
ENSMUSG00000024647	Cbln2	cerebellin 2 precursor protein [Source:MGI Symbol;Acc:MGI:88282]	3.8984e-06	0.00010578	24	4	26.6933	102.722	34.0758	0.331727		0.228474	0.905681	20	8	28.9914	87.7016	14.6797	0.167383		0.00444048	0.0539576	24	2	14.8492	56.1111	26.9487	0.480273
ENSMUSG00000024659	Anxa1	annexin A1 [Source:MGI Symbol;Acc:MGI:96819]	6.05909e-11	1.3359e-08	24	2	417.193	1740.69	407.389	0.234038		0.0899635	0.427277	24	8	125.688	2073.08	171.733	0.0828393		4.1676e-10	1.21438e-07	24	4	460.327	1661.81	445.351	0.267992
ENSMUSG00000024679	Ms4a6d	membrane-spanning 4-domains, subfamily A, member 6D [Source:MGI Symbol;Acc:MGI:1916024]	0.000687933	0.00876522	20	4	12.0208	65.84	20.8142	0.316134		0.160745	0.681457	24	6	5.65685	65.25	0.447163	0.00685308		0.00471135	0.0568441	20	16	15.8392	73.3884	31.5075	0.429325
ENSMUSG00000024697	Gna14	guanine nucleotide binding protein, alpha 14 [Source:MGI Symbol;Acc:MGI:95769]	0.022335	0.17086	20	4	22.6274	260.948	40.3737	0.154719		0.502457	1	24	4	179.782	412.056	18.1742	0.0441063		1.13354e-05	0.00043674	24	4	233.345	414.639	286.611	0.691231
ENSMUSG00000024798	Htr7	5-hydroxytryptamine (serotonin) receptor 7 [Source:MGI Symbol;Acc:MGI:99841]	1.80747e-07	7.57829e-06	24	4	11.3137	29.7778	12.2551	0.41155		1	1	20	8	7.77817	27.8709	2.75103	0.0987059		0.000158207	0.00372616	24	2	4.94975	20.7778	5.99708	0.28863
ENSMUSG00000024803	Ankrd1	ankyrin repeat domain 1 (cardiac muscle) [Source:MGI Symbol;Acc:MGI:1097717]	4.62307e-07	1.67546e-05	24	2	6.36396	12.1944	7.26216	0.59553		0.892615	1	20	8	2.12132	11.4443	1.64731	0.143941		7.44223e-05	0.00202985	20	4	2.82843	10.8747	7.82622	0.719672
ENSMUSG00000024810	Il33	interleukin 33 [Source:MGI Symbol;Acc:MGI:1924375]	0.00625152	0.0579537	20	8	31.1127	112	20.6019	0.183945		0.131387	0.581395	20	8	52.3259	130.114	24.7406	0.190146		1.46777e-09	3.31167e-07	24	8	24.0416	98.1111	19.7404	0.201205
ENSMUSG00000024873	Cnih2	cornichon family AMPA receptor auxiliary protein 2 [Source:MGI Symbol;Acc:MGI:1277225]	0.0102686	0.0889376	24	2	19.0919	57.1944	16.9582	0.296502		0.115976	0.525511	20	8	12.7279	46.567	7.50118	0.161084		0.0235037	0.201581	24	2	7.77817	34.1389	9.18666	0.269097
ENSMUSG00000024897	Apba1	amyloid beta (A4) precursor protein binding, family A, member 1 [Source:MGI Symbol;Acc:MGI:1860297]	1.35728e-14	2.91493e-11	24	4	67.8823	204.361	94.8939	0.464344		0.485557	1	20	8	24.7487	172.995	17.473	0.101003		0.000525536	0.00974847	20	6	35.3553	133.488	32.1291	0.240689
ENSMUSG00000024907	Gal	galanin and GMAP prepropeptide [Source:MGI Symbol;Acc:MGI:95637]	0.00826326	0.0736932	20	4	138.593	802.345	308.272	0.384213		1	1	24	0	231.931	634.306	243.057	0.383187		0.022335	0.192755	20	6	299.106	796.912	362.889	0.45537
ENSMUSG00000024909	Efemp2	epidermal growth factor-containing fibulin-like extracellular matrix protein 2 [Source:MGI Symbol;Acc:MGI:1891209]	0.000262043	0.00379586	24	4	55.5432	418.798	110.179	0.263084		0.181159	0.750655	20	6	32.5269	451.286	50.6506	0.112236		0.0102686	0.105499	24	6	68.9376	335.868	19.781	0.0588953
ENSMUSG00000024948	Map4k2	mitogen-activated protein kinase kinase kinase kinase 2 [Source:MGI Symbol;Acc:MGI:1346883]	0.000525536	0.00696542	24	4	38.7565	250.243	37.2902	0.149016		1	1	20	0	20.3647	316.671	7.37515	0.0232897		0.00871612	0.0924987	20	18	50.7561	242.187	41.4399	0.171107
ENSMUSG00000024975	Pdcd4	programmed cell death 4 [Source:MGI Symbol;Acc:MGI:107490]	0.0010909	0.0131157	24	2	163.342	1346.78	233.266	0.173203		0.330854	1	24	6	177.13	1458.17	40.1824	0.0275568		8.46996e-07	5.30388e-05	24	6	275.418	1322.28	440.289	0.332978
ENSMUSG00000024978	Gpam	glycerol-3-phosphate acyltransferase, mitochondrial [Source:MGI Symbol;Acc:MGI:109162]	0.00528308	0.0503608	24	0	54.4472	552.111	79.7998	0.144536		0.0633254	0.320418	20	4	44.5477	594.321	101.089	0.170091		0.00140853	0.0216186	24	4	81.6708	500.889	155.967	0.311381
ENSMUSG00000025035	Arl3	ADP-ribosylation factor-like 3 [Source:MGI Symbol;Acc:MGI:1929699]	3.76218e-07	1.40382e-05	24	2	112.819	428.222	137.228	0.32046		0.27548	1	20	6	33.0785	472.077	65.9229	0.139644		0.000301974	0.00625142	24	6	80.7162	402.03	69.6001	0.173122
ENSMUSG00000025040	Fundc1	FUN14 domain containing 1 [Source:MGI Symbol;Acc:MGI:1919268]	0.000244564	0.00358204	20	4	40.3051	335.468	50.2499	0.149791		0.42342	1	20	4	2.82843	371.567	13.7978	0.0371341		0.0330636	0.260068	24	4	50.3814	331.639	30.9975	0.0934676
ENSMUSG00000025058	Tasl	TLR adaptor interacting with endolysosomal SLC15A4 [Source:MGI Symbol;Acc:MGI:1918648]	0.00159762	0.0181896	20	6	4.94975	16.1094	6.97819	0.433175		0.115976	0.525511	24	4	2.12132	19.5308	4.62255	0.23668		0.00261329	0.0355797	20	16	4.94975	14.3169	6.25206	0.436691
ENSMUSG00000025089	Gfra1	glial cell line derived neurotrophic factor family receptor alpha 1 [Source:MGI Symbol;Acc:MGI:1100842]	6.67171e-08	3.30654e-06	24	2	201.575	576.708	241.308	0.418423		0.555081	1	20	6	38.8909	510.976	103.259	0.202083		0.00444048	0.0539576	20	2	88.756	366.235	90.8367	0.248028
ENSMUSG00000025094	Slc18a2	solute carrier family 18 (vesicular monoamine), member 2 [Source:MGI Symbol;Acc:MGI:106677]	2.23113e-06	6.48169e-05	24	2	109.149	391.532	142.606	0.364226		1	1	24	18	52.6653	392.956	4.17987	0.010637		0.0148517	0.139963	20	8	57.707	378.913	45.3403	0.119659
ENSMUSG00000025104	Hdgfl3	HDGF like 3 [Source:MGI Symbol;Acc:MGI:1352760]	1.03214e-06	3.35291e-05	24	2	136.746	321.421	151.048	0.469937		0.174041	0.725672	24	20	11.2819	316.696	29.7068	0.0938024		0.000525536	0.00974847	24	2	35.967	231.317	31.7755	0.137367
ENSMUSG00000025151	Maged1	MAGE family member D1 [Source:MGI Symbol;Acc:MGI:1930187]	0.00245572	0.026229	20	4	286.378	2384.55	319.454	0.133969		0.919602	1	20	18	280.014	2554.62	157.341	0.061591		0.0114291	0.114244	24	4	337.29	1970.94	184.475	0.0935971
ENSMUSG00000025170	Rab40b	Rab40B, member RAS oncogene family [Source:MGI Symbol;Acc:MGI:2183451]	0.00625152	0.0579537	24	2	9.19239	31.3056	12.58	0.401846		0.674572	1	20	4	2.12132	31.8665	5.28839	0.165954		0.000136447	0.00328845	24	4	9.89949	25.0278	12.1439	0.485218
ENSMUSG00000025185	Loxl4	lysyl oxidase-like 4 [Source:MGI Symbol;Acc:MGI:1914823]	0.0108206	0.0925573	20	6	9.89949	27.8498	8.40985	0.301972		1	1	20	0	4.24264	24.566	1.77077	0.0720821		0.0272278	0.224361	24	6	9.89949	21.5833	4.69239	0.217408
ENSMUSG00000025235	Bbs4	Bardet-Biedl syndrome 4 (human) [Source:MGI Symbol;Acc:MGI:2143311]	0.00373443	0.0375489	24	2	33.9411	171.242	48.1898	0.281414		1	1	24	0	16.2316	169.271	12.1243	0.0716265		0.00192222	0.0276923	24	4	26.9655	149.227	27.2787	0.1828
ENSMUSG00000025265	Fgd1	FYVE, RhoGEF and PH domain containing 1 [Source:MGI Symbol;Acc:MGI:104566]	0.000347524	0.00484877	24	2	14.6035	99.5331	16.693	0.167713		0.126	0.561804	20	18	22.4436	98.932	15.1783	0.153422		0.0300186	0.241356	24	2	10.1328	82.1506	4.86783	0.0592549
ENSMUSG00000025272	Tro	trophinin [Source:MGI Symbol;Acc:MGI:1928994]	7.16882e-12	2.9274e-09	24	4	33.234	91.0278	43.8333	0.481538		0.296536	1	20	6	8.48528	74.1057	18.2335	0.246047		2.23172e-05	0.00075944	24	2	18.3848	57.6414	23.4858	0.407448
ENSMUSG00000025318	Jph3	junctophilin 3 [Source:MGI Symbol;Acc:MGI:1891497]	6.12367e-09	4.54657e-07	24	4	25.4558	95.9167	45.3258	0.472554		0.0724218	0.35859	20	8	19.0919	79.2617	8.53332	0.10766		0.00204807	0.0292583	24	4	15.5563	56.75	25.6818	0.452543
ENSMUSG00000025324	Atp10a	ATPase, class V, type 10A [Source:MGI Symbol;Acc:MGI:1330809]	6.152e-06	0.000156323	20	4	26.8701	123.685	27.1511	0.219518		0.555081	1	24	8	6.36396	169.389	16.0508	0.0947569		0.0259501	0.217763	24	4	30.4056	115.306	4.0303	0.0349532
ENSMUSG00000025427	Rnf165	ring finger protein 165 [Source:MGI Symbol;Acc:MGI:2444521]	0.00217392	0.0236106	24	4	2.82843	12.1897	5.31955	0.436396		1	1	20	10	2.50316	13.0622	0.808462	0.061893		0.00471135	0.0568441	20	4	3.55675	8.3481	3.49954	0.419202
ENSMUSG00000025474	Tubgcp2	tubulin, gamma complex associated protein 2 [Source:MGI Symbol;Acc:MGI:1921487]	0.000108707	0.00178116	20	6	73.5674	356.03	64.8167	0.182054		0.718774	1	20	6	51.6047	317.542	27.3469	0.0861206		0.00921637	0.096991	20	4	33.0643	265.197	57.4666	0.216694
ENSMUSG00000025478	Dpysl4	dihydropyrimidinase-like 4 [Source:MGI Symbol;Acc:MGI:1349764]	0.000227086	0.00335742	24	2	15.5563	43.5556	14.38	0.330153		0.154542	0.661593	20	6	6.36396	36.5384	10.9934	0.300871		0.0108206	0.109235	24	2	5.65685	26.3889	8.19328	0.310482
ENSMUSG00000025551	Fgf14	fibroblast growth factor 14 [Source:MGI Symbol;Acc:MGI:109189]	0.00699136	0.0638427	24	4	2.82843	6.86111	2.23737	0.326095		1	1	20	10	2.82843	7.70497	0.563171	0.0730918		5.87635e-05	0.00167196	24	4	1.41421	3.75	2.56566	0.684175
ENSMUSG00000025557	Slc15a1	solute carrier family 15 (oligopeptide transporter), member 1 [Source:MGI Symbol;Acc:MGI:1861376]	0.000301974	0.00429488	24	12	90.5097	122.053	79.4294	0.650779		1	1	20	18	70.0036	209.033	1.48403	0.00709949		0.0246724	0.20852	20	18	26.8701	175	4.92419	0.0281383
ENSMUSG00000025576	Rbfox3	RNA binding protein, fox-1 homolog (C. elegans) 3 [Source:MGI Symbol;Acc:MGI:106368]	3.8984e-06	0.00010578	24	4	9.89949	35.6667	19.6212	0.550127		0.27548	1	20	8	9.19239	34.4649	4.06629	0.117983		0.00192222	0.0276923	24	2	9.19239	25.2222	13.4291	0.532429
ENSMUSG00000025578	Cbx8	chromobox 8 [Source:MGI Symbol;Acc:MGI:1353589]	0.0272278	0.201253	20	8	14.1421	86.1897	19.7416	0.229049		0.381504	1	24	4	19.0919	103.028	1.92172	0.0186524		0.0439282	0.322801	24	4	28.9914	105.528	17.9899	0.170475
ENSMUSG00000025597	Klhl4	kelch-like 4 [Source:MGI Symbol;Acc:MGI:2442829]	0.0078104	0.0699666	24	2	16.9706	48.8056	20.1422	0.412702		0.255711	0.990556	20	8	16.2635	60.7227	9.48036	0.156125		8.98343e-09	1.44698e-06	24	4	9.19239	31.6944	15.053	0.474942
ENSMUSG00000025608	Podxl	podocalyxin-like [Source:MGI Symbol;Acc:MGI:1351317]	1.29027e-08	8.35019e-07	24	2	143.896	830.639	181.919	0.219011		0.612707	1	20	4	12.7279	757.408	31.4526	0.0415266		0.00277085	0.0371407	24	8	36.416	563.583	45.7481	0.0811736
ENSMUSG00000025666	Tmem47	transmembrane protein 47 [Source:MGI Symbol;Acc:MGI:2177570]	3.40857e-07	1.29862e-05	24	2	267.286	630.777	330.083	0.523295		0.394934	1	20	2	71.4178	656.005	66.6348	0.101577		8.3506e-08	8.34858e-06	24	4	106.42	486.833	88.7727	0.182347
ENSMUSG00000025732	Mcrip2	MAPK regulated corepressor interacting protein 2 [Source:MGI Symbol;Acc:MGI:1915491]	0.0201992	0.157049	20	12	83.573	854.471	101.956	0.11932		1	1	20	0	97.5949	807.432	10.5658	0.0130857		3.00126e-08	3.79152e-06	20	12	107.544	881.5	191.488	0.21723
ENSMUSG00000025738	Fbxl16	F-box and leucine-rich repeat protein 16 [Source:MGI Symbol;Acc:MGI:2448488]	1.45635e-07	6.33042e-06	24	4	51.2652	190.722	58.9167	0.308913		0.318943	1	20	2	5.65685	156.732	34.3532	0.219185		0.00149757	0.0226259	24	2	25.4558	138.388	39.0113	0.281898
ENSMUSG00000025742	Prps2	phosphoribosyl pyrophosphate synthetase 2 [Source:MGI Symbol;Acc:MGI:97776]	0.00591773	0.0553907	20	4	36.0624	583.427	68.8313	0.117978		0.111315	0.50945	24	6	58.5308	698.654	18.6658	0.0267168		0.00089598	0.0149337	24	4	106.95	605.433	89.2843	0.147472
ENSMUSG00000025776	Crispld1	cysteine-rich secretory protein LCCL domain containing 1 [Source:MGI Symbol;Acc:MGI:1934666]	0.000196523	0.0029707	24	2	7.77817	20.3178	7.71034	0.379488		0.219783	0.87614	24	20	2.12132	17.6911	1.9028	0.107557		0.00204807	0.0292583	24	2	3.53553	13.5236	4.50942	0.333448
ENSMUSG00000025777	Gdap1	ganglioside-induced differentiation-associated-protein 1 [Source:MGI Symbol;Acc:MGI:1338002]	6.12367e-09	4.54657e-07	24	2	55.1543	110.25	62.8095	0.569701		1	1	20	10	31.1127	87.3671	10.6307	0.121679		0.00245572	0.0336955	24	0	25.1023	65.1667	23.7385	0.364274
ENSMUSG00000025780	Itih5	inter-alpha-trypsin inhibitor, heavy chain 5 [Source:MGI Symbol;Acc:MGI:1925751]	1.03214e-06	3.35291e-05	20	4	304.763	1485.58	385.283	0.259349		0.0578723	0.297974	20	6	376.888	1742.43	264.089	0.151564		0.000373469	0.00748565	24	4	258.596	1616.26	819.663	0.507135
ENSMUSG00000025790	Slco3a1	solute carrier organic anion transporter family, member 3a1 [Source:MGI Symbol;Acc:MGI:1351867]	1.73817e-10	2.83913e-08	24	4	127.986	489.139	189.538	0.387493		0.286008	1	24	22	11.3137	521.972	31.5618	0.0604665		0.000840783	0.0143267	24	2	42.9567	414.639	60.6982	0.146388
ENSMUSG00000025810	Nrp1	neuropilin 1 [Source:MGI Symbol;Acc:MGI:106206]	3.64682e-05	0.000699518	24	2	120.53	733.566	117.314	0.159922		1	1	20	2	45.375	776.528	11.7322	0.0151085		0.00245572	0.0336955	24	8	56.2716	634.63	77.6479	0.122351
ENSMUSG00000025872	Thoc3	THO complex 3 [Source:MGI Symbol;Acc:MGI:1920916]	0.0108206	0.0925573	20	6	60.8112	481.106	47.3624	0.0984449		0.102326	0.476166	24	4	88.0348	438.25	20.6843	0.0471976		0.0419624	0.313723	20	4	41.7193	403.699	54.9285	0.136063
ENSMUSG00000025887	Casp12	caspase 12 [Source:MGI Symbol;Acc:MGI:1312922]	2.23172e-05	0.00046135	24	4	56.5685	338.111	133.005	0.393377		1	1	24	0	84.4993	366.778	42.317	0.115375		7.99763e-06	0.000328901	24	4	58.6899	294.528	19.1061	0.0648701
ENSMUSG00000025889	Snca	synuclein, alpha [Source:MGI Symbol;Acc:MGI:1277151]	0.000687933	0.00876522	24	4	19.799	114.806	56.1768	0.489321		1	1	20	10	27.5772	95.9428	4.34322	0.0452688		0.00826326	0.0889627	20	6	21.2132	85.8848	27.4264	0.31934
ENSMUSG00000025892	Gria4	glutamate receptor, ionotropic, AMPA4 (alpha 4) [Source:MGI Symbol;Acc:MGI:95811]	7.70321e-07	2.63372e-05	24	2	25.4558	79.6389	29.5779	0.3714		1	1	20	10	19.799	74.422	4.96794	0.0667536		4.67811e-06	0.0002141	24	4	19.0919	55.1944	14.3813	0.260557
ENSMUSG00000025902	Sox17	SRY (sex determining region Y)-box 17 [Source:MGI Symbol;Acc:MGI:107543]	0.000108707	0.00178116	24	2	32.5269	100.746	24.5076	0.243262		0.174041	0.725672	20	4	4.24264	109.174	12.2604	0.112301		0.00351559	0.0450708	24	2	7.07107	67.7222	4.20843	0.0621425
ENSMUSG00000025905	Oprk1	opioid receptor, kappa 1 [Source:MGI Symbol;Acc:MGI:97439]	3.35173e-08	1.85806e-06	24	2	31.1127	64.9722	39.1636	0.602774		1	1	20	10	18.3848	52.5218	5.86933	0.11175		0.0201992	0.178793	24	4	12.0208	39.0833	11.8535	0.303289
ENSMUSG00000026009	Icos	inducible T cell co-stimulator [Source:MGI Symbol;Acc:MGI:1858745]	0.0482011	0.323531	20	10	3.53553	17.7395	2.43713	0.137384		0.167393	0.70541	24	22	3.53553	19.0833	4.08956	0.2143		5.02002e-05	0.00148516	20	18	19.0919	22.8665	19.531	0.854132
ENSMUSG00000026018	Ica1l	islet cell autoantigen 1-like [Source:MGI Symbol;Acc:MGI:1917625]	5.99444e-08	3.0331e-06	24	4	14.1421	39.4444	22.6133	0.573294		0.188277	0.772859	20	8	10.6066	35.1951	4.43806	0.126099		0.000158207	0.00372616	24	4	7.07107	24.2869	8.86571	0.36504
ENSMUSG00000026024	Als2	alsin Rho guanine nucleotide exchange factor [Source:MGI Symbol;Acc:MGI:1921268]	0.00699136	0.0638427	20	10	12.7916	222.01	41.2672	0.18588		0.27548	1	20	6	54.3482	231.131	31.2559	0.135231		0.0381896	0.291453	24	6	71.584	245.728	106.297	0.432579
ENSMUSG00000026051	Ecrg4	ECRG4 augurin precursor [Source:MGI Symbol;Acc:MGI:1926146]	0.00395327	0.039313	24	2	4.94975	8.02778	4.8905	0.609197		0.0899635	0.427277	24	20	1.41421	9.05556	2.06609	0.228157		0.000244564	0.00529944	24	4	2.12132	7.16667	4.46212	0.622622
ENSMUSG00000026058	Khdrbs2	KH domain containing, RNA binding, signal transduction associated 2 [Source:MGI Symbol;Acc:MGI:2159649]	0.000644796	0.00832535	24	4	5.65685	19.4542	9.41614	0.484016		1	1	24	18	5.65685	21.3892	1.78817	0.0836018		0.000399415	0.00784835	24	2	4.24264	11.3056	5.68011	0.502417
ENSMUSG00000026096	Osgepl1	O-sialoglycoprotein endopeptidase-like 1 [Source:MGI Symbol;Acc:MGI:1919335]	0.0399966	0.276925	20	6	15.7473	208.605	18.4216	0.0883088		1	1	24	0	16.2917	207.324	12.618	0.0608613		0.00277085	0.0371407	24	4	19.8025	193.933	25.1547	0.129709
ENSMUSG00000026109	Tmeff2	transmembrane protein with EGF-like and two follistatin-like domains 2 [Source:MGI Symbol;Acc:MGI:1861735]	1.03214e-06	3.35291e-05	24	4	21.9203	72.6667	27.6515	0.380525		1	1	20	10	19.799	63.1107	3.66931	0.0581408		0.000158207	0.00372616	20	2	9.19239	43.5242	13.4172	0.308271
ENSMUSG00000026114	Cnga3	cyclic nucleotide gated channel alpha 3 [Source:MGI Symbol;Acc:MGI:1341818]	0.000101062	0.00168203	24	4	9.89949	48.0336	13.6142	0.283431		0.519357	1	24	20	4.94975	31.1944	7.72414	0.247613		0.00871612	0.0924987	20	6	7.77817	34.5552	12.9372	0.374392
ENSMUSG00000026154	Sdhaf4	succinate dehydrogenase complex assembly factor 4 [Source:MGI Symbol;Acc:MGI:1915252]	0.000687933	0.00876522	20	6	43.8335	200.011	42.8499	0.214237		0.111315	0.50945	24	4	39.598	217.806	3.09091	0.0141911		0.000126319	0.00307117	24	6	43.4977	222.082	21.0004	0.0945612
ENSMUSG00000026163	Sphkap	SPHK1 interactor, AKAP domain containing [Source:MGI Symbol;Acc:MGI:1924879]	1.00935e-08	6.7741e-07	24	4	25.1094	64.0283	42.1779	0.658739		0.237165	0.931283	20	8	14.8492	54.6399	5.91966	0.10834		0.00419687	0.0518559	20	6	8.48528	39.8475	9.97805	0.250406
ENSMUSG00000026204	Ptprn	protein tyrosine phosphatase, receptor type, N [Source:MGI Symbol;Acc:MGI:102765]	2.82951e-09	2.41994e-07	24	4	200.101	771.166	352.031	0.456492		0.102326	0.476166	20	8	142.836	604.591	76.4857	0.126508		0.00261329	0.0355797	20	6	145.664	541.926	156.591	0.288953
ENSMUSG00000026228	Htr2b	5-hydroxytryptamine (serotonin) receptor 2B [Source:MGI Symbol;Acc:MGI:109323]	2.82951e-09	2.41994e-07	24	2	56.8903	179.503	69.0656	0.384761		0.126	0.561804	20	2	13.7037	150.308	34.6639	0.230619		5.87635e-05	0.00167196	20	2	39.1879	126.383	46.79	0.370225
ENSMUSG00000026249	Serpine2	serine (or cysteine) peptidase inhibitor, clade E, member 2 [Source:MGI Symbol;Acc:MGI:101780]	4.28825e-06	0.000115494	24	2	270.115	725.131	294.863	0.406634		1	1	24	0	88.7419	697.806	74.7241	0.107084		3.35173e-08	4.13518e-06	24	4	143.719	543.092	209.267	0.385324
ENSMUSG00000026335	Pam	peptidylglycine alpha-amidating monooxygenase [Source:MGI Symbol;Acc:MGI:97475]	8.61938e-12	3.40002e-09	24	2	695.44	2580.81	935.395	0.362443		0.0692291	0.344991	20	2	27.0468	2666.82	358.194	0.134315		8.46996e-07	5.30388e-05	24	4	551.897	2346.43	769.234	0.327831
ENSMUSG00000026354	Lct	lactase [Source:MGI Symbol;Acc:MGI:104576]	0.00373443	0.0375489	20	4	2.82843	6.12208	3.56249	0.581909		0.919602	1	20	2	0.707107	4.40965	1.08209	0.245392		0.0114291	0.114244	20	18	2.12132	3.34049	1.80104	0.539155
ENSMUSG00000026424	Gpr37l1	G protein-coupled receptor 37-like 1 [Source:MGI Symbol;Acc:MGI:1928503]	1.27074e-09	1.30879e-07	24	4	72.1249	332.056	131.558	0.396193		0.438511	1	20	8	43.1335	340.218	24.8938	0.0731702		0.000399415	0.00784835	24	2	38.1838	236.278	61.0774	0.258498
ENSMUSG00000026471	Mr1	major histocompatibility complex, class I-related [Source:MGI Symbol;Acc:MGI:1195463]	1.6648e-09	1.60091e-07	24	2	84.8528	199.028	103.3	0.519025		0.148339	0.639048	20	2	26.8701	180.648	35.987	0.199211		9.34169e-05	0.00241825	24	2	28.9914	146.111	32.1278	0.219886
ENSMUSG00000026478	Lamc1	laminin, gamma 1 [Source:MGI Symbol;Acc:MGI:99914]	3.35173e-08	1.85806e-06	20	4	229.81	1296.28	239.884	0.185055		0.167393	0.70541	20	6	193.747	1464.97	122.356	0.083521		0.0182495	0.164985	24	4	277.186	1106.75	74.8283	0.0676108
ENSMUSG00000026492	Tfb2m	transcription factor B2, mitochondrial [Source:MGI Symbol;Acc:MGI:107937]	7.51115e-08	3.66618e-06	20	4	73.5391	562	91.1585	0.162204		0.892615	1	24	6	38.8909	607.022	23.9084	0.0393863		0.00740088	0.0817268	24	6	73.5391	601.054	67.1432	0.111709
ENSMUSG00000026500	Cox20	cytochrome c oxidase assembly protein 20 [Source:MGI Symbol;Acc:MGI:1913609]	0.00558394	0.0525719	20	6	41.0829	536.374	51.2981	0.0956387		0.203506	0.823424	24	6	52.614	637.476	33.4817	0.0525223		1.59578e-05	0.000578691	20	12	44.5053	674.191	146.148	0.216776
ENSMUSG00000026527	Rgs7	regulator of G protein signaling 7 [Source:MGI Symbol;Acc:MGI:1346089]	2.86693e-05	0.000573446	24	2	16.2635	39.9444	16.8309	0.421358		0.409177	1	20	2	2.82843	32.1052	9.52053	0.296542		0.000227086	0.00496336	24	4	9.19239	26	8.80808	0.338772
ENSMUSG00000026564	Dusp27	dual specificity phosphatase 27 (putative) [Source:MGI Symbol;Acc:MGI:2685055]	0.0381896	0.266867	24	0	2.82843	11.6111	3.82088	0.329071		1	1	20	16	2.12132	9.49885	1.64029	0.172683		0.00444048	0.0539576	24	0	3.53553	10.9722	3.43678	0.313226
ENSMUSG00000026585	Kifap3	kinesin-associated protein 3 [Source:MGI Symbol;Acc:MGI:107566]	1.91934e-09	1.78644e-07	20	4	73.5391	382.002	103.513	0.270974		0.0724218	0.35859	20	2	33.234	404.631	39.8181	0.098406		1.59578e-05	0.000578691	24	4	73.3623	341.917	75.7096	0.221427
ENSMUSG00000026712	Mrc1	mannose receptor, C type 1 [Source:MGI Symbol;Acc:MGI:97142]	1.84544e-06	5.53592e-05	24	4	44.5477	311.833	105.301	0.337682		0.674572	1	24	6	2.12132	335.472	5.08295	0.0151516		5.31718e-08	5.89526e-06	24	8	53.3866	285.639	43.8113	0.15338
ENSMUSG00000026748	Plxdc2	plexin domain containing 2 [Source:MGI Symbol;Acc:MGI:1914698]	3.10105e-05	0.000609344	24	2	72.4784	189.361	64.9745	0.343125		0.219783	0.87614	20	4	7.77817	187.058	23.1374	0.123691		2.69231e-06	0.000137185	24	4	43.6638	144.306	27.596	0.191233
ENSMUSG00000026761	Orc4	origin recognition complex, subunit 4 [Source:MGI Symbol;Acc:MGI:1347043]	0.000262043	0.00379586	20	4	18.71	436.699	54.6266	0.12509		0.148339	0.639048	20	16	72.5845	539.702	57.2743	0.106122		0.000399415	0.00784835	20	12	41.6981	499.777	64.423	0.128904
ENSMUSG00000026764	Kif5c	kinesin family member 5C [Source:MGI Symbol;Acc:MGI:1098269]	3.22195e-11	8.64945e-09	24	4	94.7523	254.806	122.732	0.481671		0.286008	1	20	8	57.9828	229.448	24.1311	0.10517		0.000158207	0.00372616	24	4	45.9619	164.25	77.053	0.46912
ENSMUSG00000026768	Itga8	integrin alpha 8 [Source:MGI Symbol;Acc:MGI:109442]	1.28859e-10	2.27113e-08	24	2	113.052	198.569	125.795	0.633507		1	1	20	8	33.333	205.468	6.11706	0.0297713		3.00126e-08	3.79152e-06	24	4	48.7833	147.323	66.3953	0.450677
ENSMUSG00000026782	Abi2	abl interactor 2 [Source:MGI Symbol;Acc:MGI:106913]	7.70321e-07	2.63372e-05	24	2	77.4282	224.098	84.9291	0.378982		1	1	24	18	49.9111	230.191	9.70246	0.0421496		0.00625152	0.0710368	24	4	16.2635	171.205	5.66341	0.0330797
ENSMUSG00000026817	Ak1	adenylate kinase 1 [Source:MGI Symbol;Acc:MGI:87977]	4.28197e-05	0.000800691	24	4	51.9723	328.861	115.753	0.35198		0.255711	0.990556	20	6	21.9203	360.577	51.1113	0.141749		2.46172e-06	0.000128948	24	2	55.1543	251.139	65.1274	0.259328
ENSMUSG00000026824	Kcnj3	potassium inwardly-rectifying channel, subfamily J, member 3 [Source:MGI Symbol;Acc:MGI:104742]	0.00699136	0.0638427	24	4	5.65685	31.6111	11.9495	0.378016		0.947912	1	20	8	7.07107	29.3296	2.44439	0.0833421		0.000211804	0.00472191	24	2	5.65685	18.5556	6.75556	0.364072
ENSMUSG00000026825	Dnm1	dynamin 1 [Source:MGI Symbol;Acc:MGI:107384]	1.86781e-08	1.14368e-06	24	4	101.47	413.5	138.323	0.334518		0.789759	1	20	8	41.0122	373.811	30.9431	0.0827775		0.0419624	0.313723	20	6	43.8406	310.891	46.9668	0.151072
ENSMUSG00000026832	Cytip	cytohesin 1 interacting protein [Source:MGI Symbol;Acc:MGI:2183535]	0.00528308	0.0503608	20	8	22.6274	202.367	28.3748	0.140214		0.160745	0.681457	20	4	26.8701	196.823	24.3615	0.123773		0.000644796	0.011515	20	18	55.1543	205.19	45.0408	0.219508
ENSMUSG00000026833	Olfm1	olfactomedin 1 [Source:MGI Symbol;Acc:MGI:1860437]	2.37082e-08	1.40137e-06	24	2	282.843	743.111	308.427	0.415048		0.839925	1	20	6	28.9914	707.354	106.655	0.150781		6.12367e-09	1.03524e-06	24	2	89.9793	498.833	106.838	0.214176
ENSMUSG00000026854	Usp20	ubiquitin specific peptidase 20 [Source:MGI Symbol;Acc:MGI:1921520]	0.00131949	0.0153916	20	6	41.0122	308.745	34.417	0.111474		0.355419	1	20	2	6.36396	296.387	29.4753	0.0994488		0.00180994	0.0264761	20	4	41.7193	261.918	49.0534	0.187285
ENSMUSG00000026874	Hc	hemolytic complement [Source:MGI Symbol;Acc:MGI:96031]	0.0300186	0.217691	20	4	4.24264	11.7808	3.71696	0.31551		1	1	20	18	3.53553	12.9365	2.32477	0.179706		0.0460646	0.33565	20	6	4.24264	14.3316	3.74272	0.261151
ENSMUSG00000026888	Grb14	growth factor receptor bound protein 14 [Source:MGI Symbol;Acc:MGI:1355324]	1.45635e-07	6.33042e-06	24	2	104.475	278.139	123.058	0.442432		0.195891	0.799701	20	2	36.0624	295.653	57.575	0.194738		1.25521e-06	7.38181e-05	24	2	60.1041	234.278	68.0254	0.290362
ENSMUSG00000026934	Lhx3	LIM homeobox protein 3 [Source:MGI Symbol;Acc:MGI:102673]	0.00149757	0.0171515	24	10	2.82843	3	3.70466	1.23489		1	1	20	0	0.707107	1.53183	0.0243163	0.015874		1.74223e-05	0.000622843	20	12	2.82843	3.61781	2.93386	0.810949
ENSMUSG00000026959	Grin1	glutamate receptor, ionotropic, NMDA1 (zeta 1) [Source:MGI Symbol;Acc:MGI:95819]	1.59578e-05	0.000349708	24	4	24.2997	92.6056	36.1129	0.389964		0.0578723	0.297974	20	8	16.5463	80.0903	8.83803	0.110351		0.00699136	0.0778719	24	2	16.1415	65.4186	26.7299	0.408598
ENSMUSG00000026986	Hnmt	histamine N-methyltransferase [Source:MGI Symbol;Acc:MGI:2153181]	1.14367e-06	3.68633e-05	24	2	33.234	81.3611	35.091	0.4313		0.136773	0.598967	24	20	3.53553	84.4722	12.4856	0.147808		1.1707e-07	1.10561e-05	24	2	15.9099	66.5	17.8384	0.268247
ENSMUSG00000027004	Frzb	frizzled-related protein [Source:MGI Symbol;Acc:MGI:892032]	6.70035e-06	0.000167108	24	2	50.9117	127.167	51.6247	0.405961		0.438511	1	24	14	6.71751	176.806	15.0224	0.0849658		6.12367e-09	1.03524e-06	24	2	35.7089	86.6944	37.4259	0.431699
ENSMUSG00000027010	Slc25a12	solute carrier family 25 (mitochondrial carrier, Aralar), member 12 [Source:MGI Symbol;Acc:MGI:1926080]	1.6648e-09	1.60091e-07	24	2	118.812	594.627	140.121	0.235645		0.519357	1	0	NaN	0	575.5	NA	NA		2.43227e-05	0.000819033	20	4	77.0746	428.973	94.2236	0.219649
ENSMUSG00000027015	Cybrd1	cytochrome b reductase 1 [Source:MGI Symbol;Acc:MGI:2654575]	4.651e-05	0.000864954	20	8	17.5716	62.1498	18.6422	0.299957		1	1	20	2	7.03571	52.4402	1.27182	0.0242528		0.000458454	0.00878226	24	8	9.84116	56.3675	11.9619	0.212213
ENSMUSG00000027074	Slc43a3	solute carrier family 43, member 3 [Source:MGI Symbol;Acc:MGI:1931054]	0.0156616	0.126943	24	2	195.264	742.439	102.369	0.137882		0.453603	1	0	NaN	0	637.5	NA	NA		8.76357e-06	0.00035761	24	8	63.8164	503.889	57.0948	0.113308
ENSMUSG00000027075	Slc43a1	solute carrier family 43, member 1 [Source:MGI Symbol;Acc:MGI:1931352]	3.10105e-05	0.000609344	20	6	16.2635	91.5194	15.4777	0.169119		0.237165	0.931283	24	2	5.65685	97.2778	8.95459	0.0920517		1.34607e-05	0.000505853	24	6	22.0971	78.5278	17.7507	0.226043
ENSMUSG00000027082	Tfpi	tissue factor pathway inhibitor [Source:MGI Symbol;Acc:MGI:1095418]	9.39566e-07	3.12933e-05	24	2	75.4836	258.389	88.7987	0.343663		0.519357	1	20	2	24.0416	265.52	27.0477	0.101867		3.76218e-07	2.76144e-05	24	6	62.9325	218.194	27.4298	0.125713
ENSMUSG00000027189	Trim44	tripartite motif-containing 44 [Source:MGI Symbol;Acc:MGI:1931835]	0.000146575	0.00230896	24	2	101.625	837.2	143.926	0.171914		0.106655	0.491068	20	18	104.652	884.952	84.4688	0.0954501		0.0300186	0.241356	24	4	100.409	748.333	53.9545	0.0720996
ENSMUSG00000027210	Meis2	Meis homeobox 2 [Source:MGI Symbol;Acc:MGI:108564]	6.99851e-09	5.06005e-07	24	2	136.825	457.981	141.042	0.307963		0.0979977	0.458377	24	20	10.6066	482.441	27.0721	0.0561148		2.96751e-06	0.0001495	24	2	63.6396	357.474	59.3981	0.166161
ENSMUSG00000027227	Sord	sorbitol dehydrogenase [Source:MGI Symbol;Acc:MGI:98266]	0.00245572	0.026229	24	14	504.125	2862.91	362.199	0.126514		0.555081	1	20	18	535.28	2922.62	329.102	0.112605		0.0246724	0.20852	20	6	597.505	2737.96	348.128	0.127149
ENSMUSG00000027254	Map1a	microtubule-associated protein 1 A [Source:MGI Symbol;Acc:MGI:1306776]	2.17389e-09	1.96042e-07	24	4	136.625	564.186	197.012	0.349196		0.136773	0.598967	20	8	54.7796	569.774	64.3829	0.112997		0.0108206	0.109235	24	2	43.579	435.274	68.8736	0.158231
ENSMUSG00000027273	Snap25	synaptosomal-associated protein 25 [Source:MGI Symbol;Acc:MGI:98331]	2.23113e-06	6.48169e-05	24	2	262.69	794.898	368.22	0.463229		0.865629	1	20	8	234.759	722.338	112.067	0.155145		0.00351559	0.0450708	24	2	137.002	529.94	190.576	0.359617
ENSMUSG00000027297	Ltk	leukocyte tyrosine kinase [Source:MGI Symbol;Acc:MGI:96840]	3.64661e-10	5.20818e-08	24	4	19.0919	60.7778	27.6843	0.455501		0.318943	1	20	6	7.07107	54.0157	12.7101	0.235304		0.0381896	0.291453	24	2	8.48528	48.25	12.2545	0.25398
ENSMUSG00000027309	Dnaaf9	dynein axonemal assembly factor 9 [Source:MGI Symbol;Acc:MGI:1923029]	0.00016984	0.00262272	24	4	175.529	703.205	231.945	0.32984		0.0899635	0.427277	20	18	97.114	758.423	92.1321	0.121479		0.0482011	0.3457	24	4	113.176	649.489	9.68121	0.0149059
ENSMUSG00000027358	Bmp2	bone morphogenetic protein 2 [Source:MGI Symbol;Acc:MGI:88177]	0.000399415	0.00547271	24	14	67.8823	334.278	59.9907	0.179463		1	1	20	2	52.3259	329.745	27.4399	0.0832157		0.0127076	0.123968	20	12	31.8198	369.328	58.6742	0.158867
ENSMUSG00000027360	Hdc	histidine decarboxylase [Source:MGI Symbol;Acc:MGI:96062]	0.00180994	0.0202961	24	4	4.94975	14.25	1.28535	0.0902002		0.265595	1	20	2	0.707107	17.4563	3.21855	0.184377		0.0141147	0.134969	20	0	4.94975	11.3921	2.81421	0.247032
ENSMUSG00000027400	Pdyn	prodynorphin [Source:MGI Symbol;Acc:MGI:97535]	0.00351559	0.0356016	24	4	7.07107	37.4444	17.3763	0.464054		0.131387	0.581395	20	8	8.48528	29.4942	5.93132	0.201101		0.00740088	0.0817268	20	2	9.89949	35.6256	13.4894	0.378645
ENSMUSG00000027438	Napb	N-ethylmaleimide sensitive fusion protein attachment protein beta [Source:MGI Symbol;Acc:MGI:104562]	6.4326e-10	8.03881e-08	24	2	99.4404	248.563	124.313	0.500126		0.976222	1	20	8	46.669	214.388	17.4348	0.0813236		0.000525536	0.00974847	24	0	40.3051	165.032	41.2912	0.250202
ENSMUSG00000027457	Snph	syntaphilin [Source:MGI Symbol;Acc:MGI:2139270]	1.00935e-08	6.7741e-07	24	4	41.7193	168.167	39.5328	0.235081		0.573943	1	20	6	16.9706	197.234	25.584	0.129714		0.00192222	0.0276923	24	2	24.572	138	21.945	0.159022
ENSMUSG00000027499	Pkia	protein kinase inhibitor, alpha [Source:MGI Symbol;Acc:MGI:104747]	5.31718e-08	2.7261e-06	24	2	105.359	283.639	131.412	0.463308		0.131387	0.581395	24	20	16.9706	331.028	35.4435	0.107071		4.74866e-09	8.31891e-07	24	2	47.7297	219.139	56.1841	0.256386
ENSMUSG00000027500	Stmn2	stathmin-like 2 [Source:MGI Symbol;Acc:MGI:98241]	8.01605e-05	0.0013748	24	2	311.127	1099.61	419.571	0.381563		0.120988	0.545071	20	8	325.269	1029.71	184.917	0.179581		0.00149757	0.0226259	24	4	197.636	704.306	274.088	0.389161
ENSMUSG00000027550	Lrrcc1	leucine rich repeat and coiled-coil domain containing 1 [Source:MGI Symbol;Acc:MGI:1918960]	1.2398e-05	0.000284493	20	4	27.5772	156.569	36.421	0.232619		0.409177	1	20	4	5.65685	185.344	5.51602	0.029761		0.0108206	0.109235	20	4	15.4149	163.009	21.9459	0.13463
ENSMUSG00000027560	Dok5	docking protein 5 [Source:MGI Symbol;Acc:MGI:1924079]	5.87635e-05	0.00105233	24	4	4.94975	15.7503	7.65995	0.486337		1	1	24	18	2.12132	17.5	0.0537728	0.00307273		0.00089598	0.0149337	20	6	4.94975	15.3609	5.38935	0.350849
ENSMUSG00000027562	Car2	carbonic anhydrase 2 [Source:MGI Symbol;Acc:MGI:88269]	5.31718e-08	2.7261e-06	24	16	2501.92	14408.9	5264.62	0.365374		0.174041	0.725672	20	18	2839.03	14030.8	1994.44	0.142147		7.34899e-06	0.000310144	20	12	1863.24	17392.7	2751.45	0.158196
ENSMUSG00000027574	Nkain4	Na+/K+ transporting ATPase interacting 4 [Source:MGI Symbol;Acc:MGI:1915372]	0.0363825	0.255781	24	4	5.65685	53.4167	19.3662	0.362549		1	1	20	8	8.48528	53.0326	1.88986	0.0356359		0.00871612	0.0924987	20	2	5.65685	36.566	8.78127	0.240149
ENSMUSG00000027584	Oprl1	opioid receptor-like 1 [Source:MGI Symbol;Acc:MGI:97440]	2.0602e-05	0.000434095	24	2	18.3848	47.0833	24.6506	0.523552		0.181159	0.750655	20	8	10.6066	38.0523	5.7445	0.150963		0.00116118	0.0184877	24	4	6.36396	28.0278	11.2828	0.402559
ENSMUSG00000027746	Ufm1	ubiquitin-fold modifier 1 [Source:MGI Symbol;Acc:MGI:1915140]	6.99851e-09	5.06005e-07	24	2	206.475	1434.81	296.846	0.206889		1	1	20	0	106.773	1428.76	40.775	0.0285387		0.00558394	0.0649399	24	8	104.652	1459.83	96.5019	0.0661047
ENSMUSG00000027748	Trpc4	transient receptor potential cation channel, subfamily C, member 4 [Source:MGI Symbol;Acc:MGI:109525]	3.78936e-08	2.0574e-06	24	2	22.6274	51.0556	25.7487	0.504327		0.573943	1	20	6	4.24264	50.8681	8.22579	0.161708		0.000525536	0.00974847	24	2	10.6066	37.3056	9.82061	0.263248
ENSMUSG00000027750	Postn	periostin, osteoblast specific factor [Source:MGI Symbol;Acc:MGI:1926321]	4.85206e-10	6.40891e-08	24	4	1057.83	3853.25	1391.02	0.361		0.228474	0.905681	0	NaN	0	4273	NA	NA		2.5017e-09	5.07215e-07	24	6	729.734	3455.97	496.977	0.143802
ENSMUSG00000027778	Ift80	intraflagellar transport 80 [Source:MGI Symbol;Acc:MGI:1915509]	1.47092e-05	0.000327798	20	4	25.4771	148.801	33.8437	0.227443		0.355419	1	0	NaN	0	182	NA	NA		0.0315411	0.251851	24	4	26.8771	145.742	13.6154	0.0934213
ENSMUSG00000027801	Tm4sf4	transmembrane 4 superfamily member 4 [Source:MGI Symbol;Acc:MGI:2385173]	9.39566e-07	3.12933e-05	24	2	77.7817	193.667	104.495	0.53956		0.296536	1	20	8	41.0122	173.43	22.9645	0.132414		6.152e-06	0.000268622	20	6	49.4975	145.6	49.4013	0.339295
ENSMUSG00000027803	Wwtr1	WW domain containing transcription regulator 1 [Source:MGI Symbol;Acc:MGI:1917649]	5.07725e-12	2.28224e-09	24	2	250.669	630	264.794	0.420308		0.181159	0.750655	24	20	13.9654	690.861	48.4856	0.0701814		2.63281e-05	0.000873377	24	4	102.53	520.417	18.952	0.036417
ENSMUSG00000027805	Pfn2	profilin 2 [Source:MGI Symbol;Acc:MGI:97550]	3.76218e-07	1.40382e-05	24	2	156.978	445.111	204.291	0.458967		0.718774	1	20	8	98.2878	438.721	32.7488	0.074646		0.00149757	0.0226259	24	0	71.7713	315.028	70.3956	0.223458
ENSMUSG00000027827	Kcnab1	potassium voltage-gated channel, shaker-related subfamily, beta member 1 [Source:MGI Symbol;Acc:MGI:109155]	3.40857e-07	1.29862e-05	24	2	24.0416	51.5	27.2911	0.529925		1	1	24	18	14.1421	46.0278	0.849045	0.0184464		0.000196523	0.00443408	24	2	12.0208	36.75	17.3601	0.472384
ENSMUSG00000027834	Serpini1	serine (or cysteine) peptidase inhibitor, clade I, member 1 [Source:MGI Symbol;Acc:MGI:1194506]	1.29875e-07	5.74004e-06	24	2	65.2306	169.792	69.5712	0.409744		0.892615	1	20	8	42.4264	152.995	14.6178	0.0955441		0.00625152	0.0710368	20	6	21.9203	119.229	27.6912	0.232252
ENSMUSG00000027843	Ptpn22	protein tyrosine phosphatase, non-receptor type 22 (lymphoid) [Source:MGI Symbol;Acc:MGI:107170]	8.01605e-05	0.0013748	24	6	14.8492	85.3889	18.1582	0.212653		0.0692291	0.344991	24	22	4.94975	74.1111	12.1244	0.163597		0.00217392	0.0305963	20	18	39.598	79.5557	38.1419	0.479436
ENSMUSG00000027848	Olfml3	olfactomedin-like 3 [Source:MGI Symbol;Acc:MGI:1914877]	2.0602e-05	0.000434095	24	2	167.761	574.389	194.468	0.338565		0.742035	1	20	6	36.7696	628.015	94.4416	0.150381		8.76357e-06	0.00035761	24	2	88.3883	412.801	101.294	0.245381
ENSMUSG00000027849	Syt6	synaptotagmin VI [Source:MGI Symbol;Acc:MGI:1859544]	1.45635e-07	6.33042e-06	24	4	42.78	170.332	82.7078	0.485567		1	1	20	10	31.1127	128.418	12.8353	0.0999496		0.00312286	0.0409966	20	6	33.234	125.585	35.6281	0.283697
ENSMUSG00000027857	Tshb	thyroid stimulating hormone, beta subunit [Source:MGI Symbol;Acc:MGI:98848]	0.000525536	0.00696542	20	4	4.24264	8.54977	4.42711	0.517804		1	1	24	22	0.707107	7.44444	1.34715	0.180961		0.0127076	0.123968	20	2	1.41421	5.67734	1.98096	0.348924
ENSMUSG00000027859	Ngf	nerve growth factor [Source:MGI Symbol;Acc:MGI:97321]	0.00971662	0.08451	24	2	18.3848	47.3056	19.146	0.404729		0.255711	0.990556	20	4	4.94975	51.3311	11.3699	0.221502		0.00871612	0.0924987	24	4	7.77817	31.6944	5.55556	0.175285
ENSMUSG00000027894	Slc6a17	solute carrier family 6 (neurotransmitter transporter), member 17 [Source:MGI Symbol;Acc:MGI:2442535]	1.40744e-11	4.80069e-09	24	4	176.437	501.035	213.012	0.425144		0.394934	1	20	4	19.0919	457.264	89.8023	0.196391		7.32868e-10	1.86386e-07	24	4	130.815	362.83	107.69	0.296807
ENSMUSG00000027931	Npr1	natriuretic peptide receptor 1 [Source:MGI Symbol;Acc:MGI:97371]	0.000146575	0.00230896	24	4	40.5915	202.826	19.5379	0.0963285		0.0605989	0.310332	20	8	23.3345	210.581	21.0982	0.10019		0.000227086	0.00496336	24	0	21.2132	130.104	23.7518	0.18256
ENSMUSG00000027937	Jtb	jumping translocation breakpoint [Source:MGI Symbol;Acc:MGI:1346082]	9.39566e-07	3.12933e-05	20	4	123.037	810.912	144.636	0.178362		0.0692291	0.344991	24	2	84.8528	882.25	43.8248	0.049674		0.00192222	0.0276923	24	8	107.834	917.278	86.6954	0.0945138
ENSMUSG00000027966	Col11a1	collagen, type XI, alpha 1 [Source:MGI Symbol;Acc:MGI:88446]	3.78936e-08	2.0574e-06	24	2	21.9203	55.5	25.3072	0.455985		0.555081	1	0	NaN	0	39.5	NA	NA		0.00245572	0.0336955	20	2	6.36396	36.5534	11.1409	0.304784
ENSMUSG00000027971	Ndst4	N-deacetylase/N-sulfotransferase (heparin glucosaminyl) 4 [Source:MGI Symbol;Acc:MGI:1932545]	6.99851e-09	5.06005e-07	24	2	43.8548	84.9019	54.0732	0.63689		1	1	20	10	28.9914	76.9562	2.78458	0.036184		0.00871612	0.0924987	24	2	16.9706	50.0833	24.2798	0.484789
ENSMUSG00000028020	Glrb	glycine receptor, beta subunit [Source:MGI Symbol;Acc:MGI:95751]	1.47092e-05	0.000327798	24	2	31.445	71.8461	40.0045	0.556808		1	1	20	10	25.4346	72.2828	0.493173	0.00682283		0.00740088	0.0817268	20	6	11.936	49.9964	13.9097	0.278214
ENSMUSG00000028041	Adam15	a disintegrin and metallopeptidase domain 15 (metargidin) [Source:MGI Symbol;Acc:MGI:1333882]	0.000126319	0.00203239	24	2	106.78	1036.72	127.401	0.122888		0.368073	1	24	2	41.044	1153.26	79.8768	0.0692619		0.00444048	0.0539576	20	6	173.326	1112.88	128.129	0.115133
ENSMUSG00000028076	Cd1d1	CD1d1 antigen [Source:MGI Symbol;Acc:MGI:107674]	0.00528308	0.0503608	20	6	19.7848	86.2338	18.1471	0.210441		0.0662772	0.333665	24	4	21.9415	102.999	24.2017	0.234969		8.3506e-08	8.34858e-06	20	4	21.9203	75.214	31.2904	0.416018
ENSMUSG00000028134	Ptbp2	polypyrimidine tract binding protein 2 [Source:MGI Symbol;Acc:MGI:1860489]	1.61394e-07	6.87123e-06	24	2	141.775	498.667	149.95	0.300701		0.485557	1	24	18	102.53	539.583	24.2714	0.0449817		5.87635e-05	0.00167196	20	2	35.3553	367.086	50.6623	0.138012
ENSMUSG00000028161	Ppp3ca	protein phosphatase 3, catalytic subunit, alpha isoform [Source:MGI Symbol;Acc:MGI:107164]	0.0133777	0.110643	20	2	277.893	1707.51	248.365	0.145455		1	1	20	2	243.952	1837.65	24.2283	0.0131844		0.00395327	0.0493295	24	6	236.527	1663.42	158.822	0.0954795
ENSMUSG00000028167	Bdh2	3-hydroxybutyrate dehydrogenase, type 2 [Source:MGI Symbol;Acc:MGI:1917022]	0.000428934	0.00583991	24	4	12.0208	41.8611	19.5808	0.467757		0.102326	0.476166	20	4	3.53553	37.9944	18.9853	0.499685		0.00395327	0.0493295	24	4	8.48528	30.2222	3.2096	0.1062
ENSMUSG00000028172	Tacr3	tachykinin receptor 3 [Source:MGI Symbol;Acc:MGI:892968]	1.74223e-05	0.000377805	24	4	12.7279	39.3611	18.7424	0.476166		0.394934	1	0	NaN	0	38.5	NA	NA		3.96439e-05	0.00122017	24	6	12.0208	37.4722	9.46119	0.252485
ENSMUSG00000028186	Uox	urate oxidase [Source:MGI Symbol;Acc:MGI:98907]	0.0272278	0.201253	20	6	2.82843	9.4333	2.48034	0.262935		1	1	20	0	5.65685	16.9723	1.3329	0.0785339		0.00169767	0.0251317	24	4	4.94975	11.1667	8.88889	0.79602
ENSMUSG00000028195	Ccn1	cellular communication network factor 1 [Source:MGI Symbol;Acc:MGI:88613]	7.51115e-08	3.66618e-06	20	4	72.832	321.397	117.411	0.365313		1	1	20	8	279.307	626.728	147.342	0.235097		0.0363825	0.279317	0	NaN	0	355.5	NA	NA
ENSMUSG00000028248	Pnisr	PNN interacting serine/arginine-rich [Source:MGI Symbol;Acc:MGI:1913875]	0.0201992	0.157049	20	18	221.473	799.506	147.565	0.18457		1	1	20	0	107.558	1024.98	45.7419	0.0446269		0.0482011	0.3457	20	18	209.325	918.356	244.382	0.266108
ENSMUSG00000028278	Rragd	Ras-related GTP binding D [Source:MGI Symbol;Acc:MGI:1098604]	2.82951e-09	2.41994e-07	24	4	41.7476	139.494	36.5578	0.262074		1	1	24	0	15.3407	137.465	13.9171	0.101241		0.00498223	0.0592007	24	4	21.6622	124.454	13.6267	0.109492
ENSMUSG00000028310	Ppp3r2	protein phosphatase 3, regulatory subunit B, alpha isoform (calcineurin B, type II) [Source:MGI Symbol;Acc:MGI:107171]	0.000301974	0.00429488	20	6	4.24264	9.69378	4.84128	0.499421		0.0756145	0.370226	20	2	1.41421	6.49348	2.93255	0.451615		0.00180994	0.0264761	20	8	4.94975	13.1805	6.4893	0.492339
ENSMUSG00000028351	Brinp1	bone morphogenic protein/retinoic acid inducible neural specific 1 [Source:MGI Symbol;Acc:MGI:1928478]	0.00331922	0.033969	20	6	4.24264	19.2902	5.09495	0.264121		0.947912	1	20	8	2.82843	14.0077	1.29287	0.0922971		0.00444048	0.0539576	20	8	4.94975	14.2456	4.49954	0.315855
ENSMUSG00000028354	Fmn2	formin 2 [Source:MGI Symbol;Acc:MGI:1859252]	2.09086e-08	1.25508e-06	24	4	16.2635	47.7778	22.0556	0.461628		0.27548	1	24	18	14.1421	42.8333	1.36696	0.0319135		0.00591773	0.0683149	20	6	6.36396	32.3873	8.0599	0.24886
ENSMUSG00000028357	Kif12	kinesin family member 12 [Source:MGI Symbol;Acc:MGI:1098232]	0.0141147	0.11606	24	10	19.799	174.444	30.8882	0.177066		0.355419	1	24	8	2.12132	243.917	15.6274	0.0640686		0.0439282	0.322801	20	4	12.0208	188.861	20.4956	0.108522
ENSMUSG00000028360	Slc44a5	solute carrier family 44, member 5 [Source:MGI Symbol;Acc:MGI:3035141]	0.000458454	0.00618662	24	2	12.7279	38.9444	13.9215	0.357471		0.142556	0.621056	20	6	6.36396	34.8439	12.0707	0.346423		0.00528308	0.0621894	24	2	5.65685	23.0278	8.33196	0.361822
ENSMUSG00000028364	Tnc	tenascin C [Source:MGI Symbol;Acc:MGI:101922]	5.31718e-08	2.7261e-06	24	2	1079.4	2790.31	1162.66	0.416679		0.394934	1	20	8	284.964	2905.87	285.012	0.0980813		2.69231e-06	0.000137185	24	4	489.495	2485.36	295.316	0.118822
ENSMUSG00000028370	Pappa	pregnancy-associated plasma protein A [Source:MGI Symbol;Acc:MGI:97479]	5.60365e-06	0.000144351	24	4	17.6777	85.6389	27.3889	0.319818		0.154542	0.661593	24	18	15.2028	57.7222	7.87064	0.136354		3.8984e-06	0.000186975	24	8	21.2132	69.3889	19.8985	0.286767
ENSMUSG00000028411	Aptx	aprataxin [Source:MGI Symbol;Acc:MGI:1913658]	1.34607e-05	0.000303237	20	6	52.333	280.827	57.0355	0.203099		0.246438	0.962545	20	4	10.6066	242.286	27.145	0.112037		0.0419624	0.313723	20	4	32.5269	249.696	47.6724	0.190922
ENSMUSG00000028420	Tmem38b	transmembrane protein 38B [Source:MGI Symbol;Acc:MGI:1098718]	3.00126e-08	1.70618e-06	24	2	72.3512	408.335	91.8685	0.224983		0.115976	0.525511	20	18	37.4767	397.237	58.9821	0.148481		0.00277085	0.0371407	24	4	62.3244	368.666	25.3036	0.0686356
ENSMUSG00000028445	Enho	energy homeostasis associated [Source:MGI Symbol;Acc:MGI:1916888]	3.8984e-06	0.00010578	24	4	32.5269	163.722	59.3182	0.36231		0.0505206	0.267802	20	4	12.7279	155.764	21.3035	0.136768		0.00419687	0.0518559	24	4	26.5165	120.972	6.2803	0.0519152
ENSMUSG00000028464	Tpm2	tropomyosin 2, beta [Source:MGI Symbol;Acc:MGI:98810]	2.63281e-05	0.000532681	24	2	9487.49	29681.8	9360.15	0.315349		0.237165	0.931283	20	8	6963.78	33719.5	4210.33	0.124863		1.29027e-08	1.88458e-06	24	2	5281.44	23045.2	5854.19	0.254031
ENSMUSG00000028469	Npr2	natriuretic peptide receptor 2 [Source:MGI Symbol;Acc:MGI:97372]	3.67125e-09	2.9732e-07	24	4	127.986	534.111	169.495	0.31734		1	1	20	8	43.8406	520.347	6.48871	0.01247		0.000211804	0.00472191	24	2	49.851	409.306	71.249	0.174073
ENSMUSG00000028524	Sgip1	SH3-domain GRB2-like (endophilin) interacting protein 1 [Source:MGI Symbol;Acc:MGI:1920344]	4.1676e-10	5.60701e-08	24	2	82.8128	163.166	94.5987	0.579771		0.555081	1	20	8	36.2604	142.286	10.1343	0.0712246		0.000227086	0.00496336	24	4	34.0437	104.742	40.9297	0.390766
ENSMUSG00000028528	Dnajc6	DnaJ heat shock protein family (Hsp40) member C6 [Source:MGI Symbol;Acc:MGI:1919935]	1.73817e-10	2.83913e-08	24	4	27.5772	85.4167	43.9874	0.514974		0.0633254	0.320418	20	8	19.0919	79.2911	10.6052	0.13375		0.000282008	0.00596808	24	2	15.5563	60.25	23.2299	0.385558
ENSMUSG00000028541	B4galt2	UDP-Gal:betaGlcNAc beta 1,4- galactosyltransferase, polypeptide 2 [Source:MGI Symbol;Acc:MGI:1858493]	3.12562e-10	4.54241e-08	24	4	69.3283	212.197	89.8707	0.423526		1	1	24	0	13.0479	205.988	17.2562	0.0837733		5.31718e-08	5.89526e-06	24	2	34.1214	153.709	44.267	0.287992
ENSMUSG00000028545	Bend5	BEN domain containing 5 [Source:MGI Symbol;Acc:MGI:1914871]	6.12367e-09	4.54657e-07	24	2	94.3988	202.167	103.858	0.513724		1	1	20	8	35.3553	202.333	9.06094	0.0447824		1.74223e-05	0.000622843	24	2	41.7193	132.444	47.9455	0.362005
ENSMUSG00000028546	Elavl4	ELAV like RNA binding protein 4 [Source:MGI Symbol;Acc:MGI:107427]	1.88869e-05	0.000401751	24	2	95.4594	231.778	117.462	0.506789		1	1	24	18	106.066	228.889	37.0721	0.161966		0.000840783	0.0143267	24	4	34.6482	145.722	46.5177	0.319222
ENSMUSG00000028576	Ift74	intraflagellar transport 74 [Source:MGI Symbol;Acc:MGI:1914944]	3.96439e-05	0.00075395	24	2	33.9411	144.333	39.7862	0.275655		0.219783	0.87614	20	0	8.48528	148.56	13.9746	0.0940675		0.022335	0.192755	24	2	18.3848	138.111	12.7357	0.0922132
ENSMUSG00000028753	Vwa5b1	von Willebrand factor A domain containing 5B1 [Source:MGI Symbol;Acc:MGI:1922968]	6.4326e-10	8.03881e-08	24	4	21.9203	63.75	36.7702	0.576787		0.0528402	0.277209	20	2	4.24264	45.7625	17.006	0.371615		0.00116118	0.0184877	20	6	14.1421	48.6789	17.3184	0.355768
ENSMUSG00000028782	Adgrb2	adhesion G protein-coupled receptor B2 [Source:MGI Symbol;Acc:MGI:2451244]	2.09086e-08	1.25508e-06	24	4	27.9307	92.4444	27.4571	0.297012		0.255711	0.990556	20	8	12.0208	86.7646	3.81664	0.0439885		0.00159762	0.0239193	20	6	12.7279	56.4254	12.574	0.222842
ENSMUSG00000028885	Smpdl3b	sphingomyelin phosphodiesterase, acid-like 3B [Source:MGI Symbol;Acc:MGI:1916022]	0.0148517	0.121124	24	14	35.0018	144.944	54.2115	0.374016		0.919602	1	20	14	4.24264	155.871	37.9446	0.243436		0.00231482	0.0323517	20	18	45.9619	143.985	42.1408	0.292676
ENSMUSG00000028899	Taf12	TATA-box binding protein associated factor 12 [Source:MGI Symbol;Acc:MGI:1913714]	0.000373469	0.00517591	24	14	65.6831	551.724	66.1119	0.119828		0.42342	1	20	18	75.5826	661.582	44.9517	0.0679458		0.000399415	0.00784835	20	12	63.6396	687.508	116.294	0.169154
ENSMUSG00000028926	Cdk14	cyclin-dependent kinase 14 [Source:MGI Symbol;Acc:MGI:894318]	4.42814e-11	1.06988e-08	24	2	45.2548	124.917	52.4823	0.420138		0.674572	1	0	NaN	0	123	NA	NA		5.14088e-06	0.00023289	24	2	20.5061	93.9167	25.893	0.275702
ENSMUSG00000028945	Rheb	Ras homolog enriched in brain [Source:MGI Symbol;Acc:MGI:97912]	1.45635e-07	6.33042e-06	24	2	172.534	1469.08	245.75	0.167281		1	1	20	16	45.9619	1525.14	45.4245	0.0297837		0.0141147	0.134969	24	10	98.2878	1531.67	121.821	0.0795352
ENSMUSG00000029074	Ttll10	tubulin tyrosine ligase-like family, member 10 [Source:MGI Symbol;Acc:MGI:1921855]	0.00971662	0.08451	20	10	13.2512	130.651	15.3081	0.117168		0.42342	1	24	4	23.3168	154.856	14.5956	0.0942532		0.000399415	0.00784835	20	4	24.1618	151.637	41.4664	0.273458
ENSMUSG00000029094	Afap1	actin filament associated protein 1 [Source:MGI Symbol;Acc:MGI:1917542]	6.67171e-08	3.30654e-06	24	2	43.4835	327.789	54.2867	0.165615		1	1	20	18	20.5909	402.728	10.1832	0.0252855		0.00625152	0.0710368	24	2	37.3883	301.79	29.8819	0.0990156
ENSMUSG00000029108	Pcdh7	protocadherin 7 [Source:MGI Symbol;Acc:MGI:1860487]	2.82951e-09	2.41994e-07	24	2	110.645	328.818	135.053	0.410722		0.115976	0.525511	0	NaN	0	332.065	NA	NA		1.88869e-05	0.00066054	24	4	54.403	249.958	34.7409	0.138987
ENSMUSG00000029120	Ppp2r2c	protein phosphatase 2, regulatory subunit B, gamma [Source:MGI Symbol;Acc:MGI:2442660]	1.74596e-12	1.0657e-09	24	4	66.1145	192.222	107.71	0.560339		0.131387	0.581395	20	8	37.4767	171.421	17.7491	0.103541		0.00245572	0.0336955	24	2	25.4558	125.222	41.4277	0.330834
ENSMUSG00000029121	Crmp1	collapsin response mediator protein 1 [Source:MGI Symbol;Acc:MGI:107793]	1.80747e-07	7.57829e-06	24	4	42.78	186	79.5833	0.427867		0.0633254	0.320418	20	8	42.4264	167.379	24.0337	0.143588		0.00921637	0.096991	24	2	24.0416	124.222	31.6779	0.25501
ENSMUSG00000029122	Evc	EvC ciliary complex subunit 1 [Source:MGI Symbol;Acc:MGI:1890596]	7.87336e-09	5.53387e-07	24	4	58.3363	240.5	65.7525	0.273399		0.0692291	0.344991	24	20	14.8492	250.111	15.8716	0.0634584		3.10105e-05	0.000993466	24	2	24.0416	197.667	32.5354	0.164597
ENSMUSG00000029156	Sgcb	sarcoglycan, beta (dystrophin-associated glycoprotein) [Source:MGI Symbol;Acc:MGI:1346523]	7.87336e-09	5.53387e-07	24	4	86.267	359.111	102.457	0.285307		0.674572	1	20	6	15.5563	350.853	33.8212	0.0963972		6.93646e-07	4.50916e-05	24	2	50.2046	302.167	62.1897	0.205813
ENSMUSG00000029168	Dpysl5	dihydropyrimidinase-like 5 [Source:MGI Symbol;Acc:MGI:1929772]	1.91934e-09	1.78644e-07	24	4	25.4558	101.083	47.1061	0.466012		0.131387	0.581395	20	8	23.3345	105.002	17.9373	0.170828		0.000301974	0.00625142	20	6	19.799	68.7439	19.2979	0.280721
ENSMUSG00000029236	Nmu	neuromedin U [Source:MGI Symbol;Acc:MGI:1860476]	2.43227e-05	0.000499248	20	4	103.945	310.828	142.499	0.458449		0.0553563	0.288219	20	8	142.836	268.397	96.0627	0.357912		3.76218e-07	2.76144e-05	24	0	108.894	184.417	114.193	0.619209
ENSMUSG00000029245	Epha5	Eph receptor A5 [Source:MGI Symbol;Acc:MGI:99654]	1.45635e-07	6.33042e-06	24	2	24.0487	59.6175	26.5986	0.446155		0.453603	1	24	18	18.3848	55.4383	5.14193	0.0927504		0.00140853	0.0216186	24	2	11.3137	40.1406	14.0964	0.351176
ENSMUSG00000029287	Tgfbr3	transforming growth factor, beta receptor III [Source:MGI Symbol;Acc:MGI:104637]	5.07725e-12	2.28224e-09	24	4	226.453	727.718	287.262	0.394743		0.0899635	0.427277	0	NaN	0	654	NA	NA		2.00099e-07	1.66231e-05	24	4	119.848	456.859	139.067	0.304397
ENSMUSG00000029320	1700016H13Rik	RIKEN cDNA 1700016H13 gene [Source:MGI Symbol;Acc:MGI:1921468]	0.0156616	0.126943	20	8	2.12132	5.83798	2.50658	0.429358		0.0662772	0.333665	24	4	2.82843	6.05556	3.42677	0.565888		0.000347524	0.0070386	20	6	4.24264	6.98846	4.09071	0.585353
ENSMUSG00000029376	Mthfd2l	methylenetetrahydrofolate dehydrogenase (NADP+ dependent) 2-like [Source:MGI Symbol;Acc:MGI:1915871]	0.00217392	0.0236106	24	2	32.7638	228.142	30.2695	0.132679		1	1	20	2	19.9263	240.068	4.82253	0.0200882		0.00699136	0.0778719	24	2	20.5061	199.423	20.3579	0.102084
ENSMUSG00000029392	Rilpl1	Rab interacting lysosomal protein-like 1 [Source:MGI Symbol;Acc:MGI:1922945]	3.24271e-06	9.00104e-05	24	2	80.5819	264.681	84.0611	0.317594		1	1	20	8	37.8656	273.046	7.67894	0.0281233		3.8984e-06	0.000186975	24	4	55.5432	209.768	31.1504	0.148499
ENSMUSG00000029420	Rimbp2	RIMS binding protein 2 [Source:MGI Symbol;Acc:MGI:2443235]	3.57055e-06	9.83106e-05	24	4	18.3848	81.1944	23.5429	0.289957		1	1	20	6	10.6066	99.4682	12.8671	0.129359		0.0235037	0.201581	24	4	12.3744	72.25	11.7778	0.163014
ENSMUSG00000029472	Anapc5	anaphase-promoting complex subunit 5 [Source:MGI Symbol;Acc:MGI:1929722]	0.00245572	0.026229	20	6	502.753	3096.41	447.049	0.144376		0.485557	1	24	4	545.003	3085.44	75.3106	0.0244083		0.022335	0.192755	24	4	448.306	2762.64	280.588	0.101565
ENSMUSG00000029544	Cabp1	calcium binding protein 1 [Source:MGI Symbol;Acc:MGI:1352750]	0.000117513	0.00191408	24	2	10.6066	29.8611	14.3941	0.482036		1	1	20	10	7.07107	38.4789	2.53349	0.065841		0.00124033	0.0195866	24	2	4.24264	25.2222	3.74712	0.148564
ENSMUSG00000029636	Wasf3	WASP family, member 3 [Source:MGI Symbol;Acc:MGI:2658986]	6.30263e-07	2.21628e-05	24	4	43.8406	167.389	73.9596	0.441843		0.296536	1	0	NaN	0	160	NA	NA		1.13354e-05	0.00043674	24	4	21.2132	120.639	22.8535	0.189438
ENSMUSG00000029712	Actl6b	actin-like 6B [Source:MGI Symbol;Acc:MGI:1933548]	0.00294686	0.0305956	24	6	7.42462	31.6944	7.30178	0.230381		0.342766	1	20	8	6.36396	29.9285	4.20782	0.140596		0.0235037	0.201581	24	2	5.65685	21.7222	8.99987	0.414316
ENSMUSG00000029765	Plxna4	plexin A4 [Source:MGI Symbol;Acc:MGI:2179061]	3.87243e-13	3.56424e-10	24	4	49.4975	142.222	66.1843	0.465359		0.126	0.561804	24	20	8.48528	124.667	13.0565	0.104731		3.76218e-07	2.76144e-05	24	2	24.0416	104.083	28.1854	0.270797
ENSMUSG00000029838	Ptn	pleiotrophin [Source:MGI Symbol;Acc:MGI:97804]	1.29875e-07	5.74004e-06	24	4	256.68	920.056	372.169	0.404507		0.131387	0.581395	20	8	326.683	1144.34	201.11	0.175744		2.17389e-09	4.48594e-07	24	4	163.695	663.639	314.27	0.473556
ENSMUSG00000029844	Hoxa1	homeobox A1 [Source:MGI Symbol;Acc:MGI:96170]	0.00180994	0.0202961	20	4	3.53553	8.82799	3.87922	0.439423		0.203506	0.823424	20	6	2.82843	11.7975	3.61822	0.306694		0.0148517	0.139963	20	6	2.12132	7.21899	2.09464	0.290157
ENSMUSG00000029861	Fam131b	family with sequence similarity 131, member B [Source:MGI Symbol;Acc:MGI:1923406]	3.76218e-07	1.40382e-05	24	4	12.9029	65.5533	29.1198	0.444215		0.126	0.561804	20	8	15.2099	55.045	8.2902	0.150608		0.00395327	0.0493295	24	4	12.3319	40.8608	16.402	0.401411
ENSMUSG00000029862	Clcn1	chloride channel, voltage-sensitive 1 [Source:MGI Symbol;Acc:MGI:88417]	0.0482011	0.323531	24	14	4.38053	9.83556	3.59072	0.365076		0.0662772	0.333665	20	18	3.74767	6.42285	2.55401	0.397644		0.0399966	0.301396	20	18	3.57089	8.68833	4.37362	0.50339
ENSMUSG00000029913	Prdm5	PR domain containing 5 [Source:MGI Symbol;Acc:MGI:1918029]	2.2381e-07	9.10726e-06	24	4	12.7279	39	17.2298	0.44179		1	1	20	8	4.24264	46.3577	2.65105	0.0571867		0.00073676	0.0128564	24	4	7.07107	31.25	6.65152	0.212848
ENSMUSG00000030000	Add2	adducin 2 (beta) [Source:MGI Symbol;Acc:MGI:87919]	6.38783e-14	9.03426e-11	24	4	39.598	110.749	52.2567	0.471848		0.0633254	0.320418	20	8	16.9706	89.14	9.27436	0.104043		0.00245572	0.0336955	24	2	20.5061	69.4167	32.5778	0.469309
ENSMUSG00000030043	Tacr1	tachykinin receptor 1 [Source:MGI Symbol;Acc:MGI:98475]	1.74596e-12	1.0657e-09	24	4	48.0126	159.57	71.9594	0.450959		0.237165	0.931283	24	20	16.9105	161.439	14.9189	0.0924121		0.0212671	0.186509	24	0	8.06809	99.9983	12.348	0.123482
ENSMUSG00000030067	Foxp1	forkhead box P1 [Source:MGI Symbol;Acc:MGI:1914004]	6.86842e-05	0.00120288	24	2	134.357	1179.17	179.61	0.152319		1	1	20	0	289.207	1486.34	52.6197	0.0354023		0.00699136	0.0778719	24	4	200.249	1229.38	135.181	0.109958
ENSMUSG00000030074	Gxylt2	glucoside xylosyltransferase 2 [Source:MGI Symbol;Acc:MGI:2682940]	0.022335	0.17086	24	4	3.53553	11.81	3.83515	0.324738		0.154542	0.661593	24	4	2.12132	16.9822	5.20682	0.306604		9.34169e-05	0.00241825	24	6	6.32153	12.9503	3.657	0.282388
ENSMUSG00000030077	Chl1	cell adhesion molecule L1-like [Source:MGI Symbol;Acc:MGI:1098266]	2.73048e-10	4.11246e-08	24	4	116.673	380.284	164.068	0.431435		0.438511	1	0	NaN	0	326	NA	NA		0.00124033	0.0195866	20	6	44.5477	268.141	49.9662	0.186343
ENSMUSG00000030087	Klf15	Kruppel-like factor 15 [Source:MGI Symbol;Acc:MGI:1929988]	3.10105e-05	0.000609344	24	6	57.9828	136.333	49.0833	0.360024		1	1	24	18	10.253	75.5	0.696217	0.00922141		0.00180994	0.0264761	24	8	19.4454	71.6944	18.2787	0.254953
ENSMUSG00000030091	Nup210	nucleoporin 210 [Source:MGI Symbol;Acc:MGI:1859555]	0.0259501	0.194085	24	12	89.8026	416.694	66.2826	0.159068		1	1	24	6	87.3277	420.833	4.65842	0.0110695		0.0259501	0.217763	20	18	122.329	343.091	101.917	0.297056
ENSMUSG00000030149	Klrk1	killer cell lectin-like receptor subfamily K, member 1 [Source:MGI Symbol;Acc:MGI:1196250]	0.0164715	0.132123	20	6	4.94975	36.286	6.09235	0.167898		0.0692291	0.344991	20	0	4.24264	37.406	5.56406	0.148748		0.00395327	0.0493295	20	16	16.2635	44.3859	28.1048	0.633193
ENSMUSG00000030170	Wnt5b	wingless-type MMTV integration site family, member 5B [Source:MGI Symbol;Acc:MGI:98959]	3.64682e-05	0.000699518	20	6	12.0208	70.9151	12.9132	0.182094		0.0979977	0.458377	24	4	9.89949	68.8056	14.2854	0.207619		0.00245572	0.0336955	24	4	20.5061	52.1667	7.54545	0.144641
ENSMUSG00000030246	Ldhb	lactate dehydrogenase B [Source:MGI Symbol;Acc:MGI:96763]	1.61394e-07	6.87123e-06	24	2	256.326	939.609	298.548	0.317737		0.0528402	0.277209	24	22	47.7297	911.277	114.075	0.125181		6.67171e-08	6.99576e-06	24	2	157.497	772.054	193.108	0.250122
ENSMUSG00000030249	Abcc9	ATP-binding cassette, sub-family C (CFTR/MRP), member 9 [Source:MGI Symbol;Acc:MGI:1352630]	4.17545e-14	7.1211e-11	24	4	216.025	910.954	300.831	0.330237		1	1	24	18	130.04	948.078	77.3682	0.0816052		5.44818e-05	0.00158833	20	4	149.214	743.164	141.062	0.189813
ENSMUSG00000030283	St8sia1	ST8 alpha-N-acetyl-neuraminide alpha-2,8-sialyltransferase 1 [Source:MGI Symbol;Acc:MGI:106011]	1.04325e-05	0.000245112	24	4	8.48528	28.1806	11.3964	0.404408		1	1	20	8	2.8355	25.0289	0.0658019	0.00262904		0.00351559	0.0450708	24	2	4.94975	18.9414	6.34457	0.334958
ENSMUSG00000030302	Atp2b2	ATPase, Ca++ transporting, plasma membrane 2 [Source:MGI Symbol;Acc:MGI:105368]	0.000840783	0.0104711	24	4	12.0208	62.5556	31.548	0.504319		1	1	20	10	15.5563	53.1067	0.193038	0.0036349		0.00231482	0.0323517	24	2	9.89949	36.1944	15.8234	0.437176
ENSMUSG00000030303	Far2	fatty acyl CoA reductase 2 [Source:MGI Symbol;Acc:MGI:2687035]	0.0439282	0.299427	24	14	92.1837	266.909	92.869	0.347942		0.136773	0.598967	20	18	91.2521	296.81	69.1403	0.232945		0.0078104	0.0850345	20	12	49.1015	367.24	77.3379	0.210592
ENSMUSG00000030316	Tamm41	TAM41 mitochondrial translocator assembly and maintenance homolog [Source:MGI Symbol;Acc:MGI:1916221]	0.00102062	0.0123708	20	6	43.1335	257.834	45.8662	0.17789		0.0505206	0.267802	24	8	13.435	255.417	10.25	0.0401305		0.00826326	0.0889627	24	4	34.4715	242.222	14.6136	0.0603315
ENSMUSG00000030335	Mrpl51	mitochondrial ribosomal protein L51 [Source:MGI Symbol;Acc:MGI:1913743]	1.34607e-05	0.000303237	20	6	154.856	1919.5	198.098	0.103203		0.368073	1	24	6	211.778	2073.67	265.38	0.127976		0.00351559	0.0450708	20	12	54.5321	2315.48	361.051	0.155929
ENSMUSG00000030337	Vamp1	vesicle-associated membrane protein 1 [Source:MGI Symbol;Acc:MGI:1313276]	2.46172e-06	7.09117e-05	24	4	91.2168	401.111	49.1793	0.122608		0.154542	0.661593	20	8	52.3118	396.214	43.4019	0.109542		0.000117513	0.00290457	20	4	55.1543	294.387	66.3728	0.225461
ENSMUSG00000030345	Dyrk4	dual-specificity tyrosine-(Y)-phosphorylation regulated kinase 4 [Source:MGI Symbol;Acc:MGI:1330292]	0.00558394	0.0525719	20	8	2.12132	3.42043	1.47002	0.429775		0.0505206	0.267802	24	6	1.41421	4.41667	1.94431	0.440222		0.0272278	0.224361	20	18	2.12132	3.54456	2.34765	0.662325
ENSMUSG00000030393	Zik1	zinc finger protein interacting with K protein 1 [Source:MGI Symbol;Acc:MGI:108070]	1.04325e-05	0.000245112	24	4	6.71751	20.3889	13.9571	0.684543		0.0553563	0.288219	24	20	1.76777	21.7778	1.57567	0.0723522		0.0114291	0.114244	24	0	2.82843	15.25	3.83812	0.25168
ENSMUSG00000030410	Dmwd	dystrophia myotonica-containing WD repeat motif [Source:MGI Symbol;Acc:MGI:94907]	7.70321e-07	2.63372e-05	24	4	92.631	366.556	66.9318	0.182597		0.126	0.561804	20	6	36.7696	383.242	55.4044	0.144568		0.000428934	0.00834078	24	2	25.8094	282.806	31.0354	0.109741
ENSMUSG00000030421	Uri1	URI1, prefoldin-like chaperone [Source:MGI Symbol;Acc:MGI:1342294]	0.0272278	0.201253	24	4	38.1838	622.778	45.3258	0.07278		1	1	20	6	53.7401	651.81	22.2085	0.0340721		0.0272278	0.224361	20	4	57.2756	534.171	72.1976	0.135158
ENSMUSG00000030515	Tarsl2	threonyl-tRNA synthetase-like 2 [Source:MGI Symbol;Acc:MGI:2444486]	0.0156616	0.126943	24	4	18.6676	126.737	18.6151	0.146879		0.718774	1	20	4	6.36396	134.458	12.7122	0.0945439		0.0078104	0.0850345	20	4	27.7893	111.206	36.5668	0.328819
ENSMUSG00000030587	2200002D01Rik	RIKEN cDNA 2200002D01 gene [Source:MGI Symbol;Acc:MGI:1919525]	0.00558394	0.0525719	20	8	3226.61	14050.2	2757.96	0.196293		1	1	20	16	1204.19	11863.8	1212.2	0.102176		0.0363825	0.279317	20	8	3405.77	16784.9	4132.89	0.246227
ENSMUSG00000030600	Lrfn1	leucine rich repeat and fibronectin type III domain containing 1 [Source:MGI Symbol;Acc:MGI:2136810]	7.87336e-09	5.53387e-07	24	4	13.435	48.6389	25.2525	0.519184		0.742035	1	0	NaN	0	50.5	NA	NA		0.00699136	0.0778719	24	4	8.48528	35.8611	9.2702	0.258503
ENSMUSG00000030643	Rab30	RAB30, member RAS oncogene family [Source:MGI Symbol;Acc:MGI:1923235]	0.000324749	0.00458507	24	4	9.89949	82.3675	17.981	0.218302		1	1	24	18	7.07107	95.1208	0.526691	0.00553707		0.0148517	0.139963	24	2	5.48361	72.8108	9.85712	0.13538
ENSMUSG00000030659	Nucb2	nucleobindin 2 [Source:MGI Symbol;Acc:MGI:1858179]	0.00261329	0.0276724	24	2	22.6274	230.5	38.2608	0.16599		0.368073	1	24	6	27.2236	235.028	18.0111	0.0766338		0.0259501	0.217763	24	6	34.6482	205.361	0.625463	0.00304567
ENSMUSG00000030666	Calcb	calcitonin-related polypeptide, beta [Source:MGI Symbol;Acc:MGI:2151254]	6.67171e-08	3.30654e-06	20	6	88.3883	212.051	114.261	0.538838		0.865629	1	20	8	36.0624	145.824	22.3846	0.153504		5.66881e-07	3.84458e-05	24	0	59.397	136.528	64.2146	0.470341
ENSMUSG00000030770	Parva	parvin, alpha [Source:MGI Symbol;Acc:MGI:1931144]	6.70035e-06	0.000167108	20	4	392.564	2846.98	414.784	0.145692		1	1	20	0	362.732	3196.65	133.164	0.0416573		0.0300186	0.241356	24	4	402.602	2570.03	75.8763	0.0295235
ENSMUSG00000030796	Tead2	TEA domain family member 2 [Source:MGI Symbol;Acc:MGI:104904]	6.152e-06	0.000156323	24	4	30.4056	161	38.1692	0.237076		0.0553563	0.288219	24	8	8.48528	184.194	11.5115	0.0624964		0.022335	0.192755	24	4	22.6274	137.556	0.959596	0.00697606
ENSMUSG00000030806	Stx1b	syntaxin 1B [Source:MGI Symbol;Acc:MGI:1930705]	4.77209e-08	2.5042e-06	24	4	34.6518	107.489	45.7896	0.425992		0.296536	1	20	8	16.9706	92.8265	6.94546	0.074822		0.0010909	0.0176007	24	2	16.1079	71.3583	27.9107	0.391134
ENSMUSG00000030834	Abcc6	ATP-binding cassette, sub-family C (CFTR/MRP), member 6 [Source:MGI Symbol;Acc:MGI:1351634]	0.00131949	0.0153916	20	10	18.3848	98.9941	17.7978	0.179786		0.148339	0.639048	24	4	14.8492	111.083	9.75758	0.0878401		0.00699136	0.0778719	20	6	28.2843	104.033	23.2917	0.223888
ENSMUSG00000030890	Ilk	integrin linked kinase [Source:MGI Symbol;Acc:MGI:1195267]	1.61394e-07	6.87123e-06	24	2	286.958	2027.87	296.343	0.146135		0.237165	0.931283	20	6	225.624	2122.79	173.156	0.0815699		0.00245572	0.0336955	24	4	320.334	1649.51	64.3796	0.0390296
ENSMUSG00000030960	Eef1akmt2	EEF1A lysine methyltransferase 2 [Source:MGI Symbol;Acc:MGI:1919346]	3.57055e-06	9.83106e-05	20	4	33.0502	199.304	40.4224	0.202818		0.195891	0.799701	20	0	40.3051	206.148	22.5662	0.109466		0.0363825	0.279317	24	6	22.684	208.789	6.47057	0.0309909
ENSMUSG00000031022	BC051019	cDNA sequence BC051019 [Source:MGI Symbol;Acc:MGI:1928824]	0.00444048	0.0432749	24	4	1.41421	3.77778	1.44949	0.38369		1	1	20	2	2.12132	8.48084	1.37819	0.162506		0.000958301	0.0158314	24	4	2.82843	5.4175	5.42934	1.00219
ENSMUSG00000031028	Tub	tubby bipartite transcription factor [Source:MGI Symbol;Acc:MGI:2651573]	8.25517e-11	1.61718e-08	24	4	50.9117	136.436	71.4362	0.523589		0.174041	0.725672	20	8	24.7487	118.96	9.95744	0.0837044		0.00498223	0.0592007	24	2	14.95	86.8056	23.6791	0.272783
ENSMUSG00000031075	Ano1	anoctamin 1, calcium activated chloride channel [Source:MGI Symbol;Acc:MGI:2142149]	4.22699e-08	2.24662e-06	24	2	196.576	838.194	252.328	0.301037		0.142556	0.621056	0	NaN	0	931.5	NA	NA		1.04266e-07	1.00766e-05	24	4	213.9	678.694	353.247	0.520481
ENSMUSG00000031099	Smarca1	SWI/SNF related, matrix associated, actin dependent regulator of chromatin, subfamily a, member 1 [Source:MGI Symbol;Acc:MGI:1935127]	2.00099e-07	8.2642e-06	24	4	17.8544	50.0278	30.1843	0.603352		0.126	0.561804	24	20	2.82843	45.8333	5.65326	0.123344		2.63281e-05	0.000873377	24	4	7.77817	33.25	8.81818	0.265208
ENSMUSG00000031133	Arhgef6	Rac/Cdc42 guanine nucleotide exchange factor (GEF) 6 [Source:MGI Symbol;Acc:MGI:1920591]	2.37082e-08	1.40137e-06	24	4	49.4975	208.75	61.3889	0.294079		0.892615	1	0	NaN	0	236	NA	NA		0.0259501	0.217763	24	2	13.7886	183.583	1.12074	0.0061048
ENSMUSG00000031197	Vbp1	von Hippel-Lindau binding protein 1 [Source:MGI Symbol;Acc:MGI:1333804]	1.14367e-06	3.68633e-05	20	4	136.472	647.861	163.96	0.253079		0.355419	1	20	2	91.9239	682.589	52.4885	0.0768962		1.13354e-05	0.00043674	24	6	90.8632	642.75	57.568	0.0895652
ENSMUSG00000031202	Rab39b	RAB39B, member RAS oncogene family [Source:MGI Symbol;Acc:MGI:1915040]	3.40857e-07	1.29862e-05	24	4	10.6066	32.4378	13.5095	0.416476		1	1	24	18	7.07107	31.1611	0.909157	0.029176		0.00971662	0.100702	24	2	5.65685	22.5481	8.34087	0.369915
ENSMUSG00000031227	Magee1	MAGE family member E1 [Source:MGI Symbol;Acc:MGI:2148149]	3.64661e-10	5.20818e-08	24	4	82.7315	241.472	113.588	0.470399		0.318943	1	20	8	35.3553	216.388	12.3545	0.0570942		1.74223e-05	0.000622843	24	2	43.8406	173.139	53.8124	0.310805
ENSMUSG00000031231	Cox7b	cytochrome c oxidase subunit 7B [Source:MGI Symbol;Acc:MGI:1913392]	0.00149757	0.0171515	20	6	712.057	6558.02	585.664	0.0893049		0.0633254	0.320418	24	2	984.646	6553.19	389.16	0.0593847		0.00699136	0.0778719	24	10	851.357	8187.19	928.957	0.113465
ENSMUSG00000031246	Sh3bgrl	SH3-binding domain glutamic acid-rich protein like [Source:MGI Symbol;Acc:MGI:1930849]	6.70035e-06	0.000167108	20	4	409.415	2245.44	550.923	0.245352		1	1	20	2	324.562	2508.47	129.749	0.0517245		1.29027e-08	1.88458e-06	24	6	377.241	2325.78	336.337	0.144613
ENSMUSG00000031274	Col4a5	collagen, type IV, alpha 5 [Source:MGI Symbol;Acc:MGI:88456]	0.00149757	0.0171515	20	8	35.3553	233.799	30.8553	0.131973		0.865629	1	0	NaN	0	259.5	NA	NA		0.00871612	0.0924987	24	8	20.8597	237.028	42.5029	0.179316
ENSMUSG00000031284	Pak3	p21 (RAC1) activated kinase 3 [Source:MGI Symbol;Acc:MGI:1339656]	4.77209e-08	2.5042e-06	24	2	33.234	66.1944	39.2626	0.593141		1	1	20	10	13.435	56.101	3.06092	0.0545609		0.00060166	0.010855	24	2	16.2635	45.9167	21.6591	0.471705
ENSMUSG00000031285	Dcx	doublecortin [Source:MGI Symbol;Acc:MGI:1277171]	0.00102062	0.0123708	24	2	4.94975	13.3064	4.92143	0.369855		0.765296	1	24	20	1.41421	12.6944	2.76724	0.217988		0.00395327	0.0493295	24	4	4.24264	8.58361	2.92005	0.340189
ENSMUSG00000031290	Lrch2	leucine-rich repeats and calponin homology (CH) domain containing 2 [Source:MGI Symbol;Acc:MGI:2147870]	5.60365e-06	0.000144351	24	2	51.0885	125.917	54.3049	0.431276		0.46958	1	0	NaN	0	128	NA	NA		4.77209e-08	5.42577e-06	24	4	21.2132	90.5556	28.0808	0.310095
ENSMUSG00000031312	Itgb1bp2	integrin beta 1 binding protein 2 [Source:MGI Symbol;Acc:MGI:1353420]	0.00471135	0.045631	24	2	5.65685	11.8611	5.84709	0.492963		0.228474	0.905681	24	22	2.12132	10.7222	3.03109	0.282692		0.00373443	0.0473736	24	0	2.82843	8.75	3.05843	0.349535
ENSMUSG00000031328	Flna	filamin, alpha [Source:MGI Symbol;Acc:MGI:95556]	8.32578e-13	6.26985e-10	24	4	7567.1	26191.1	9448.24	0.360743		0.174041	0.725672	0	NaN	0	27120	NA	NA		2.00099e-07	1.66231e-05	24	2	4922.17	19899.5	5842.94	0.293622
ENSMUSG00000031342	Gpm6b	glycoprotein m6b [Source:MGI Symbol;Acc:MGI:107672]	1.13354e-05	0.000262707	24	2	111.369	291.694	129.349	0.44344		0.865629	1	0	NaN	0	306.5	NA	NA		2.0602e-05	0.000713638	24	2	44.9013	203.556	51.2851	0.251947
ENSMUSG00000031343	Gabra3	gamma-aminobutyric acid (GABA) A receptor, subunit alpha 3 [Source:MGI Symbol;Acc:MGI:95615]	0.00116118	0.0137806	20	4	19.0919	72.752	24.9813	0.343376		0.0505206	0.267802	24	22	4.86489	60.5622	10.3442	0.170803		0.0259501	0.217763	20	8	7.77817	64.3885	11.3277	0.175927
ENSMUSG00000031355	Arhgap6	Rho GTPase activating protein 6 [Source:MGI Symbol;Acc:MGI:1196332]	5.99444e-08	3.0331e-06	24	4	47.7297	174.444	71.6818	0.410915		0.195891	0.799701	24	22	2.12132	198.111	15.6366	0.0789283		2.23113e-06	0.000118475	24	4	38.1838	131.028	18.952	0.144641
ENSMUSG00000031360	Ctps2	cytidine 5'-triphosphate synthase 2 [Source:MGI Symbol;Acc:MGI:1933185]	0.00395327	0.039313	24	4	50.5581	407.972	66.6187	0.163292		0.167393	0.70541	24	4	43.3103	447.389	8.06566	0.0180283		0.0330636	0.260068	24	4	46.3155	386.444	1.79545	0.00464609
ENSMUSG00000031402	Mpp1	membrane protein, palmitoylated [Source:MGI Symbol;Acc:MGI:105941]	5.87635e-05	0.00105233	24	14	471.463	909	424.621	0.46713		0.0692291	0.344991	20	18	136.472	741.152	158.943	0.214454		2.33372e-11	1.27663e-08	20	16	236.881	871.153	374.58	0.429982
ENSMUSG00000031409	Tceal6	transcription elongation factor A (SII)-like 6 [Source:MGI Symbol;Acc:MGI:1923939]	0.0182495	0.144269	20	4	9.81464	35.3248	13.6394	0.386113		0.485557	1	20	6	3.97394	33.7798	8.70728	0.257766		0.0120376	0.118649	20	6	8.19537	24.2463	7.47868	0.308446
ENSMUSG00000031428	Zcchc18	zinc finger, CCHC domain containing 18 [Source:MGI Symbol;Acc:MGI:1914245]	2.86693e-05	0.000573446	24	2	87.6812	333.389	126.165	0.378432		0.181159	0.750655	20	8	81.3173	310.164	37.258	0.120124		0.022335	0.192755	24	4	52.6795	211.083	79.096	0.374714
ENSMUSG00000031453	Rasa3	RAS p21 protein activator 3 [Source:MGI Symbol;Acc:MGI:1197013]	0.00245572	0.026229	20	6	131.522	942.371	146.346	0.155296		0.892615	1	24	4	79.9031	1005.31	3.66919	0.00364983		0.0460646	0.33565	24	4	143.366	835.833	5.58838	0.006686
ENSMUSG00000031458	Coprs	coordinator of PRMT5, differentiation stimulator [Source:MGI Symbol;Acc:MGI:1913673]	0.00277085	0.0289393	20	8	34.6482	336.083	38.7304	0.11524		0.892615	1	20	0	36.0624	285.03	19.3326	0.0678267		0.0399966	0.301396	24	10	21.5668	311.639	32.7646	0.105137
ENSMUSG00000031486	Adgra2	adhesion G protein-coupled receptor A2 [Source:MGI Symbol;Acc:MGI:1925810]	4.1676e-10	5.60701e-08	24	4	135.498	516.337	144.624	0.280095		0.0692291	0.344991	0	NaN	0	507.115	NA	NA		1.03214e-06	6.2604e-05	24	4	87.934	369.491	81.5302	0.220655
ENSMUSG00000031539	Ap3m2	adaptor-related protein complex 3, mu 2 subunit [Source:MGI Symbol;Acc:MGI:1929214]	1.38934e-06	4.36652e-05	24	4	30.4056	176.139	59.2879	0.336597		0.42342	1	24	20	3.53553	168.389	6.78736	0.0403076		0.00192222	0.0276923	24	2	17.6777	140.083	27.0534	0.193124
ENSMUSG00000031565	Fgfr1	fibroblast growth factor receptor 1 [Source:MGI Symbol;Acc:MGI:95522]	2.70987e-11	7.62789e-09	24	4	220.264	864.879	229.022	0.264802		0.211644	0.851128	20	6	77.0746	885.535	108.673	0.12272		3.8984e-06	0.000186975	24	6	160.52	689.026	85.9672	0.124766
ENSMUSG00000031574	Star	steroidogenic acute regulatory protein [Source:MGI Symbol;Acc:MGI:102760]	0.0315411	0.227565	20	4	8.48528	43.3395	11.746	0.271024		1	1	20	6	4.94975	51.8155	0.884674	0.0170735		0.0246724	0.20852	20	4	3.53553	38.6822	7.78875	0.201352
ENSMUSG00000031586	Rbpms	RNA binding protein gene with multiple splicing [Source:MGI Symbol;Acc:MGI:1334446]	1.00699e-11	3.79166e-09	24	2	486.765	1544.82	506.056	0.327583		0.555081	1	24	20	54.7124	1645.79	40.8263	0.0248065		1.25521e-06	7.38181e-05	24	2	209.304	1219.81	227.752	0.186711
ENSMUSG00000031596	Slc7a2	solute carrier family 7 (cationic amino acid transporter, y+ system), member 2 [Source:MGI Symbol;Acc:MGI:99828]	2.86693e-05	0.000573446	20	6	12.7279	62.6842	14.9563	0.238597		0.519357	1	20	4	1.41421	62.7011	12.4273	0.198199		0.00217392	0.0305963	20	4	6.85186	43.1591	9.48853	0.21985
ENSMUSG00000031604	Msmo1	methylsterol monoxygenase 1 [Source:MGI Symbol;Acc:MGI:1913484]	0.00871612	0.0769274	24	14	394.633	1435.08	212.464	0.14805		0.519357	1	24	8	28.2966	1223.04	89.8571	0.0734702		0.00131949	0.020507	20	10	209.311	1492.3	174.981	0.117256
ENSMUSG00000031633	Slc25a4	solute carrier family 25 (mitochondrial carrier, adenine nucleotide translocator), member 4 [Source:MGI Symbol;Acc:MGI:1353495]	2.82951e-09	2.41994e-07	24	2	1419.16	3870.81	1628.64	0.42075		0.46958	1	20	4	13.435	3684.9	658.825	0.17879		2.69231e-06	0.000137185	24	2	644.705	3159.36	736.433	0.233096
ENSMUSG00000031636	Pdlim3	PDZ and LIM domain 3 [Source:MGI Symbol;Acc:MGI:1859274]	1.00935e-08	6.7741e-07	24	2	1564.65	5056	1840.12	0.363948		0.0578723	0.297974	20	6	478.711	5242.71	856.795	0.163426		5.12225e-11	2.33873e-08	24	2	973.332	4105.42	1166.02	0.284019
ENSMUSG00000031659	Adcy7	adenylate cyclase 7 [Source:MGI Symbol;Acc:MGI:102891]	1.88869e-05	0.000401751	24	4	40.846	104.195	28.4928	0.273456		0.0528402	0.277209	20	4	9.92778	131.888	34.2924	0.260012		0.0148517	0.139963	20	18	56.2928	91.235	44.9435	0.492613
ENSMUSG00000031748	Gnao1	guanine nucleotide binding protein, alpha O [Source:MGI Symbol;Acc:MGI:95775]	9.66691e-10	1.08213e-07	24	4	194.097	798.779	294.56	0.368763		1	1	24	18	78.8424	751.222	13.6696	0.0181965		1.88869e-05	0.00066054	24	2	91.5703	601.306	122.115	0.203084
ENSMUSG00000031754	Nudt21	nudix (nucleoside diphosphate linked moiety X)-type motif 21 [Source:MGI Symbol;Acc:MGI:1915469]	0.000196523	0.0029707	20	6	153.626	900.267	139.126	0.154539		0.0578723	0.297974	24	4	160.227	916.253	118.426	0.12925		0.0148517	0.139963	24	4	138.75	805.584	175.321	0.217632
ENSMUSG00000031789	Cngb1	cyclic nucleotide gated channel beta 1 [Source:MGI Symbol;Acc:MGI:2664102]	2.2381e-07	9.10726e-06	24	4	12.0208	33.8611	20.2247	0.597285		0.453603	1	20	8	8.48528	30.0013	2.06959	0.0689833		0.00261329	0.0355797	20	6	7.77817	24.738	8.93578	0.361217
ENSMUSG00000031837	Necab2	N-terminal EF-hand calcium binding protein 2 [Source:MGI Symbol;Acc:MGI:2152211]	0.0156616	0.126943	24	2	21.9203	89.2222	31.5222	0.3533		0.296536	1	20	8	23.3345	82.8606	12.1507	0.14664		0.00662144	0.0746551	24	2	13.435	52.9167	18.8827	0.356839
ENSMUSG00000031840	Rab3a	RAB3A, member RAS oncogene family [Source:MGI Symbol;Acc:MGI:97843]	0.00373443	0.0375489	24	2	78.4889	526.139	116.854	0.222097		0.211644	0.851128	20	8	87.6812	495.587	40.4071	0.0815338		8.67887e-05	0.00229064	24	4	81.3173	407.833	73.947	0.181317
ENSMUSG00000031841	Cdh13	cadherin 13 [Source:MGI Symbol;Acc:MGI:99551]	9.39566e-07	3.12933e-05	24	2	82.3779	421.75	82.646	0.19596		0.136773	0.598967	24	22	28.2843	434.611	39.5004	0.0908867		0.00089598	0.0149337	24	2	30.7591	331.472	41.2664	0.124494
ENSMUSG00000031870	Pgr	progesterone receptor [Source:MGI Symbol;Acc:MGI:97567]	0.00169767	0.0191556	24	6	2.12132	7.22222	1.91884	0.265686		0.537219	1	24	20	0.707107	7.19444	1.53736	0.213687		0.0330636	0.260068	24	2	2.12132	6.38889	2.95184	0.462028
ENSMUSG00000031896	Ctrl	chymotrypsin-like [Source:MGI Symbol;Acc:MGI:88558]	0.022335	0.17086	24	16	1.41421	5.11111	1.85101	0.362154		0.453603	1	20	14	1.41421	9.00672	1.74859	0.194143		0.00498223	0.0592007	20	12	3.53553	7.60827	3.48115	0.457548
ENSMUSG00000031952	Chst5	carbohydrate (N-acetylglucosamine 6-O) sulfotransferase 5 [Source:MGI Symbol;Acc:MGI:1931825]	0.00089598	0.01104	24	6	7.07107	19.0556	3.90277	0.20481		0.696673	1	24	2	4.24264	17.0833	2.76505	0.161857		0.0148517	0.139963	24	2	5.65685	16.3611	8.36592	0.511329
ENSMUSG00000031984	2810004N23Rik	RIKEN cDNA 2810004N23 gene [Source:MGI Symbol;Acc:MGI:1913773]	0.0182495	0.144269	20	6	91.2168	492.126	62.6752	0.127356		0.485557	1	24	4	83.702	562.812	2.68121	0.00476396		0.0482011	0.3457	24	4	95.1518	514.759	28.3329	0.0550411
ENSMUSG00000031990	Jam3	junction adhesion molecule 3 [Source:MGI Symbol;Acc:MGI:1933825]	3.35173e-08	1.85806e-06	24	2	106.572	351.832	120.475	0.342422		0.0899635	0.427277	20	6	38.4525	378.233	64.4844	0.170488		1.1707e-07	1.10561e-05	24	4	55.8773	274.492	54.4893	0.19851
ENSMUSG00000031997	Trpc6	transient receptor potential cation channel, subfamily C, member 6 [Source:MGI Symbol;Acc:MGI:109523]	1.84544e-06	5.53592e-05	24	4	5.65685	17.2125	5.34093	0.310294		0.46958	1	20	8	6.3781	18.4671	4.05537	0.2196		0.022335	0.192755	24	4	3.53553	11.7786	3.43114	0.291302
ENSMUSG00000032034	Kcnj5	potassium inwardly-rectifying channel, subfamily J, member 5 [Source:MGI Symbol;Acc:MGI:104755]	6.99594e-11	1.40369e-08	24	4	20.5061	56.7272	34.7159	0.61198		0.0528402	0.277209	20	2	0.707107	43.0974	12.0501	0.279602		6.86842e-05	0.00190015	24	4	12.0208	38.0653	16.6922	0.438514
ENSMUSG00000032076	Cadm1	cell adhesion molecule 1 [Source:MGI Symbol;Acc:MGI:1889272]	8.25517e-11	1.61718e-08	24	4	92.631	357.944	171.199	0.478285		1	1	20	8	62.9325	328.955	8.11637	0.0246732		7.99763e-06	0.000328901	24	2	59.7505	254.25	87.3214	0.343447
ENSMUSG00000032087	Dscaml1	DS cell adhesion molecule like 1 [Source:MGI Symbol;Acc:MGI:2150309]	5.66881e-07	2.01416e-05	24	2	8.48528	18.0278	9.78948	0.543022		0.131387	0.581395	20	6	3.53553	15.7538	6.54681	0.415569		0.000301974	0.00625142	24	2	3.53553	12.4722	4.68673	0.375773
ENSMUSG00000032098	Treh	trehalase (brush-border membrane glycoprotein) [Source:MGI Symbol;Acc:MGI:1926230]	0.0148517	0.121124	24	12	11.3137	14.5556	9.70402	0.666689		0.115976	0.525511	20	16	1.41421	7.74998	2.69702	0.348003		5.60365e-06	0.000247474	20	16	7.07107	13.1691	6.96501	0.528892
ENSMUSG00000032101	Ddx25	DEAD box helicase 25 [Source:MGI Symbol;Acc:MGI:1353582]	0.000491995	0.00659473	24	2	9.89949	26.4167	12.1272	0.459073		0.865629	1	20	8	4.94975	24.6586	2.41256	0.0978385		0.000282008	0.00596808	24	4	7.42462	19.9444	4.69444	0.235376
ENSMUSG00000032118	Fez1	fasciculation and elongation protein zeta 1 (zygin I) [Source:MGI Symbol;Acc:MGI:2670976]	5.87635e-05	0.00105233	24	2	74.2462	221.278	89.0478	0.402425		0.318943	1	20	8	36.0624	191.371	16.3467	0.0854192		0.00498223	0.0592007	24	2	34.6482	140.444	53.6766	0.382191
ENSMUSG00000032122	Slc37a2	solute carrier family 37 (glycerol-3-phosphate transporter), member 2 [Source:MGI Symbol;Acc:MGI:1929693]	0.000301974	0.00429488	24	14	562.15	743.139	1019.86	1.37237		0.381504	1	24	6	19.799	311.611	93.8873	0.301297		8.01605e-05	0.00213906	24	16	476.59	585.556	673.106	1.14952
ENSMUSG00000032181	Scg3	secretogranin III [Source:MGI Symbol;Acc:MGI:103032]	1.29875e-07	5.74004e-06	24	2	168.291	601.251	206.472	0.343404		1	1	20	10	108.187	526.776	23.1994	0.0440403		0.0127076	0.123968	20	6	66.468	464.479	93.5627	0.201436
ENSMUSG00000032186	Tmod2	tropomodulin 2 [Source:MGI Symbol;Acc:MGI:1355335]	3.35173e-08	1.85806e-06	24	2	153.089	403.417	163.147	0.404412		1	1	24	18	79.196	386.194	29.2128	0.0756427		5.44818e-05	0.00158833	24	2	45.2548	262.633	66.1304	0.251798
ENSMUSG00000032198	Dock6	dedicator of cytokinesis 6 [Source:MGI Symbol;Acc:MGI:1914789]	0.0108206	0.0925573	24	6	104.121	692.611	37.4429	0.0540604		0.0979977	0.458377	24	16	34.2947	771.472	53.7854	0.0697178		0.00149757	0.0226259	20	18	103.238	633.321	109.481	0.172867
ENSMUSG00000032216	Nedd4	neural precursor cell expressed, developmentally down-regulated 4 [Source:MGI Symbol;Acc:MGI:97297]	0.000687933	0.00876522	24	2	818.384	6834.8	1106.76	0.16193		0.0528402	0.277209	20	18	725.534	7293.8	694.562	0.0952264		0.022335	0.192755	24	4	710.911	5702.98	336.002	0.0589169
ENSMUSG00000032251	Irak1bp1	interleukin-1 receptor-associated kinase 1 binding protein 1 [Source:MGI Symbol;Acc:MGI:1929475]	0.00140853	0.0163187	24	2	19.0919	66.0278	25.6581	0.388596		1	1	20	8	7.77817	74.1578	2.40649	0.032451		0.00245572	0.0336955	24	4	11.3137	48.8889	16.6944	0.341477
ENSMUSG00000032262	Elovl4	elongation of very long chain fatty acids (FEN1/Elo2, SUR4/Elo3, yeast)-like 4 [Source:MGI Symbol;Acc:MGI:1933331]	0.0114291	0.0971459	24	2	13.435	46.1667	16.8677	0.365365		0.573943	1	24	18	13.435	39.8611	1.70658	0.0428131		0.0156616	0.14624	24	4	8.66206	28.8056	9.57071	0.332252
ENSMUSG00000032268	Tmprss5	transmembrane protease, serine 5 (spinesin) [Source:MGI Symbol;Acc:MGI:1933407]	1.2398e-05	0.000284493	24	4	23.3345	167.333	72.7778	0.434927		0.0790645	0.385263	20	8	45.2548	186.666	28.8393	0.154496		0.00124033	0.0195866	20	6	24.7487	116.363	25.9205	0.222756
ENSMUSG00000032297	Celf6	CUGBP, Elav-like family member 6 [Source:MGI Symbol;Acc:MGI:1923433]	9.38859e-08	4.43328e-06	24	4	53.033	224.278	64.6414	0.28822		0.519357	1	20	8	34.6482	181.997	19.755	0.108546		0.0127076	0.123968	20	6	24.0416	153.791	27.9007	0.181419
ENSMUSG00000032303	Chrna3	cholinergic receptor, nicotinic, alpha polypeptide 3 [Source:MGI Symbol;Acc:MGI:87887]	8.46996e-07	2.85215e-05	24	2	127.986	399.667	192.159	0.480797		0.106655	0.491068	20	8	118.087	378.805	67.5669	0.178369		0.00351559	0.0450708	24	4	95.1059	281.809	127.35	0.451903
ENSMUSG00000032363	Adamts7	a disintegrin-like and metallopeptidase (reprolysin type) with thrombospondin type 1 motif, 7 [Source:MGI Symbol;Acc:MGI:1347346]	0.00140853	0.0163187	20	4	9.89949	36.0647	9.53028	0.264255		0.237165	0.931283	24	0	3.53553	41.5556	5.01437	0.120667		0.0381896	0.291453	24	4	10.6066	33.8611	3.67929	0.108658
ENSMUSG00000032374	Plod2	procollagen lysine, 2-oxoglutarate 5-dioxygenase 2 [Source:MGI Symbol;Acc:MGI:1347007]	1.25521e-06	3.97513e-05	24	4	62.1618	207.039	66.4951	0.321173		0.195891	0.799701	24	20	0.682358	248.708	6.34954	0.0255301		0.00699136	0.0778719	24	6	23.8613	178.335	7.88737	0.0442278
ENSMUSG00000032387	Rbpms2	RNA binding protein with multiple splicing 2 [Source:MGI Symbol;Acc:MGI:1919223]	2.33535e-10	3.58247e-08	24	2	182.257	507.917	191.901	0.37782		0.438511	1	20	2	7.07107	515.356	63.5141	0.123243		7.32868e-10	1.86386e-07	24	2	100.056	410.327	112.683	0.274617
ENSMUSG00000032420	Nt5e	5' nucleotidase, ecto [Source:MGI Symbol;Acc:MGI:99782]	0.00312286	0.0321181	20	4	41.7193	381.698	59.798	0.156663		0.555081	1	0	NaN	0	447.5	NA	NA		3.96439e-05	0.00122017	20	4	81.3173	363.319	136.728	0.376329
ENSMUSG00000032487	Ptgs2	prostaglandin-endoperoxide synthase 2 [Source:MGI Symbol;Acc:MGI:97798]	0.0212671	0.16447	20	18	21.2132	98.4194	19.757	0.200743		0.203506	0.823424	24	20	0.707107	99.1667	10.7328	0.108229		0.00277085	0.0371407	20	16	27.5772	103.166	35.0655	0.339893
ENSMUSG00000032495	Lrrc2	leucine rich repeat containing 2 [Source:MGI Symbol;Acc:MGI:1921499]	0.00102062	0.0123708	24	2	3.53553	6.70472	3.91514	0.583938		0.211644	0.851128	20	6	1.41421	6.34188	1.84873	0.291511		0.000525536	0.00974847	24	4	2.83903	4.67056	1.64141	0.351439
ENSMUSG00000032502	Stac	src homology three (SH3) and cysteine rich domain [Source:MGI Symbol;Acc:MGI:1201400]	1.61394e-07	6.87123e-06	24	2	43.1335	139.528	54.503	0.390625		0.485557	1	24	20	8.83883	155.667	8.3908	0.0539024		4.28825e-06	0.000202491	24	2	24.0416	105.389	24.4383	0.231887
ENSMUSG00000032503	Arpp21	cyclic AMP-regulated phosphoprotein, 21 [Source:MGI Symbol;Acc:MGI:107562]	0.0156616	0.126943	20	6	4.94975	17.6373	4.76938	0.270414		0.265595	1	20	2	2.12132	15.0512	3.99164	0.265203		0.0120376	0.118649	24	2	2.12132	11.5969	2.54272	0.219258
ENSMUSG00000032523	Hhatl	hedgehog acyltransferase-like [Source:MGI Symbol;Acc:MGI:1922020]	5.14088e-06	0.000135009	24	2	133.997	292.944	132.907	0.453692		0.086239	0.414133	20	2	21.9203	223.662	110.252	0.492943		0.0439282	0.322801	20	2	36.0624	178.459	46.8613	0.262588
ENSMUSG00000032549	Rab6b	RAB6B, member RAS oncogene family [Source:MGI Symbol;Acc:MGI:107283]	5.43617e-09	4.16409e-07	24	4	152.382	595.778	255.265	0.428457		0.181159	0.750655	20	8	109.602	547.295	52.8688	0.0966001		0.00498223	0.0592007	24	4	114.021	406.083	183.677	0.452313
ENSMUSG00000032564	Cpne4	copine IV [Source:MGI Symbol;Acc:MGI:1921270]	9.39566e-07	3.12933e-05	24	4	29.6985	105.444	40.4571	0.383681		1	1	24	18	28.6378	90.8889	14.346	0.157841		0.000324749	0.00666815	24	2	21.2132	63.1111	29.1703	0.462206
ENSMUSG00000032579	Hemk1	HemK methyltransferase family member 1 [Source:MGI Symbol;Acc:MGI:1916786]	1.25521e-06	3.97513e-05	20	6	26.8701	122.428	29.3442	0.239685		0.160745	0.681457	24	8	7.42462	132.861	3.54502	0.0266821		0.0272278	0.224361	20	6	21.2132	136.722	16.7086	0.122209
ENSMUSG00000032609	Klhdc8b	kelch domain containing 8B [Source:MGI Symbol;Acc:MGI:1925517]	6.93646e-07	2.3913e-05	24	4	106.42	448.865	134.182	0.298936		1	1	20	8	69.2611	454.586	8.39147	0.0184596		3.78936e-08	4.62589e-06	24	2	71.0253	325.722	90.2134	0.276965
ENSMUSG00000032623	Oas1d	2'-5' oligoadenylate synthetase 1D [Source:MGI Symbol;Acc:MGI:2140770]	0.00419687	0.0413948	24	4	6.36396	23.1389	10.4949	0.453563		1	1	24	18	2.82843	20	0.056603	0.00283015		0.0246724	0.20852	24	6	4.24264	16	3.62542	0.226589
ENSMUSG00000032643	Fhl3	four and a half LIM domains 3 [Source:MGI Symbol;Acc:MGI:1341092]	2.76508e-07	1.08482e-05	20	4	18.3848	63.8405	25.7554	0.403433		0.0662772	0.333665	24	6	19.799	79.8394	25.7007	0.321905		0.00373443	0.0473736	24	2	7.07107	64.2375	4.13289	0.0643377
ENSMUSG00000032673	Prorsd1	prolyl-tRNA synthetase domain containing 1 [Source:MGI Symbol;Acc:MGI:1915189]	0.000282008	0.00406072	20	4	31.8198	208.014	39.9481	0.192046		0.115976	0.525511	24	2	18.2999	235.713	11.2198	0.0475992		0.00312286	0.0409966	24	6	32.5269	228.571	14.0206	0.0613403
ENSMUSG00000032679	Cd59a	CD59a antigen [Source:MGI Symbol;Acc:MGI:109177]	1.2398e-05	0.000284493	24	2	265.165	650.611	313.19	0.481378		1	1	20	8	94.7523	626.296	21.9736	0.035085		1.29027e-08	1.88458e-06	24	2	124.097	491.167	157.305	0.320269
ENSMUSG00000032702	Kank1	KN motif and ankyrin repeat domains 1 [Source:MGI Symbol;Acc:MGI:2147707]	0.000428934	0.00583991	24	2	118.794	697.694	174.292	0.249811		0.0553563	0.288219	0	NaN	0	732.5	NA	NA		0.00444048	0.0539576	24	0	141.775	613.278	126.309	0.205958
ENSMUSG00000032724	Abtb2	ankyrin repeat and BTB (POZ) domain containing 2 [Source:MGI Symbol;Acc:MGI:2139365]	0.00419687	0.0413948	24	2	11.3137	69.3056	14.4649	0.208712		0.42342	1	20	4	0.707107	92.3884	5.40274	0.0584786		0.00921637	0.096991	24	2	16.9706	69.0278	17.8441	0.258506
ENSMUSG00000032807	Alox12b	arachidonate 12-lipoxygenase, 12R type [Source:MGI Symbol;Acc:MGI:1274782]	0.0460646	0.312483	24	6	1.06066	1.44444	0.546219	0.378151		0.555081	1	24	22	0.707107	1.55556	0.721688	0.463942		0.0246724	0.20852	24	10	1.41421	4.30556	4.08956	0.949834
ENSMUSG00000032826	Ank2	ankyrin 2, brain [Source:MGI Symbol;Acc:MGI:88025]	2.70987e-11	7.62789e-09	24	4	211.471	558.903	271.961	0.486598		0.195891	0.799701	20	8	104.652	494.914	40.6847	0.0822055		8.01605e-05	0.00213906	24	2	100.925	365.039	145.468	0.3985
ENSMUSG00000032849	Abcc4	ATP-binding cassette, sub-family C (CFTR/MRP), member 4 [Source:MGI Symbol;Acc:MGI:2443111]	0.0315411	0.227565	20	4	21.9203	200.964	29.2894	0.145745		0.368073	1	20	6	53.033	233.093	32.0103	0.137328		0.00625152	0.0710368	24	4	41.7193	171.162	40.273	0.235292
ENSMUSG00000032850	Rnft2	ring finger protein, transmembrane 2 [Source:MGI Symbol;Acc:MGI:2442859]	2.63281e-05	0.000532681	24	4	12.0208	40.9167	21.8207	0.533296		0.0825145	0.398126	20	8	7.07107	37.7637	6.07592	0.160893		0.00169767	0.0251317	20	2	4.94975	30.9789	8.19122	0.264413
ENSMUSG00000032890	Rims3	regulating synaptic membrane exocytosis 3 [Source:MGI Symbol;Acc:MGI:2443331]	3.67125e-09	2.9732e-07	24	4	44.9013	142.028	63.2348	0.445229		0.394934	1	20	8	23.3345	122.517	10.6332	0.0867897		0.0120376	0.118649	24	4	28.2843	89.4444	34.096	0.381197
ENSMUSG00000032965	Ift57	intraflagellar transport 57 [Source:MGI Symbol;Acc:MGI:1921166]	2.2381e-07	9.10726e-06	24	2	61.5218	172.055	75.7852	0.44047		0.181159	0.750655	20	4	5.65685	167.169	33.9317	0.202978		2.76508e-07	2.16964e-05	24	4	31.8198	125.25	27.3939	0.218714
ENSMUSG00000032968	Inha	inhibin alpha [Source:MGI Symbol;Acc:MGI:96569]	3.37393e-05	0.000657837	24	4	7.07107	18.3889	8.39141	0.456331		1	1	24	0	2.12132	17.4722	2.19732	0.125761		0.00331922	0.0432611	24	0	3.53553	10.5278	4.40326	0.418251
ENSMUSG00000033007	Asic4	acid-sensing (proton-gated) ion channel family member 4 [Source:MGI Symbol;Acc:MGI:2652846]	4.22699e-08	2.24662e-06	24	4	14.8492	47.6625	24.9964	0.524447		0.203506	0.823424	20	6	5.65685	41.4176	13.5782	0.327836		0.0315411	0.251851	20	6	7.77817	30.2357	8.39504	0.277653
ENSMUSG00000033032	Afap1l1	actin filament associated protein 1-like 1 [Source:MGI Symbol;Acc:MGI:2147199]	0.00116118	0.0137806	20	6	43.8406	277.167	32.9076	0.118728		0.286008	1	24	4	37.8302	304.527	20.096	0.0659909		7.44223e-05	0.00202985	24	4	65.0538	247.692	102.009	0.411839
ENSMUSG00000033039	Micall1	microtubule associated monooxygenase, calponin and LIM domain containing -like 1 [Source:MGI Symbol;Acc:MGI:105870]	0.00245572	0.026229	24	4	106.741	604.519	27.6457	0.0457317		0.519357	1	24	18	38.8414	613.556	67.3389	0.109752		0.000301974	0.00625142	20	18	138.741	493.336	120.033	0.243308
ENSMUSG00000033059	Pygb	brain glycogen phosphorylase [Source:MGI Symbol;Acc:MGI:97828]	9.34169e-05	0.00156648	24	4	697.868	3745.87	641.276	0.171196		0.106655	0.491068	20	18	661.541	3484.6	521.257	0.149589		0.00245572	0.0336955	24	2	637.414	3094.61	730.215	0.235963
ENSMUSG00000033061	Resp18	regulated endocrine-specific protein 18 [Source:MGI Symbol;Acc:MGI:1098222]	0.00217392	0.0236106	20	4	85.5599	423.297	121.522	0.287084		0.0633254	0.320418	20	8	91.2168	409.314	53.8328	0.13152		0.000525536	0.00974847	20	6	115.966	373.538	136.115	0.364394
ENSMUSG00000033111	3830406C13Rik	RIKEN cDNA 3830406C13 gene [Source:MGI Symbol;Acc:MGI:1917937]	1.88869e-05	0.000401751	20	6	66.56	366.694	79.3842	0.216486		0.148339	0.639048	24	4	22.3481	418.254	11.9467	0.0285633		0.0482011	0.3457	24	4	63.979	425.098	29.2576	0.0688256
ENSMUSG00000033147	Slc22a15	solute carrier family 22 (organic anion/cation transporter), member 15 [Source:MGI Symbol;Acc:MGI:3607704]	0.0148517	0.121124	20	4	28.2843	191.116	33.2815	0.174143		0.42342	1	24	4	26.163	204.257	6.44765	0.0315663		0.00140853	0.0216186	24	4	41.7193	188.194	29.1465	0.154874
ENSMUSG00000033152	Podxl2	podocalyxin-like 2 [Source:MGI Symbol;Acc:MGI:2442488]	0.000244564	0.00358204	24	4	41.3304	202.292	69.0531	0.341353		0.126	0.561804	20	4	14.8492	191.54	51.9365	0.271152		0.000196523	0.00443408	24	2	34.7578	144.132	42.8262	0.297133
ENSMUSG00000033214	Slitrk5	SLIT and NTRK-like family, member 5 [Source:MGI Symbol;Acc:MGI:2679448]	5.99444e-08	3.0331e-06	24	4	12.0208	35.6111	13.7096	0.384981		1	1	24	18	5.65685	31.7778	0.812253	0.0255604		8.46996e-07	5.30388e-05	24	2	9.19239	21.8611	12.0395	0.550725
ENSMUSG00000033216	Eefsec	eukaryotic elongation factor, selenocysteine-tRNA-specific [Source:MGI Symbol;Acc:MGI:2137092]	0.0120376	0.101161	20	10	13.435	331.355	28.966	0.0874168		0.106655	0.491068	24	2	13.5517	354.647	9.09522	0.0256459		0.00971662	0.100702	24	4	58.8666	343.302	41.7203	0.121527
ENSMUSG00000033249	Hsf4	heat shock transcription factor 4 [Source:MGI Symbol;Acc:MGI:1347058]	0.000301974	0.00429488	24	4	9.19239	41.5833	8.36616	0.20119		0.120988	0.545071	20	6	6.36396	40.4112	7.44479	0.184226		0.00373443	0.0473736	24	2	7.07107	33.1667	7.50272	0.226213
ENSMUSG00000033278	Ptprm	protein tyrosine phosphatase, receptor type, M [Source:MGI Symbol;Acc:MGI:102694]	2.00099e-07	8.2642e-06	24	4	55.8614	295.087	83.2412	0.28209		0.174041	0.725672	20	4	4.45477	311.573	45.7035	0.146686		0.000428934	0.00834078	24	4	55.7907	229.974	50.2292	0.218413
ENSMUSG00000033306	Lpp	LIM domain containing preferred translocation partner in lipoma [Source:MGI Symbol;Acc:MGI:2441849]	3.78936e-08	2.0574e-06	24	4	611.294	2526.11	782.552	0.309785		0.0633254	0.320418	20	18	304.763	2808.3	271.665	0.0967366		0.00169767	0.0251317	24	4	443.002	2251.52	28.4494	0.0126357
ENSMUSG00000033327	Tnxb	tenascin XB [Source:MGI Symbol;Acc:MGI:1932137]	1.27074e-09	1.30879e-07	24	4	470.838	2290.4	678.551	0.296259		1	1	20	8	266.926	2595.5	181.635	0.0699807		0.000108707	0.0027182	24	6	269.079	1915.42	324.104	0.169207
ENSMUSG00000033342	Plppr5	phospholipid phosphatase related 5 [Source:MGI Symbol;Acc:MGI:1923019]	4.67811e-06	0.000123809	24	2	34.6482	92.5833	42.0305	0.453975		1	1	20	10	19.799	77.6928	2.67627	0.0344468		0.0460646	0.33565	24	4	18.0312	55.8889	16.1035	0.288135
ENSMUSG00000033389	Arhgap44	Rho GTPase activating protein 44 [Source:MGI Symbol;Acc:MGI:2144423]	8.3506e-08	3.97552e-06	24	4	25.4558	114.667	31.1566	0.271714		1	1	24	18	12.0208	120.444	10.8423	0.0900191		8.76357e-06	0.00035761	24	2	19.799	91.1667	25.7487	0.282435
ENSMUSG00000033419	Snap91	synaptosomal-associated protein 91 [Source:MGI Symbol;Acc:MGI:109132]	1.64476e-08	1.02112e-06	24	4	36.7696	124.222	65.2727	0.525451		0.255711	0.990556	20	8	36.7696	118.145	17.7651	0.150366		0.00131949	0.020507	24	4	26.163	85.5278	41.2374	0.482152
ENSMUSG00000033510	Otud7a	OTU domain containing 7A [Source:MGI Symbol;Acc:MGI:2158505]	0.0148517	0.121124	24	2	2.34759	11.5803	2.7183	0.234735		1	1	24	18	1.46371	10.0156	0.322948	0.0322447		0.00699136	0.0778719	24	4	3.67342	9.36583	4.56045	0.486925
ENSMUSG00000033569	Adgrb3	adhesion G protein-coupled receptor B3 [Source:MGI Symbol;Acc:MGI:2441837]	1.38934e-06	4.36652e-05	24	4	17.6777	60.5236	27.8338	0.459883		0.632609	1	20	8	12.0137	55.8011	4.92772	0.0883086		3.96439e-05	0.00122017	24	2	11.3137	37.6944	17.0771	0.453041
ENSMUSG00000033585	Ndn	necdin, MAGE family member [Source:MGI Symbol;Acc:MGI:97290]	0.000262043	0.00379586	24	2	177.307	804.611	274.111	0.340675		0.537219	1	20	8	190.212	788.013	85.1821	0.108097		0.000525536	0.00974847	24	4	157.154	551.361	203.23	0.368597
ENSMUSG00000033597	Caskin1	CASK interacting protein 1 [Source:MGI Symbol;Acc:MGI:2442952]	1.29875e-07	5.74004e-06	24	4	19.799	85.115	31.9361	0.375211		1	1	20	10	21.0152	80.3433	3.44328	0.0428571		0.00351559	0.0450708	24	2	9.54594	57.3689	14.0432	0.244787
ENSMUSG00000033615	Cplx1	complexin 1 [Source:MGI Symbol;Acc:MGI:104727]	3.8984e-06	0.00010578	24	4	30.4056	158.611	72.9874	0.460166		0.120988	0.545071	20	8	27.5772	124.242	16.0073	0.12884		0.00277085	0.0371407	20	2	23.3345	96.9657	30.1261	0.310688
ENSMUSG00000033676	Gabrb3	gamma-aminobutyric acid (GABA) A receptor, subunit beta 3 [Source:MGI Symbol;Acc:MGI:95621]	5.14594e-07	1.84878e-05	24	2	41.0122	82.8611	51.1634	0.61746		0.42342	1	20	8	17.6777	66.4405	7.3869	0.111181		0.0286232	0.233668	20	6	11.3137	52.3991	15.3001	0.291991
ENSMUSG00000033773	Rpap2	RNA polymerase II associated protein 2 [Source:MGI Symbol;Acc:MGI:2141142]	0.0419624	0.28864	20	4	26.163	216.594	26.7643	0.123569		0.438511	1	24	2	16.2635	243.278	18.4922	0.0760127		0.00921637	0.096991	24	4	37.4767	214.778	9.64141	0.0448902
ENSMUSG00000033788	Dysf	dysferlin [Source:MGI Symbol;Acc:MGI:1349385]	7.32868e-10	8.70822e-08	24	4	64.3467	277.917	86.4823	0.311181		1	1	24	22	9.19239	298.556	1.49149	0.00499568		0.000211804	0.00472191	24	2	22.6274	230.694	27.6166	0.119711
ENSMUSG00000033863	Klf9	Kruppel-like factor 9 [Source:MGI Symbol;Acc:MGI:1333856]	6.70035e-06	0.000167108	24	2	532.451	1477.55	383.733	0.259709		0.126	0.561804	0	NaN	0	1337	NA	NA		0.00131949	0.020507	24	8	230.517	1203.27	221.646	0.184203
ENSMUSG00000033906	Zdhhc15	zinc finger, DHHC domain containing 15 [Source:MGI Symbol;Acc:MGI:1915336]	0.0201992	0.157049	20	4	10.6066	110.477	19.3169	0.17485		0.892615	1	24	4	14.1421	118.361	5.64646	0.0477054		0.0212671	0.186509	24	4	22.6274	117.667	3.88889	0.03305
ENSMUSG00000033910	Gucy1a1	guanylate cyclase 1, soluble, alpha 1 [Source:MGI Symbol;Acc:MGI:1926562]	1.46777e-09	1.48017e-07	24	2	288.146	857	354.057	0.413136		0.394934	1	20	4	0.707107	919.882	157.082	0.170764		3.05496e-07	2.35565e-05	24	4	168.291	668.694	143.005	0.213857
ENSMUSG00000033960	Jcad	junctional cadherin 5 associated [Source:MGI Symbol;Acc:MGI:2685174]	0.00060166	0.00782589	24	4	50.2046	230.583	16.2601	0.0705172		0.0553563	0.288219	24	18	28.9914	255.5	6.52066	0.0255212		0.0156616	0.14624	24	4	28.2843	158.306	2.77778	0.0175469
ENSMUSG00000034000	Neu4	sialidase 4 [Source:MGI Symbol;Acc:MGI:2661364]	0.00662144	0.0610512	20	14	0.707107	1.64897	1.2744	0.772847		1	1	0	NaN	0	0	NA	NA		0.000687933	0.0121211	24	16	2.82843	2.36111	0.89899	0.380749
ENSMUSG00000034059	Ypel4	yippee like 4 [Source:MGI Symbol;Acc:MGI:3605071]	0.00591773	0.0553907	24	4	9.19239	44.8333	9.95707	0.222091		0.307739	1	20	8	13.435	46.7871	6.04351	0.12917		0.000211804	0.00472191	24	4	11.3137	34.8333	8.71212	0.250109
ENSMUSG00000034098	Fstl5	follistatin-like 5 [Source:MGI Symbol;Acc:MGI:2442179]	5.14088e-06	0.000135009	24	2	35.3553	87.1111	40.3466	0.463162		1	1	20	10	28.2843	76.3446	4.93248	0.0646081		0.00558394	0.0649399	20	6	16.2635	56.2162	17.6805	0.314509
ENSMUSG00000034145	Tmem63c	transmembrane protein 63c [Source:MGI Symbol;Acc:MGI:2444386]	2.33372e-11	6.97541e-09	24	4	13.435	29.2222	22.6439	0.774888		0.519357	1	0	NaN	0	19.5	NA	NA		0.000428934	0.00834078	24	2	5.65685	18.3056	8.20177	0.448048
ENSMUSG00000034161	Scx	scleraxis [Source:MGI Symbol;Acc:MGI:102934]	2.63281e-05	0.000532681	24	0	19.799	51.2222	23.6686	0.462076		1	1	20	10	7.07107	62.249	2.50578	0.0402541		0.000244564	0.00529944	20	0	13.435	37.1346	12.3593	0.332825
ENSMUSG00000034175	Rhbdd3	rhomboid domain containing 3 [Source:MGI Symbol;Acc:MGI:2444684]	0.0114291	0.0971459	20	6	41.7547	203.103	42.3604	0.208566		0.0825145	0.398126	20	6	43.1335	218.536	26.2999	0.120346		0.00699136	0.0778719	20	4	23.3345	204.097	37.7458	0.18494
ENSMUSG00000034205	Loxl2	lysyl oxidase-like 2 [Source:MGI Symbol;Acc:MGI:2137913]	1.20931e-12	8.34799e-10	24	2	235.092	636.731	295.342	0.463841		0.555081	1	20	4	49.3561	698.694	82.0086	0.117374		3.8984e-06	0.000186975	24	4	203.276	585.889	106.812	0.182307
ENSMUSG00000034336	Ina	internexin neuronal intermediate filament protein, alpha [Source:MGI Symbol;Acc:MGI:96568]	5.87635e-05	0.00105233	24	4	27.5347	143.241	61.7061	0.430785		0.126	0.561804	20	8	38.205	139.984	21.0731	0.150538		0.00625152	0.0710368	20	6	23.4123	103.94	27.6089	0.265624
ENSMUSG00000034457	Eda2r	ectodysplasin A2 receptor [Source:MGI Symbol;Acc:MGI:2442860]	0.0363825	0.255781	20	4	3.53553	22.8045	5.9536	0.261072		0.573943	1	20	4	3.53553	32.2651	4.02063	0.124612		0.0114291	0.114244	24	4	7.77817	25.8889	6.7096	0.259169
ENSMUSG00000034487	Poglut3	protein O-glucosyltransferase 3 [Source:MGI Symbol;Acc:MGI:1923765]	1.00935e-08	6.7741e-07	20	4	39.3505	352.153	67.5067	0.191697		1	1	20	2	40.0293	461.407	26.0483	0.056454		0.00192222	0.0276923	24	6	56.8072	365.519	12.6699	0.0346628
ENSMUSG00000034488	Edil3	EGF-like repeats and discoidin I-like domains 3 [Source:MGI Symbol;Acc:MGI:1329025]	5.44818e-05	0.000992206	20	4	65.7609	197.291	75.2564	0.381449		1	1	20	8	53.033	221.582	17.4984	0.0789703		5.44818e-05	0.00158833	24	4	38.1838	137.444	53.7273	0.390902
ENSMUSG00000034522	Zfp395	zinc finger protein 395 [Source:MGI Symbol;Acc:MGI:2682318]	0.000324749	0.00458507	24	2	48.9671	484.581	83.6356	0.172594		0.0528402	0.277209	24	4	105.359	500.333	91.6288	0.183135		0.0133777	0.129114	24	4	115.612	408.309	139.138	0.340767
ENSMUSG00000034532	Fbxo16	F-box protein 16 [Source:MGI Symbol;Acc:MGI:1354706]	0.00826326	0.0736932	24	4	2.82843	10.5	4.83838	0.460798		1	1	20	8	2.12132	10.054	0.400459	0.0398308		2.69231e-06	0.000137185	20	6	5.65685	7.99892	5.25392	0.656828
ENSMUSG00000034544	Rsrc1	arginine/serine-rich coiled-coil 1 [Source:MGI Symbol;Acc:MGI:1914130]	3.00126e-08	1.70618e-06	20	6	64.3467	352.055	63.0895	0.179204		0.318943	1	20	4	2.82843	362.746	21.648	0.0596782		0.00419687	0.0518559	24	2	28.2843	359.5	40.4315	0.112466
ENSMUSG00000034593	Myo5a	myosin VA [Source:MGI Symbol;Acc:MGI:105976]	1.27074e-09	1.30879e-07	24	4	94.7523	376.69	147.053	0.390382		1	1	24	18	57.2756	352.699	16.098	0.0456424		2.2381e-07	1.83303e-05	24	2	52.3259	274.32	70.4582	0.256847
ENSMUSG00000034648	Lrrn1	leucine rich repeat protein 1, neuronal [Source:MGI Symbol;Acc:MGI:106038]	0.0078104	0.0699666	24	4	7.07107	27.1944	5.83838	0.21469		1	1	20	8	4.94975	27.91	1.1869	0.0425258		0.0156616	0.14624	24	4	4.94975	17.6667	4.74747	0.268725
ENSMUSG00000034764	1700006J14Rik	RIKEN cDNA 1700006J14 gene [Source:MGI Symbol;Acc:MGI:2447818]	0.0482011	0.323531	20	8	2.81428	8.32409	2.31292	0.277859		0.555081	1	24	2	1.41421	7.96917	1.03162	0.129451		0.00826326	0.0889627	24	4	2.82843	7.46361	2.52689	0.338562
ENSMUSG00000034765	Dusp5	dual specificity phosphatase 5 [Source:MGI Symbol;Acc:MGI:2685183]	0.00558394	0.0525719	20	18	59.0646	126.783	38.3577	0.302546		0.0979977	0.458377	20	18	25.8589	109.342	17.4348	0.159451		0.00971662	0.100702	24	18	17.8403	132.176	38.9425	0.294626
ENSMUSG00000034799	Unc13a	unc-13 homolog A [Source:MGI Symbol;Acc:MGI:3051532]	1.27074e-09	1.30879e-07	24	4	34.0808	128.875	48.5663	0.376849		1	1	20	10	12.9613	138.063	0.741109	0.00536791		0.00971662	0.100702	24	4	19.1131	112.881	23.1984	0.205511
ENSMUSG00000034810	Scn7a	sodium channel, voltage-gated, type VII, alpha [Source:MGI Symbol;Acc:MGI:102965]	2.69231e-06	7.63404e-05	24	2	258.801	742.528	276.041	0.371759		1	1	24	18	148.492	782.333	57.6048	0.0736321		8.61938e-12	5.74487e-09	24	4	106.066	535.333	156.886	0.293063
ENSMUSG00000034842	Art3	ADP-ribosyltransferase 3 [Source:MGI Symbol;Acc:MGI:1202729]	3.25038e-09	2.7158e-07	24	2	270.645	688.889	265.278	0.385081		0.0528402	0.277209	20	6	61.5183	636.428	103.228	0.162198		4.74866e-09	8.31891e-07	24	2	132.229	491.056	141.623	0.288406
ENSMUSG00000034881	Tbxa2r	thromboxane A2 receptor [Source:MGI Symbol;Acc:MGI:98496]	2.23113e-06	6.48169e-05	24	6	26.163	104.5	23.5836	0.225681		0.296536	1	20	6	10.6066	118.44	17.7047	0.149483		7.99763e-06	0.000328901	24	4	24.7487	80.8056	11.3586	0.140567
ENSMUSG00000034902	Pip5k1c	phosphatidylinositol-4-phosphate 5-kinase, type 1 gamma [Source:MGI Symbol;Acc:MGI:1298224]	9.34169e-05	0.00156648	24	6	200.288	1141.42	129.502	0.113457		0.0825145	0.398126	24	0	69.65	1126.47	98.0201	0.0870151		0.0148517	0.139963	24	4	200.995	1025.11	71.4116	0.0696623
ENSMUSG00000034910	Pygo1	pygopus 1 [Source:MGI Symbol;Acc:MGI:1919385]	1.80747e-07	7.57829e-06	24	4	20.5061	70.5464	38.4206	0.544614		1	1	20	8	14.1421	80.8482	4.02422	0.049775		0.000136447	0.00328845	24	4	15.5563	56.5033	18.1591	0.321382
ENSMUSG00000034912	Mdga2	MAM domain containing glycosylphosphatidylinositol anchor 2 [Source:MGI Symbol;Acc:MGI:2444706]	2.63281e-05	0.000532681	24	2	10.5907	25.9758	12.8597	0.495063		0.368073	1	24	18	8.69388	25.4783	0.612982	0.0240589		0.0246724	0.20852	24	2	3.59917	19.7175	5.00894	0.254035
ENSMUSG00000034936	Arl4d	ADP-ribosylation factor-like 4D [Source:MGI Symbol;Acc:MGI:1933155]	5.60365e-06	0.000144351	24	2	281.075	600.528	210.733	0.350913		1	1	20	8	111.723	513.536	36.1116	0.0703195		6.93646e-07	4.50916e-05	24	2	61.6951	361.778	76.6376	0.211836
ENSMUSG00000034958	Atcay	ataxia, cerebellar, Cayman type [Source:MGI Symbol;Acc:MGI:2448730]	2.00099e-07	8.2642e-06	24	4	21.2132	84.3889	35.9823	0.426387		0.0756145	0.370226	20	8	12.7279	77.2953	6.92823	0.0896333		0.0363825	0.279317	24	4	18.3848	58.3611	21.6288	0.370603
ENSMUSG00000035062	Zc4h2	zinc finger, C4H2 domain containing [Source:MGI Symbol;Acc:MGI:2679294]	2.2381e-07	9.10726e-06	24	2	18.3848	58.6389	22.5789	0.38505		0.0528402	0.277209	20	4	4.24264	64.8451	14.3336	0.221044		4.62307e-07	3.26919e-05	24	4	15.5563	49.2778	22.947	0.465666
ENSMUSG00000035109	Shc4	SHC (Src homology 2 domain containing) family, member 4 [Source:MGI Symbol;Acc:MGI:2655364]	1.61394e-07	6.87123e-06	24	4	24.3952	82.6947	45.4775	0.549944		1	1	20	8	11.4127	77.2305	3.0242	0.0391581		1.00935e-08	1.58184e-06	24	4	17.515	60.0864	12.8362	0.213629
ENSMUSG00000035142	Nubpl	nucleotide binding protein-like [Source:MGI Symbol;Acc:MGI:1924076]	0.0259501	0.194085	20	6	27.5772	90.9439	25.9378	0.285206		0.102326	0.476166	24	4	19.799	82.7483	6.02263	0.0727824		0.000282008	0.00596808	20	4	10.6066	73.9921	21.7268	0.293637
ENSMUSG00000035158	Mitf	melanogenesis associated transcription factor [Source:MGI Symbol;Acc:MGI:104554]	1.45635e-07	6.33042e-06	24	2	21.5668	76.2222	23.1874	0.304208		1	1	20	8	8.48528	83.1784	1.94103	0.0233357		0.000244564	0.00529944	24	4	15.5563	69.3333	5.53535	0.0798368
ENSMUSG00000035258	Abi3bp	ABI family member 3 binding protein [Source:MGI Symbol;Acc:MGI:2444583]	3.22195e-11	8.64945e-09	24	4	54.4472	203.278	75.9646	0.373699		0.0756145	0.370226	20	4	4.94975	336.312	93.7151	0.278655		0.0010909	0.0176007	24	4	57.2756	172.25	43.3737	0.251807
ENSMUSG00000035285	Nat14	N-acetyltransferase 14 [Source:MGI Symbol;Acc:MGI:3039561]	4.28197e-05	0.000800691	24	4	121.49	473.718	102.812	0.217032		0.115976	0.525511	20	6	48.451	449.668	52.5156	0.116787		0.0108206	0.109235	20	4	64.1275	402.649	90.5678	0.22493
ENSMUSG00000035305	Ror1	receptor tyrosine kinase-like orphan receptor 1 [Source:MGI Symbol;Acc:MGI:1347520]	1.80747e-07	7.57829e-06	20	6	21.9203	101.255	22.2086	0.219333		1	1	24	18	9.19239	116.667	8.93761	0.0766081		5.66881e-07	3.84458e-05	24	6	26.163	81.7778	20.6573	0.252602
ENSMUSG00000035342	Lzts2	leucine zipper, putative tumor suppressor 2 [Source:MGI Symbol;Acc:MGI:2385095]	0.000458454	0.00618662	20	6	314.663	1484.97	228.624	0.153959		0.0633254	0.320418	24	4	281.718	1675.78	90.8592	0.0542189		0.000399415	0.00784835	24	4	313.68	1459.08	219.898	0.15071
ENSMUSG00000035390	Brsk1	BR serine/threonine kinase 1 [Source:MGI Symbol;Acc:MGI:2685946]	8.01605e-05	0.0013748	24	4	30.4904	152.589	35.5771	0.233157		0.237165	0.931283	24	18	15.7296	150.468	0.00546219	3.63013e-05		0.0108206	0.109235	24	2	12.7226	115.996	10.5922	0.0913149
ENSMUSG00000035403	Crb2	crumbs family member 2 [Source:MGI Symbol;Acc:MGI:2679260]	0.000196523	0.0029707	20	6	4.24264	8.33466	3.80126	0.456078		0.307739	1	20	4	0.707107	7.75589	3.66105	0.472035		0.000126319	0.00307117	20	2	3.53553	6.25481	3.67254	0.587154
ENSMUSG00000035439	Haus8	4HAUS augmin-like complex, subunit 8 [Source:MGI Symbol;Acc:MGI:1923728]	0.0439282	0.299427	0	NaN	0	272	NA	NA		0.0578723	0.297974	24	8	17.1986	322.131	22.5908	0.0701292		0.0286232	0.233668	24	4	49.5859	268.876	2.66023	0.0098939
ENSMUSG00000035504	Reep6	receptor accessory protein 6 [Source:MGI Symbol;Acc:MGI:1917585]	0.000126319	0.00203239	24	14	182.434	616.194	172.58	0.280073		0.0692291	0.344991	20	0	161.927	565.735	82.9252	0.14658		2.43227e-05	0.000819033	24	12	77.7817	639.694	101.228	0.158244
ENSMUSG00000035594	Chrna5	cholinergic receptor, nicotinic, alpha polypeptide 5 [Source:MGI Symbol;Acc:MGI:87889]	0.0148517	0.121124	20	4	4.94975	21.7827	6.37611	0.292714		0.409177	1	20	8	6.36396	21.2125	2.39993	0.113138		0.0272278	0.224361	24	0	3.53553	15.3056	3.7749	0.246636
ENSMUSG00000035615	Frmpd1	FERM and PDZ domain containing 1 [Source:MGI Symbol;Acc:MGI:2446274]	4.62307e-07	1.67546e-05	24	4	7.07107	22.25	11.4394	0.51413		0.696673	1	20	8	4.24264	19.086	3.31595	0.173737		0.00159762	0.0239193	24	2	4.24264	14.3889	5.57822	0.387676
ENSMUSG00000035640	Cbarp	calcium channel, voltage-dependent, beta subunit associated regulatory protein [Source:MGI Symbol;Acc:MGI:1354170]	3.12562e-10	4.54241e-08	24	4	86.7496	290.362	135.696	0.467336		0.0979977	0.458377	20	8	44.0386	251.544	27.1842	0.108069		1.88869e-05	0.00066054	24	4	54.5215	192.279	52.2149	0.271558
ENSMUSG00000035653	Lrfn5	leucine rich repeat and fibronectin type III domain containing 5 [Source:MGI Symbol;Acc:MGI:2144814]	1.46751e-08	9.27974e-07	24	4	9.19239	18.945	12.3548	0.65214		0.573943	1	20	8	2.82843	13.8413	0.777185	0.0561496		0.0141147	0.134969	24	4	4.94975	11.3175	6.16823	0.545017
ENSMUSG00000035674	Ndufa3	NADH:ubiquinone oxidoreductase subunit A3 [Source:MGI Symbol;Acc:MGI:1913341]	0.000196523	0.0029707	24	16	158.392	1515.44	147.836	0.0975528		1	1	20	0	238.295	1607.76	38.1075	0.0237023		0.00204807	0.0292583	20	14	112.43	1761.78	273.562	0.155276
ENSMUSG00000035681	Kcnc2	potassium voltage gated channel, Shaw-related subfamily, member 2 [Source:MGI Symbol;Acc:MGI:96668]	2.47521e-07	9.85089e-06	24	4	15.5563	40.6111	18.2449	0.44926		1	1	20	10	10.6066	33.5089	1.11297	0.0332141		1.74223e-05	0.000622843	24	4	8.48528	24.5278	14.0126	0.571296
ENSMUSG00000035773	Kiss1r	KISS1 receptor [Source:MGI Symbol;Acc:MGI:2148793]	0.000644796	0.00832535	24	4	8.48528	34.0556	10.7551	0.315809		0.131387	0.581395	24	20	4.94975	33.4722	3.89464	0.116354		0.00419687	0.0518559	24	0	3.88909	30.2778	6.19157	0.204492
ENSMUSG00000035799	Twist1	twist basic helix-loop-helix transcription factor 1 [Source:MGI Symbol;Acc:MGI:98872]	5.87635e-05	0.00105233	24	2	53.033	127.333	56.2435	0.441703		1	1	20	8	26.163	141.529	10.106	0.0714058		0.00277085	0.0371407	24	4	20.5061	102.278	4.59343	0.0449114
ENSMUSG00000035818	Plekhs1	pleckstrin homology domain containing, family S member 1 [Source:MGI Symbol;Acc:MGI:2443041]	0.00971662	0.08451	20	6	4.24264	23.3946	6.04464	0.258377		0.174041	0.725672	24	4	2.82843	23.4444	4.37121	0.18645		0.0315411	0.251851	24	0	4.24264	20.3753	5.07985	0.249314
ENSMUSG00000035964	Tmem59l	transmembrane protein 59-like [Source:MGI Symbol;Acc:MGI:1915187]	0.00625152	0.0579537	24	2	50.9117	189.194	70.9716	0.375125		0.115976	0.525511	20	8	52.3259	175.026	34.8028	0.198844		0.0192243	0.172427	24	4	31.1127	128.639	49.3914	0.383954
ENSMUSG00000035969	Rusc2	RUN and SH3 domain containing 2 [Source:MGI Symbol;Acc:MGI:2140371]	1.52347e-06	4.69144e-05	24	4	172.888	753.833	206.821	0.274359		0.632609	1	20	6	64.3467	745.078	115.312	0.154765		4.28197e-05	0.00129861	24	4	98.2878	542.167	115.952	0.213868
ENSMUSG00000036040	Adamtsl2	ADAMTS-like 2 [Source:MGI Symbol;Acc:MGI:1925044]	0.0315411	0.227565	24	2	14.8492	56.3611	1.72356	0.0305807		0.0605989	0.310332	24	20	4.94975	48.3611	3.43295	0.0709858		0.000301974	0.00625142	20	12	9.89949	43.7424	12.7166	0.290715
ENSMUSG00000036095	Dgkb	diacylglycerol kinase, beta [Source:MGI Symbol;Acc:MGI:2442474]	2.00099e-07	8.2642e-06	24	4	16.2599	49.9742	25.794	0.516147		0.839925	1	0	NaN	0	51	NA	NA		4.651e-05	0.00139882	24	4	10.6066	33.3894	13.933	0.417287
ENSMUSG00000036169	Sostdc1	sclerostin domain containing 1 [Source:MGI Symbol;Acc:MGI:1913292]	2.47521e-07	9.85089e-06	24	2	28.2843	60.0556	32.5722	0.542367		0.115976	0.525511	20	6	4.24264	66.5127	12.1131	0.182117		5.14594e-07	3.59943e-05	24	2	12.0208	43.9722	14.4875	0.32947
ENSMUSG00000036186	Dipk1b	divergent protein kinase domain 1B [Source:MGI Symbol;Acc:MGI:1927576]	0.000428934	0.00583991	24	2	35.2811	120.944	48.6894	0.402577		0.086239	0.414133	20	6	32.1875	135.362	27.7027	0.204657		2.63281e-05	0.000873377	24	2	28.9136	88.4658	39.4398	0.44582
ENSMUSG00000036353	P2ry12	purinergic receptor P2Y, G-protein coupled 12 [Source:MGI Symbol;Acc:MGI:1918089]	1.88869e-05	0.000401751	20	6	11.3137	38.1605	13.3645	0.350219		0.115976	0.525511	20	4	2.82843	36.4953	7.10185	0.194596		0.0330636	0.260068	24	8	3.88909	32.9444	3.87452	0.117608
ENSMUSG00000036356	Csgalnact1	chondroitin sulfate N-acetylgalactosaminyltransferase 1 [Source:MGI Symbol;Acc:MGI:2442354]	7.44223e-05	0.00129554	24	2	10.6066	23.7222	9.55175	0.40265		0.892615	1	24	20	0.707107	24	1.41954	0.0591475		0.00971662	0.100702	24	4	4.94975	16.7222	0.891414	0.0533072
ENSMUSG00000036411	9530077C05Rik	RIKEN cDNA 9530077C05 gene [Source:MGI Symbol;Acc:MGI:1915533]	1.2398e-05	0.000284493	24	2	30.6778	68.4522	33.995	0.496624		0.195891	0.799701	24	20	5.61973	67.7061	15.1318	0.223493		5.60365e-06	0.000247474	24	2	11.9536	51.1264	14.2164	0.278064
ENSMUSG00000036446	Lum	lumican [Source:MGI Symbol;Acc:MGI:109347]	5.60365e-06	0.000144351	20	4	235.467	776.568	291.544	0.375427		0.674572	1	0	NaN	0	997.5	NA	NA		2.18427e-13	3.33309e-10	24	4	172.181	579.583	245.119	0.422922
ENSMUSG00000036459	Wtip	WT1 interacting protein [Source:MGI Symbol;Acc:MGI:2141920]	9.39566e-07	3.12933e-05	24	2	83.4386	493.083	102.166	0.207197		0.0692291	0.344991	24	2	36.7696	537.222	22.3893	0.0416761		0.000491995	0.00932314	24	8	42.6032	522.833	33.2998	0.0636911
ENSMUSG00000036510	Cdh8	cadherin 8 [Source:MGI Symbol;Acc:MGI:107434]	8.76357e-06	0.000211383	24	4	8.48528	23.7778	12.5379	0.527294		1	1	20	10	4.94975	19.0714	2.57176	0.134849		0.00159762	0.0239193	20	4	4.94975	12.311	6.3672	0.517198
ENSMUSG00000036560	Lgi4	leucine-rich repeat LGI family, member 4 [Source:MGI Symbol;Acc:MGI:2180197]	7.32868e-10	8.70822e-08	24	2	84.9306	201.958	85.2222	0.42198		0.115976	0.525511	20	6	20.195	183.334	40.5568	0.221218		6.67171e-08	6.99576e-06	20	2	29.6207	111.037	38.0557	0.342729
ENSMUSG00000036564	Ndrg4	N-myc downstream regulated gene 4 [Source:MGI Symbol;Acc:MGI:2384590]	2.17389e-09	1.96042e-07	24	2	282.843	723.583	351.479	0.485748		0.65359	1	20	8	105.359	580.313	8.29224	0.0142893		0.00102062	0.0166101	24	0	170.059	495.639	168.556	0.340077
ENSMUSG00000036667	Tcaf1	TRPM8 channel-associated factor 1 [Source:MGI Symbol;Acc:MGI:1914665]	1.6648e-09	1.60091e-07	24	2	155.917	636.417	195.617	0.307373		0.126	0.561804	24	20	11.3137	702.583	28.4358	0.0404732		0.00169767	0.0251317	24	6	69.1197	555.889	20.0035	0.0359847
ENSMUSG00000036760	Kcnk9	potassium channel, subfamily K, member 9 [Source:MGI Symbol;Acc:MGI:3521816]	0.000101062	0.00168203	24	4	4.59973	13.5558	6.60664	0.487365		0.65359	1	20	2	0.707107	10.0434	4.82834	0.480747		0.00016984	0.00393461	24	4	3.53553	7.55556	3.85859	0.510695
ENSMUSG00000036766	Dner	delta/notch-like EGF repeat containing [Source:MGI Symbol;Acc:MGI:2152889]	1.61394e-07	6.87123e-06	24	2	78.4889	172.861	94.1987	0.544938		0.181159	0.750655	20	8	57.9828	176.537	29.7356	0.168438		0.00116118	0.0184877	24	4	42.78	125.861	69.9924	0.556108
ENSMUSG00000036790	Slitrk2	SLIT and NTRK-like family, member 2 [Source:MGI Symbol;Acc:MGI:2679449]	0.0272278	0.201253	24	4	2.82843	8.05556	4.54545	0.564263		1	1	20	16	1.41421	8.47005	0.0690944	0.00815749		0.00558394	0.0649399	24	0	2.12132	5.5	2.79789	0.508708
ENSMUSG00000036800	Fam135b	family with sequence similarity 135, member B [Source:MGI Symbol;Acc:MGI:1917613]	0.00277085	0.0289393	24	2	2.00818	2.86222	2.41531	0.843857		0.167393	0.70541	20	8	2.12132	4.07355	1.39627	0.342765		0.0141147	0.134969	24	2	1.30815	1.78222	1.29072	0.724218
ENSMUSG00000036854	Hspb6	heat shock protein, alpha-crystallin-related, B6 [Source:MGI Symbol;Acc:MGI:2685325]	0.000785586	0.00985995	24	2	217.082	980.194	217.154	0.221542		0.106655	0.491068	20	8	209.304	1232.37	131.485	0.106693		2.65078e-08	3.40816e-06	24	0	157.685	860.67	171.284	0.199012
ENSMUSG00000036931	Nfkbid	nuclear factor of kappa light polypeptide gene enhancer in B cells inhibitor, delta [Source:MGI Symbol;Acc:MGI:3041243]	0.022335	0.17086	20	10	5.65685	34.228	6.20137	0.181178		1	1	20	6	3.53553	41.9574	1.86972	0.0445623		5.60365e-06	0.000247474	20	18	14.1421	36.4657	11.9967	0.328985
ENSMUSG00000036934	4921524J17Rik	RIKEN cDNA 4921524J17 gene [Source:MGI Symbol;Acc:MGI:1913964]	5.44818e-05	0.000992206	24	0	27.2236	191.608	34.7147	0.181176		0.555081	1	20	4	6.35689	194.713	9.30191	0.0477725		0.00699136	0.0778719	24	6	26.163	175.466	4.69689	0.0267681
ENSMUSG00000037007	Zfp113	zinc finger protein 113 [Source:MGI Symbol;Acc:MGI:1929116]	0.022335	0.17086	20	8	22.1254	239.914	16.543	0.0689537		0.0724218	0.35859	24	6	25.3074	269.714	2.47703	0.00918392		0.0201992	0.178793	20	6	44.7811	255.865	31.2014	0.121945
ENSMUSG00000037014	Sstr4	somatostatin receptor 4 [Source:MGI Symbol;Acc:MGI:105372]	0.000644796	0.00832535	24	6	2.82843	4.88889	4.34428	0.888602		0.126	0.561804	24	20	1.41421	3.30556	1.42146	0.43002		0.0439282	0.322801	20	6	2.12132	3.57582	2.01154	0.56254
ENSMUSG00000037016	Frem2	Fras1 related extracellular matrix protein 2 [Source:MGI Symbol;Acc:MGI:2444465]	0.000687933	0.00876522	20	6	26.163	79.432	24.0281	0.302499		0.115976	0.525511	20	6	27.5772	104.423	25.4633	0.243848		0.0235037	0.201581	24	6	11.3137	60.4167	7.91593	0.131022
ENSMUSG00000037185	Krt80	keratin 80 [Source:MGI Symbol;Acc:MGI:1921377]	3.05496e-07	1.1747e-05	24	2	25.4558	63.6111	21.7554	0.342006		0.0825145	0.398126	24	22	10.6066	64	15.0592	0.2353		0.000108707	0.0027182	24	2	16.9706	59.5278	17.1224	0.287637
ENSMUSG00000037196	Pacrg	PARK2 co-regulated [Source:MGI Symbol;Acc:MGI:1916560]	0.00971662	0.08451	24	2	4.24264	15.5278	6.11595	0.393872		0.355419	1	20	6	2.12132	14.4174	2.71084	0.188026		0.0363825	0.279317	20	2	2.82843	13.2725	4.77761	0.359964
ENSMUSG00000037224	Zfyve28	zinc finger, FYVE domain containing 28 [Source:MGI Symbol;Acc:MGI:2684992]	0.00204807	0.0225179	20	6	5.65685	29.4714	6.45522	0.219034		0.0605989	0.310332	20	6	5.65685	28.5559	8.09719	0.283556		0.0114291	0.114244	24	2	4.94975	20.1944	5.57256	0.275945
ENSMUSG00000037225	Fgf2	fibroblast growth factor 2 [Source:MGI Symbol;Acc:MGI:95516]	1.29875e-07	5.74004e-06	24	2	43.7027	140.278	52.3274	0.373028		0.0528402	0.277209	24	18	24.678	160.257	4.39276	0.0274108		0.0108206	0.109235	24	2	11.0167	119.837	13.5785	0.113308
ENSMUSG00000037259	Dzank1	double zinc ribbon and ankyrin repeat domains 1 [Source:MGI Symbol;Acc:MGI:2139080]	3.05496e-07	1.1747e-05	24	4	23.3345	65.0786	33.9001	0.520909		1	1	24	18	12.7279	56.3231	1.75444	0.0311495		7.44223e-05	0.00202985	24	2	15.3796	42.1553	21.271	0.504586
ENSMUSG00000037335	Hand1	heart and neural crest derivatives expressed 1 [Source:MGI Symbol;Acc:MGI:103577]	2.03828e-06	6.05181e-05	24	2	127.986	299.083	132.575	0.443273		0.131387	0.581395	24	20	12.0208	307.778	23.9579	0.0778414		6.152e-06	0.000268622	24	2	35.7089	224.111	29.476	0.131524
ENSMUSG00000037348	Paqr7	progestin and adipoQ receptor family member VII [Source:MGI Symbol;Acc:MGI:1919154]	0.000324749	0.00458507	24	4	30.4056	290.366	68.8848	0.237234		0.154542	0.661593	20	6	26.8701	311.614	44.4349	0.142596		1.88869e-05	0.00066054	24	6	52.3259	236.415	41.7603	0.176639
ENSMUSG00000037375	Hhat	hedgehog acyltransferase [Source:MGI Symbol;Acc:MGI:2444681]	0.00444048	0.0432749	20	6	13.435	39.4216	13.2717	0.336661		0.0790645	0.385263	20	4	6.36396	40.2711	9.24967	0.229685		0.00331922	0.0432611	20	4	9.90657	37.2431	10.0905	0.270937
ENSMUSG00000037428	Vgf	VGF nerve growth factor inducible [Source:MGI Symbol;Acc:MGI:1343180]	3.05496e-07	1.1747e-05	20	4	50.9117	106.98	62.4122	0.5834		0.237165	0.931283	20	8	19.799	92.4761	12.3893	0.133973		0.00159762	0.0239193	24	4	38.7141	108.667	51.2828	0.471928
ENSMUSG00000037509	Arhgef4	Rho guanine nucleotide exchange factor (GEF) 4 [Source:MGI Symbol;Acc:MGI:2442507]	0.000126319	0.00203239	24	4	10.7374	50.5419	17.0247	0.336843		0.120988	0.545071	20	6	7.17713	49.895	11.8716	0.237931		5.60365e-06	0.000247474	24	2	10.642	38.3694	12.0615	0.314351
ENSMUSG00000037594	Clba1	clathrin binding box of aftiphilin containing 1 [Source:MGI Symbol;Acc:MGI:2443738]	0.000227086	0.00335742	20	4	11.3137	70.0397	20.2629	0.289306		0.255711	0.990556	0	NaN	0	71.5	NA	NA		0.00528308	0.0621894	24	2	9.19239	61.5833	14.5922	0.236951
ENSMUSG00000037624	Kcnk2	potassium channel, subfamily K, member 2 [Source:MGI Symbol;Acc:MGI:109366]	1.52347e-06	4.69144e-05	24	2	49.943	144.485	63.8178	0.441692		0.0578723	0.297974	20	2	27.5772	127.306	30.2454	0.237581		0.000324749	0.00666815	24	4	36.7696	106.752	29.8497	0.279619
ENSMUSG00000037653	Kctd8	potassium channel tetramerisation domain containing 8 [Source:MGI Symbol;Acc:MGI:2443804]	0.00971662	0.08451	20	6	4.24264	11.9193	3.28755	0.275817		1	1	20	16	0.707107	8.61304	0.0374537	0.00434849		0.0460646	0.33565	20	6	2.82843	8.51307	3.48988	0.409944
ENSMUSG00000037656	Slc20a2	solute carrier family 20, member 2 [Source:MGI Symbol;Acc:MGI:97851]	4.28825e-06	0.000115494	24	4	108.187	519.056	142.22	0.273997		0.318943	1	20	4	17.6777	482.424	54.3297	0.112618		3.64682e-05	0.00113386	20	4	91.2168	417.438	131.56	0.315161
ENSMUSG00000037660	Gdf7	growth differentiation factor 7 [Source:MGI Symbol;Acc:MGI:95690]	2.03828e-06	6.05181e-05	24	2	4.24264	6.11111	5.4169	0.886402		1	1	20	0	0.707107	3.40903	0.879154	0.25789		0.00444048	0.0539576	20	4	2.12132	3.95749	2.98274	0.753694
ENSMUSG00000037679	Inf2	inverted formin, FH2 and WH2 domain containing [Source:MGI Symbol;Acc:MGI:1917685]	0.00277085	0.0289393	24	2	30.4056	349.222	28.91	0.0827839		0.765296	1	20	18	71.4178	378.801	40.2096	0.10615		0.000525536	0.00974847	24	4	80.6102	316.694	34.4343	0.10873
ENSMUSG00000037708	Spag6	sperm associated antigen 6 [Source:MGI Symbol;Acc:MGI:3040687]	0.0259501	0.194085	20	6	1.41421	3.05159	1.68675	0.552744		1	1	20	0	0.707107	3.96357	0.218566	0.0551437		0.0363825	0.279317	24	6	1.41421	3.41972	1.04469	0.305491
ENSMUSG00000037735	2810032G03Rik	RIKEN cDNA 2810032G03 gene [Source:MGI Symbol;Acc:MGI:1919919]	0.00826326	0.0736932	24	4	4.94975	22.6111	7.16919	0.317065		0.555081	1	24	22	3.53553	24.3056	4.6188	0.190031		0.0114291	0.114244	24	2	3.53553	17.9167	4.85087	0.270746
ENSMUSG00000037827	Gm5884	predicted pseudogene 5884 [Source:MGI Symbol;Acc:MGI:3644646]	0.00060166	0.00782589	24	14	67.6825	382.517	81.1141	0.212054		0.160745	0.681457	24	2	19.8414	357.139	3.39021	0.00949268		0.00192222	0.0276923	20	14	19.6859	443.766	63.9986	0.144217
ENSMUSG00000037833	Sh2d4b	SH2 domain containing 4B [Source:MGI Symbol;Acc:MGI:1925182]	0.0272278	0.201253	24	0	1.41421	2.88889	1.16092	0.401857		1	1	20	0	0.707107	2.61161	0.663703	0.254136		0.0330636	0.260068	20	18	1.41421	2.5717	1.11635	0.434089
ENSMUSG00000037843	Vstm2l	V-set and transmembrane domain containing 2-like [Source:MGI Symbol;Acc:MGI:2685537]	7.34899e-06	0.00018149	24	2	65.0538	198.278	58.2586	0.293823		0.342766	1	20	6	20.5061	172.073	34.3155	0.199424		0.000101062	0.00257931	24	0	29.1682	120.972	37.5469	0.310376
ENSMUSG00000037849	Ifi206	interferon activated gene 206 [Source:MGI Symbol;Acc:MGI:3646410]	0.0212671	0.16447	20	10	4.94975	31.5488	7.91278	0.250811		0.409177	1	24	8	4.78358	33.9086	2.13189	0.0628716		0.0439282	0.322801	20	18	26.8701	53.7382	40.6102	0.755705
ENSMUSG00000037852	Cpe	carboxypeptidase E [Source:MGI Symbol;Acc:MGI:101932]	1.73817e-10	2.83913e-08	24	2	3164.66	6517.61	3263.57	0.500731		0.0899635	0.427277	24	20	359.21	5985	989.182	0.165277		5.69646e-13	6.6063e-10	24	2	1420.58	4458.11	1686.42	0.378281
ENSMUSG00000037855	Zfp365	zinc finger protein 365 [Source:MGI Symbol;Acc:MGI:2143676]	5.02002e-05	0.000922049	24	4	12.0208	66.3611	30.0253	0.452453		0.330854	1	24	20	1.41421	64.0317	2.43352	0.038005		0.0102686	0.105499	24	0	6.36396	49.4758	9.85516	0.199191
ENSMUSG00000037890	Wdr19	WD repeat domain 19 [Source:MGI Symbol;Acc:MGI:2443231]	0.0114291	0.0971459	20	6	21.2132	93.9652	17.1062	0.182048		0.592805	1	20	18	21.9203	108.758	13.315	0.122428		0.0114291	0.114244	20	4	9.19239	96.0532	17.0198	0.177192
ENSMUSG00000037907	Ankrd13b	ankyrin repeat domain 13b [Source:MGI Symbol;Acc:MGI:2144501]	2.86693e-05	0.000573446	20	6	53.7401	276.822	46.6974	0.168691		0.612707	1	0	NaN	0	296.5	NA	NA		0.0182495	0.164985	24	2	28.9914	241.167	32.1222	0.133195
ENSMUSG00000037962	Rflna	refilin A [Source:MGI Symbol;Acc:MGI:1920371]	5.44818e-05	0.000992206	20	8	4.24264	11.1972	3.31658	0.296198		0.674572	1	20	18	3.53553	15.3496	2.14543	0.139771		0.0120376	0.118649	24	8	2.82843	11.4444	3.47701	0.303817
ENSMUSG00000037996	Slc24a2	solute carrier family 24 (sodium/potassium/calcium exchanger), member 2 [Source:MGI Symbol;Acc:MGI:1923626]	6.70035e-06	0.000167108	20	6	8.93783	31.2198	11.0533	0.354047		1	1	24	18	10.7162	29.8531	1.60113	0.0536336		0.0330636	0.260068	20	6	4.08001	21.4995	5.03783	0.234324
ENSMUSG00000038000	Acd	adrenocortical dysplasia [Source:MGI Symbol;Acc:MGI:87873]	0.0363825	0.255781	20	6	37.5757	339.566	34.9337	0.102877		0.0578723	0.297974	24	4	40.0594	330.328	40.0686	0.121299		0.0108206	0.109235	20	4	37.8514	284.271	35.2016	0.123831
ENSMUSG00000038042	Ptpdc1	protein tyrosine phosphatase domain containing 1 [Source:MGI Symbol;Acc:MGI:2145430]	9.52952e-06	0.000226467	24	4	24.0416	121.556	32	0.263254		1	1	20	8	18.3848	118.527	7.0004	0.0590615		0.000211804	0.00472191	24	2	14.1421	83.0278	20.7591	0.250026
ENSMUSG00000038058	Nod1	nucleotide-binding oligomerization domain containing 1 [Source:MGI Symbol;Acc:MGI:1341839]	0.0127076	0.106192	20	6	67.8823	348.924	53.5422	0.153449		0.368073	1	24	4	62.9325	450.917	28.0152	0.0621293		0.0460646	0.33565	24	4	65.9377	366.972	4.72222	0.0128681
ENSMUSG00000038065	Mturn	maturin, neural progenitor differentiation regulator homolog (Xenopus) [Source:MGI Symbol;Acc:MGI:1915485]	1.27074e-09	1.30879e-07	24	4	105.712	404.222	114.79	0.283978		0.696673	1	0	NaN	0	425.5	NA	NA		1.1707e-07	1.10561e-05	24	4	63.9932	300.528	71.7652	0.238797
ENSMUSG00000038070	Cntln	centlein, centrosomal protein [Source:MGI Symbol;Acc:MGI:2443104]	3.37393e-05	0.000657837	24	4	16.2635	77.2778	20.0076	0.258905		0.265595	1	24	20	1.41421	81.8889	5.24808	0.0640879		2.63281e-05	0.000873377	24	4	12.0208	59.4444	13.2929	0.223619
ENSMUSG00000038086	Hspb2	heat shock protein 2 [Source:MGI Symbol;Acc:MGI:1916503]	0.000301974	0.00429488	24	2	29.8434	96.4564	28.723	0.297782		1	1	24	18	18.9823	119.873	1.03247	0.00861302		0.000428934	0.00834078	24	2	18.063	74.9372	20.9768	0.279925
ENSMUSG00000038112	AW551984	expressed sequence AW551984 [Source:MGI Symbol;Acc:MGI:2143322]	2.5017e-09	2.22832e-07	24	2	85.0296	225.5	103.382	0.458459		0.0939806	0.443847	20	6	27.5772	191.982	51.4354	0.267918		8.76357e-06	0.00035761	24	4	45.2548	142.361	69.0859	0.485286
ENSMUSG00000038116	Phf20	PHD finger protein 20 [Source:MGI Symbol;Acc:MGI:2444148]	2.96751e-06	8.34096e-05	24	2	48.0833	305.972	70.0688	0.229004		0.919602	1	0	NaN	0	290	NA	NA		0.0330636	0.260068	24	4	33.0572	243.222	15.4394	0.0634785
ENSMUSG00000038119	Cdon	cell adhesion molecule-related/down-regulated by oncogenes [Source:MGI Symbol;Acc:MGI:1926387]	4.28825e-06	0.000115494	24	2	101.116	364.5	117.143	0.321379		0.839925	1	20	18	58.6899	455.783	38.69	0.0848868		0.0173605	0.15898	24	0	80.9637	312.167	74.8927	0.239913
ENSMUSG00000038132	Rbm24	RNA binding motif protein 24 [Source:MGI Symbol;Acc:MGI:3610364]	8.76357e-06	0.000211383	20	4	21.2132	94.0002	30.7394	0.327014		0.696673	1	0	NaN	0	80.5	NA	NA		0.0246724	0.20852	20	2	4.24264	76.3599	12.9879	0.170088
ENSMUSG00000038181	Chpf2	chondroitin polymerizing factor 2 [Source:MGI Symbol;Acc:MGI:1917522]	0.00971662	0.08451	24	8	29.5465	404.126	23.2725	0.0575872		1	1	20	0	109.1	405.614	31.6366	0.0779967		0.00444048	0.0539576	20	4	16.5675	371.063	74.0197	0.19948
ENSMUSG00000038193	Hand2	heart and neural crest derivatives expressed 2 [Source:MGI Symbol;Acc:MGI:103580]	6.70035e-06	0.000167108	24	2	399.517	1135.42	342.029	0.301237		0.674572	1	20	6	55.2745	1081.74	164.964	0.1525		8.76357e-06	0.00035761	24	2	183.899	746.954	237.102	0.317425
ENSMUSG00000038203	Hoxa13	homeobox A13 [Source:MGI Symbol;Acc:MGI:96173]	1.84544e-06	5.53592e-05	24	0	97.1459	246.06	82.8035	0.336518		0.394934	1	20	6	118.504	608.557	60.8342	0.0999646		0.0399966	0.301396	24	6	151.897	270.642	0.87661	0.00323901
ENSMUSG00000038253	Hoxa5	homeobox A5 [Source:MGI Symbol;Acc:MGI:96177]	5.53652e-10	7.07138e-08	24	2	114.679	276.016	122.328	0.44319		1	1	20	10	52.5522	304.755	7.16913	0.0235242		2.47521e-07	1.96883e-05	24	2	62.6532	202.534	61.9932	0.306088
ENSMUSG00000038271	Iffo1	intermediate filament family orphan 1 [Source:MGI Symbol;Acc:MGI:2444516]	4.67811e-06	0.000123809	24	4	32.4032	174.63	33.683	0.192882		1	1	20	8	26.9832	178.266	13.7951	0.0773845		5.87635e-05	0.00167196	24	2	21.2309	134.717	27.9873	0.207749
ENSMUSG00000038349	Plcl1	phospholipase C-like 1 [Source:MGI Symbol;Acc:MGI:3036262]	2.33535e-10	3.58247e-08	24	2	48.0833	136.419	53.6455	0.393242		0.0756145	0.370226	24	20	5.65685	130.048	9.70761	0.0746462		0.000563598	0.0103749	24	2	16.2635	107.673	22.5278	0.209224
ENSMUSG00000038390	Gpr162	G protein-coupled receptor 162 [Source:MGI Symbol;Acc:MGI:1315214]	7.44223e-05	0.00129554	24	4	18.3848	79.1944	26.5606	0.335385		1	1	20	10	10.6066	72.5821	3.34058	0.0460248		0.000373469	0.00748565	20	2	8.48528	53.9328	13.0649	0.242244
ENSMUSG00000038418	Egr1	early growth response 1 [Source:MGI Symbol;Acc:MGI:95295]	3.8984e-06	0.00010578	24	20	192.333	564.611	153.347	0.271597		1	1	24	10	205.768	715.944	62.6425	0.0874963		2.0602e-05	0.000713638	24	18	123.744	512.861	53.7672	0.104838
ENSMUSG00000038422	Hdhd3	haloacid dehalogenase-like hydrolase domain containing 3 [Source:MGI Symbol;Acc:MGI:1919998]	0.00149757	0.0171515	20	10	15.5563	432.8	95.9648	0.22173		0.342766	1	20	18	88.3883	449.087	55.3909	0.123341		3.64682e-05	0.00113386	20	14	131.522	576.648	181.939	0.31551
ENSMUSG00000038453	Srcin1	SRC kinase signaling inhibitor 1 [Source:MGI Symbol;Acc:MGI:1933179]	2.82951e-09	2.41994e-07	24	4	25.3851	85.3117	34.1273	0.400031		0.211644	0.851128	24	20	7.03571	80.2953	4.47921	0.0557843		0.00204807	0.0292583	20	2	3.5921	55.1738	13.9104	0.252119
ENSMUSG00000038456	Dennd2a	DENN/MADD domain containing 2A [Source:MGI Symbol;Acc:MGI:2444961]	1.29875e-07	5.74004e-06	24	4	40.351	183.317	40.1958	0.219269		0.919602	1	20	4	1.14551	191.969	14.9195	0.0777186		0.000458454	0.00878226	24	6	30.0503	137.46	3.01844	0.0219586
ENSMUSG00000038486	Sv2a	synaptic vesicle glycoprotein 2 a [Source:MGI Symbol;Acc:MGI:1927139]	3.78936e-08	2.0574e-06	24	4	61.8718	205.278	80.7399	0.39332		0.195891	0.799701	20	8	33.234	169.611	11.742	0.0692289		0.00528308	0.0621894	24	2	34.6482	136.361	46.0324	0.337577
ENSMUSG00000038496	Slc19a3	solute carrier family 19, member 3 [Source:MGI Symbol;Acc:MGI:1931307]	0.000458454	0.00618662	20	4	2.12132	4.19826	2.62261	0.624689		0.148339	0.639048	20	6	1.41421	4.841	2.30622	0.476393		0.00180994	0.0264761	20	4	1.41421	3.21167	2.3622	0.735505
ENSMUSG00000038530	Rgs4	regulator of G-protein signaling 4 [Source:MGI Symbol;Acc:MGI:108409]	1.11871e-09	1.22165e-07	20	4	172.534	375.656	201.928	0.537534		1	1	20	10	66.468	368.344	3.2304	0.00877007		2.05979e-16	1.08581e-12	24	2	113.314	274.944	151.175	0.549839
ENSMUSG00000038552	Fndc4	fibronectin type III domain containing 4 [Source:MGI Symbol;Acc:MGI:1917195]	3.57055e-06	9.83106e-05	24	4	14.1421	46.6389	22.1136	0.474146		0.330854	1	20	6	3.53553	55.4231	6.59793	0.119046		2.23172e-05	0.00075944	24	4	10.6066	33.4444	5.98485	0.178949
ENSMUSG00000038555	Reep2	receptor accessory protein 2 [Source:MGI Symbol;Acc:MGI:2385070]	0.00277085	0.0289393	24	2	53.033	199.889	62.7331	0.31384		0.154542	0.661593	20	8	40.3051	204.494	21.5862	0.105559		0.00740088	0.0817268	24	2	26.8701	138.972	33.6137	0.241873
ENSMUSG00000038594	Cep85l	centrosomal protein 85-like [Source:MGI Symbol;Acc:MGI:3642684]	2.17389e-09	1.96042e-07	24	2	24.7487	97.8056	30.8062	0.314974		0.0578723	0.297974	24	20	4.24264	99.7469	5.43786	0.0545166		0.0482011	0.3457	24	2	7.07107	75.7236	8.5987	0.113554
ENSMUSG00000038602	Slc35f1	solute carrier family 35, member F1 [Source:MGI Symbol;Acc:MGI:2139810]	9.39566e-07	3.12933e-05	20	4	31.1127	98.2029	40.1576	0.408925		1	1	24	18	32.5269	114.572	3.69399	0.0322417		0.00180994	0.0264761	20	2	16.2635	69.0333	15.6159	0.226209
ENSMUSG00000038604	Ripor1	RHO family interacting cell polarization regulator 1 [Source:MGI Symbol;Acc:MGI:1922937]	1.04266e-07	4.82903e-06	24	2	88.3883	535.5	96.5166	0.180236		0.0505206	0.267802	20	4	54.4472	590.452	60.2635	0.102063		0.000324749	0.00666815	24	4	90.5097	490.944	36.0455	0.0734206
ENSMUSG00000038648	Creb3l2	cAMP responsive element binding protein 3-like 2 [Source:MGI Symbol;Acc:MGI:2442695]	9.39566e-07	3.12933e-05	24	2	137.179	540.826	164.832	0.304778		0.246438	0.962545	20	4	28.9914	616.653	47.7349	0.0774097		0.00373443	0.0473736	24	4	107.127	482.333	17.0455	0.0353396
ENSMUSG00000038670	Mybpc2	myosin binding protein C, fast-type [Source:MGI Symbol;Acc:MGI:1336170]	0.00016984	0.00262272	24	2	8.48528	18.9019	7.67284	0.405929		0.394934	1	24	22	2.12132	25.3889	3.27165	0.128862		0.00351559	0.0450708	24	0	5.65685	14.2222	6.12165	0.430428
ENSMUSG00000038700	Hoxb5	homeobox B5 [Source:MGI Symbol;Acc:MGI:96186]	9.34169e-05	0.00156648	24	2	90.6458	534.051	160.687	0.300883		0.453603	1	20	8	78.0292	474.427	47.28	0.099657		0.0399966	0.301396	20	2	23.5891	399.077	56.3581	0.141221
ENSMUSG00000038775	Vill	villin-like [Source:MGI Symbol;Acc:MGI:1201781]	0.00261329	0.0276724	24	20	9.89949	45.8056	7.56226	0.165095		0.342766	1	24	2	1.41421	46.1111	2.31223	0.0501448		8.46996e-07	5.30388e-05	24	6	11.3137	45.9444	6.79802	0.147962
ENSMUSG00000039058	Ak5	adenylate kinase 5 [Source:MGI Symbol;Acc:MGI:2677491]	1.2398e-05	0.000284493	24	2	13.435	41.75	12.0819	0.289387		0.46958	1	20	6	4.24264	46.5228	8.533	0.183415		2.00099e-07	1.66231e-05	24	4	16.2635	33.8056	8.19949	0.242549
ENSMUSG00000039081	Zfp503	zinc finger protein 503 [Source:MGI Symbol;Acc:MGI:1353644]	6.12367e-09	4.54657e-07	24	2	154.149	532.111	199.446	0.374821		0.307739	1	24	22	16.2635	550.669	30.0747	0.0546147		0.00245572	0.0336955	24	2	22.6274	427.917	16.8394	0.039352
ENSMUSG00000039105	Atp6v1g1	ATPase, H+ transporting, lysosomal V1 subunit G1 [Source:MGI Symbol;Acc:MGI:1913540]	0.00699136	0.0638427	20	6	152.735	2726.13	177.439	0.0650884		0.219783	0.87614	24	6	209.111	2777.28	136.47	0.0491382		0.000458454	0.00878226	20	14	120.979	3119.39	344.323	0.110382
ENSMUSG00000039109	F13a1	coagulation factor XIII, A1 subunit [Source:MGI Symbol;Acc:MGI:1921395]	2.86693e-05	0.000573446	20	4	43.1335	173.385	59.9478	0.34575		0.342766	1	0	NaN	0	173	NA	NA		8.98343e-09	1.44698e-06	20	6	45.2548	158.144	50.2569	0.317791
ENSMUSG00000039114	Nrn1	neuritin 1 [Source:MGI Symbol;Acc:MGI:1915654]	0.0120376	0.101161	24	2	30.4834	112.446	26.0048	0.231265		0.947912	1	0	NaN	0	118.5	NA	NA		3.10105e-05	0.000993466	24	4	13.435	75.8689	11.498	0.151551
ENSMUSG00000039116	Adgrg6	adhesion G protein-coupled receptor G6 [Source:MGI Symbol;Acc:MGI:1916151]	1.45635e-07	6.33042e-06	24	4	49.4657	223.526	87.5564	0.391705		0.612707	1	0	NaN	0	179	NA	NA		0.0108206	0.109235	20	2	11.3137	150.331	26.2299	0.17448
ENSMUSG00000039126	Prune2	prune homolog 2 [Source:MGI Symbol;Acc:MGI:1925004]	8.25517e-11	1.61718e-08	24	4	76.5514	305.153	100.691	0.329969		1	1	20	12	30.4056	315.728	1.59154	0.00504086		4.28825e-06	0.000202491	24	2	41.7193	243.111	45.288	0.186285
ENSMUSG00000039154	Shd	src homology 2 domain-containing transforming protein D [Source:MGI Symbol;Acc:MGI:1099461]	0.000644796	0.00832535	24	4	5.3033	15.0278	2.84343	0.189212		0.174041	0.725672	20	4	1.41421	13.2227	7.00189	0.529535		0.000244564	0.00529944	24	4	3.53553	10.6111	4.7096	0.443836
ENSMUSG00000039178	Tbc1d19	TBC1 domain family, member 19 [Source:MGI Symbol;Acc:MGI:1914499]	2.96751e-06	8.34096e-05	24	4	20.5061	114.306	31.2879	0.273721		0.211644	0.851128	20	4	3.53553	143.098	19.6766	0.137504		0.00231482	0.0323517	24	4	26.5165	106.667	23.9823	0.224834
ENSMUSG00000039239	Tgfb2	transforming growth factor, beta 2 [Source:MGI Symbol;Acc:MGI:98726]	4.1676e-10	5.60701e-08	24	2	128.693	287.145	150.317	0.523489		0.0939806	0.443847	20	8	59.397	299.836	36.6916	0.122372		9.38859e-08	9.30609e-06	24	2	63.6396	207.5	84.7262	0.408319
ENSMUSG00000039252	Lgi2	leucine-rich repeat LGI family, member 2 [Source:MGI Symbol;Acc:MGI:2180196]	7.87336e-09	5.53387e-07	20	6	35.3553	102.661	33.3373	0.324731		1	1	20	8	14.1421	120.844	1.52343	0.0126065		2.47521e-07	1.96883e-05	20	6	24.7487	91.2479	25.8468	0.283259
ENSMUSG00000039278	Pcsk1n	proprotein convertase subtilisin/kexin type 1 inhibitor [Source:MGI Symbol;Acc:MGI:1353431]	0.00662144	0.0610512	24	2	231.577	1063.94	335.24	0.315091		0.167393	0.70541	20	8	234.759	981.93	140.187	0.142767		0.00373443	0.0473736	24	0	175.186	687.056	172.76	0.251449
ENSMUSG00000039298	Cdk5rap2	CDK5 regulatory subunit associated protein 2 [Source:MGI Symbol;Acc:MGI:2384875]	0.00498223	0.0477599	20	6	65.9448	301.719	73.1932	0.242588		0.453603	1	24	4	63.2065	340.103	28.0348	0.0824305		0.0399966	0.301396	24	4	44.3462	289.616	50.37	0.17392
ENSMUSG00000039372	Marchf4	membrane associated ring-CH-type finger 4 [Source:MGI Symbol;Acc:MGI:2683550]	5.14594e-07	1.84878e-05	24	4	9.92778	27.3247	16.5601	0.606048		0.102326	0.476166	20	8	7.07107	31.7474	4.56895	0.143916		0.00102062	0.0166101	24	2	4.94975	22.7286	5.96321	0.262366
ENSMUSG00000039385	Cdh6	cadherin 6 [Source:MGI Symbol;Acc:MGI:107435]	7.51115e-08	3.66618e-06	24	4	26.8701	73.6944	29.2348	0.396704		0.0553563	0.288219	20	8	21.9203	70.3761	12.2613	0.174226		4.67811e-06	0.0002141	24	4	14.1421	43.1667	19.5404	0.452673
ENSMUSG00000039419	Cntnap2	contactin associated protein-like 2 [Source:MGI Symbol;Acc:MGI:1914047]	1.46777e-09	1.48017e-07	24	4	33.234	98.2	45.4531	0.462862		0.485557	1	20	8	22.6274	83.214	7.82511	0.094036		0.0363825	0.279317	24	4	16.7054	54.8778	25.6129	0.466727
ENSMUSG00000039470	Zdhhc2	zinc finger, DHHC domain containing 2 [Source:MGI Symbol;Acc:MGI:1923452]	4.74866e-09	3.70102e-07	20	4	55.1543	191.997	59.9395	0.31219		0.115976	0.525511	20	6	30.4056	255.598	29.9634	0.117229		2.63281e-05	0.000873377	24	4	43.1335	187.326	65.4704	0.3495
ENSMUSG00000039478	Micu3	mitochondrial calcium uptake family, member 3 [Source:MGI Symbol;Acc:MGI:1925756]	0.000491995	0.00659473	24	2	30.9359	98.3889	28.293	0.287563		0.46958	1	20	8	28.2843	111.38	15.7943	0.141806		0.000301974	0.00625142	24	2	12.7279	65.2222	13.9951	0.214575
ENSMUSG00000039481	Nrtn	neurturin [Source:MGI Symbol;Acc:MGI:108417]	4.28197e-05	0.000800691	24	4	52.3259	170.278	2.63636	0.0154827		1	1	20	8	24.0416	176.207	1.12336	0.00637523		0.000525536	0.00974847	24	2	23.3345	139.917	27.226	0.194587
ENSMUSG00000039485	Tspyl4	TSPY-like 4 [Source:MGI Symbol;Acc:MGI:106393]	4.42814e-11	1.06988e-08	24	4	147.831	425.829	209.731	0.492524		0.219783	0.87614	20	2	13.435	367.295	95.7177	0.260602		2.69231e-06	0.000137185	24	2	73.6894	308.632	111.605	0.36161
ENSMUSG00000039496	Cdnf	cerebral dopamine neurotrophic factor [Source:MGI Symbol;Acc:MGI:3606576]	3.10105e-05	0.000609344	24	4	7.77817	30.1081	8.44652	0.28054		0.368073	1	0	NaN	0	31.5	NA	NA		0.000101062	0.00257931	24	2	7.77817	26.7778	10.2083	0.381225
ENSMUSG00000039542	Ncam1	neural cell adhesion molecule 1 [Source:MGI Symbol;Acc:MGI:97281]	0.00089598	0.01104	24	2	162.638	648.269	210.919	0.325357		0.0756145	0.370226	20	8	182.419	710.388	116.708	0.164288		0.00089598	0.0149337	24	4	109.478	467.036	166.202	0.355865
ENSMUSG00000039577	Nphp4	nephronophthisis 4 (juvenile) homolog (human) [Source:MGI Symbol;Acc:MGI:2384210]	0.000958301	0.011748	24	4	7.07107	24.2222	10.5354	0.434946		1	1	20	12	2.82843	23.7459	0.999981	0.0421116		0.0286232	0.233668	24	6	6.36396	18.0833	3.11316	0.172156
ENSMUSG00000039601	Rcan2	regulator of calcineurin 2 [Source:MGI Symbol;Acc:MGI:1858219]	8.01605e-05	0.0013748	24	2	64.3467	175.397	60.6313	0.34568		1	1	24	0	34.825	176.75	37.2051	0.210496		1.86781e-08	2.5544e-06	24	4	26.2231	116.892	35.549	0.304119
ENSMUSG00000039607	Rbms3	RNA binding motif, single stranded interacting protein [Source:MGI Symbol;Acc:MGI:2444477]	1.27074e-09	1.30879e-07	24	4	112.888	375.33	178.57	0.475768		0.976222	1	24	20	12.6325	366.146	36.2975	0.0991339		1.47092e-05	0.000546399	24	4	52.3542	273.905	66.0337	0.241082
ENSMUSG00000039648	Kyat1	kynurenine aminotransferase 1 [Source:MGI Symbol;Acc:MGI:1917516]	0.00192222	0.0212794	20	10	24.7487	269.78	40.8691	0.151491		0.0899635	0.427277	24	8	27.5772	335.532	44.7745	0.133443		0.000211804	0.00472191	20	6	78.4889	314.542	104.681	0.332805
ENSMUSG00000039661	Dusp26	dual specificity phosphatase 26 (putative) [Source:MGI Symbol;Acc:MGI:1914209]	5.60365e-06	0.000144351	24	2	92.9845	221.361	82.5752	0.373034		0.195891	0.799701	20	6	30.4056	205.727	71.8284	0.349144		4.19263e-07	3.03513e-05	24	4	50.9117	122.028	44.3333	0.363305
ENSMUSG00000039706	Ldb2	LIM domain binding 2 [Source:MGI Symbol;Acc:MGI:894670]	7.70321e-07	2.63372e-05	24	4	40.4819	199.722	78.0631	0.390859		0.519357	1	0	NaN	0	216	NA	NA		0.000211804	0.00472191	24	4	35.3553	148.361	30.5379	0.205835
ENSMUSG00000039717	Ralyl	RALY RNA binding protein-like [Source:MGI Symbol;Acc:MGI:1924147]	2.0602e-05	0.000434095	20	4	16.9706	33.962	19.4257	0.571983		0.160745	0.681457	20	8	10.6066	33.763	5.35368	0.158567		0.00331922	0.0432611	20	2	7.07107	23.455	8.57419	0.365559
ENSMUSG00000039851	4932438H23Rik	RIKEN cDNA 4932438H23 gene [Source:MGI Symbol;Acc:MGI:1921637]	0.000525536	0.00696542	20	6	6.01748	28.0594	6.13615	0.218685		0.0505206	0.267802	20	4	4.68812	23.9327	5.03871	0.210537		0.000126319	0.00307117	24	2	7.41755	26.0881	10.2761	0.393899
ENSMUSG00000039860	Srrm3	serine/arginine repetitive matrix 3 [Source:MGI Symbol;Acc:MGI:1920309]	3.37393e-05	0.000657837	24	4	4.94975	17.3611	5.97727	0.344291		1	1	20	8	4.24264	19.4702	1.00691	0.0517153		0.0315411	0.251851	20	6	4.24264	14.7167	4.2074	0.285893
ENSMUSG00000039903	Eva1c	eva-1 homolog C (C. elegans) [Source:MGI Symbol;Acc:MGI:1918217]	0.000196523	0.0029707	24	2	29.6985	68.9167	26.8779	0.390006		0.136773	0.598967	20	8	12.0208	55.1301	5.90926	0.107188		0.0120376	0.118649	20	8	11.3137	48.4936	8.17208	0.168519
ENSMUSG00000039904	Gpr37	G protein-coupled receptor 37 [Source:MGI Symbol;Acc:MGI:1313297]	0.000108707	0.00178116	24	6	7.77817	21.7228	5.05926	0.232901		0.115976	0.525511	20	6	2.82843	22.4566	3.82853	0.170485		0.0439282	0.322801	24	2	2.82843	17.23	3.97109	0.230476
ENSMUSG00000039908	Slc26a11	solute carrier family 26, member 11 [Source:MGI Symbol;Acc:MGI:2444589]	7.44223e-05	0.00129554	24	6	18.3848	102.917	16.9667	0.164859		0.42342	1	20	6	16.9706	116.128	14.3538	0.123603		0.0419624	0.313723	20	4	5.65685	92.554	12.9747	0.140185
ENSMUSG00000039913	Pak5	p21 (RAC1) activated kinase 5 [Source:MGI Symbol;Acc:MGI:1920334]	0.0114291	0.0971459	24	2	3.53553	8.52778	4.9188	0.576797		0.265595	1	24	20	0.707107	7.08333	1.19923	0.169304		0.00625152	0.0710368	20	2	2.12132	4.57129	2.7675	0.605409
ENSMUSG00000039954	Stk32a	serine/threonine kinase 32A [Source:MGI Symbol;Acc:MGI:2442403]	2.09086e-08	1.25508e-06	24	4	17.6777	63.9683	24.1225	0.3771		0.381504	1	24	18	9.89949	58.3611	2.86411	0.0490757		0.00740088	0.0817268	24	4	7.77817	42.8056	10.5126	0.24559
ENSMUSG00000039963	Ccdc40	coiled-coil domain containing 40 [Source:MGI Symbol;Acc:MGI:2443893]	0.00073676	0.00933197	24	4	4.24264	15.1667	8.51768	0.561605		1	1	24	0	1.41421	12.6111	1.62452	0.128817		0.000301974	0.00625142	20	6	4.24264	13.1316	5.25143	0.399909
ENSMUSG00000039977	Deup1	deuterosome assembly protein 1 [Source:MGI Symbol;Acc:MGI:2443026]	0.0286232	0.210121	20	6	1.41421	2.21333	1.41307	0.638436		0.265595	1	20	6	1.41421	2.75399	1.15625	0.419846		0.000262043	0.00559662	24	6	2.12132	2.16667	1.55375	0.717116
ENSMUSG00000039997	Ifi203	interferon activated gene 203 [Source:MGI Symbol;Acc:MGI:96428]	0.000136447	0.00217902	20	6	33.2128	175.937	29.2078	0.166012		1	1	20	16	18.2575	210.637	14.9154	0.0708107		0.000687933	0.0121211	20	18	73.3623	205.165	91.4018	0.445503
ENSMUSG00000040003	Magi2	membrane associated guanylate kinase, WW and PDZ domain containing 2 [Source:MGI Symbol;Acc:MGI:1354953]	2.37082e-08	1.40137e-06	24	4	15.5563	51.0578	25.6703	0.502769		0.0633254	0.320418	20	4	2.82843	52.5108	17.0125	0.323981		0.00261329	0.0355797	24	2	7.07107	40.0586	9.99976	0.249628
ENSMUSG00000040009	Gnaz	guanine nucleotide binding protein, alpha z subunit [Source:MGI Symbol;Acc:MGI:95780]	3.78936e-08	2.0574e-06	24	2	30.4056	86.6703	40.1491	0.463239		0.839925	1	20	8	13.435	79.1778	4.55086	0.0574765		8.01605e-05	0.00213906	24	4	18.3848	60.275	16.6048	0.275484
ENSMUSG00000040022	Rab11fip2	RAB11 family interacting protein 2 (class I) [Source:MGI Symbol;Acc:MGI:1922248]	7.99763e-06	0.000194445	24	4	24.7487	148	36.4672	0.2464		0.519357	1	24	20	0.707107	150.611	1.38314	0.00918353		0.00558394	0.0649399	20	4	20.5061	123.376	27.2254	0.220671
ENSMUSG00000040037	Negr1	neuronal growth regulator 1 [Source:MGI Symbol;Acc:MGI:2444846]	1.38934e-06	4.36652e-05	20	4	53.033	163.85	62.2397	0.379857		0.131387	0.581395	24	22	9.89949	159.694	38.2976	0.239818		0.000158207	0.00372616	24	2	28.2843	118.222	36.9504	0.312551
ENSMUSG00000040118	Cacna2d1	calcium channel, voltage-dependent, alpha2/delta subunit 1 [Source:MGI Symbol;Acc:MGI:88295]	4.74866e-09	3.70102e-07	24	2	280.014	721.611	325.425	0.45097		0.188277	0.772859	24	20	21.0364	768.111	39.2213	0.051062		0.000785586	0.0135293	24	2	74.7765	570.917	91.3798	0.160058
ENSMUSG00000040148	Hmx3	H6 homeobox 3 [Source:MGI Symbol;Acc:MGI:107160]	0.000399415	0.00547271	20	4	6.36396	19.5315	6.40083	0.327719		0.111315	0.50945	24	18	2.12132	19.7222	2.88109	0.146083		0.000687933	0.0121211	20	4	5.65685	11.9904	5.04109	0.420428
ENSMUSG00000040183	Ankrd6	ankyrin repeat domain 6 [Source:MGI Symbol;Acc:MGI:2154278]	1.04266e-07	4.82903e-06	24	4	22.6274	84.6903	26.7679	0.316069		0.219783	0.87614	24	20	3.18198	77.3889	4.34483	0.0561428		2.23113e-06	0.000118475	24	2	11.3137	58.8906	10.9102	0.185262
ENSMUSG00000040254	Sema3d	sema domain, immunoglobulin domain (Ig), short basic domain, secreted, (semaphorin) 3D [Source:MGI Symbol;Acc:MGI:1860118]	2.63281e-05	0.000532681	24	2	24.7487	63.5278	22.9412	0.36112		1	1	20	8	16.2635	68.4063	2.60114	0.0380249		0.000347524	0.0070386	24	4	9.19239	43.1667	11.7348	0.27185
ENSMUSG00000040265	Dnm3	dynamin 3 [Source:MGI Symbol;Acc:MGI:1341299]	9.66691e-10	1.08213e-07	24	4	38.1838	101.5	53.5682	0.527765		0.195891	0.799701	20	8	24.0416	92.2748	12.3944	0.13432		0.000117513	0.00290457	24	4	19.0919	67.9167	23.2399	0.342183
ENSMUSG00000040289	Hey1	hairy/enhancer-of-split related with YRPW motif 1 [Source:MGI Symbol;Acc:MGI:1341800]	6.93646e-07	2.3913e-05	24	2	33.9411	81.9167	36.7976	0.449208		1	1	20	10	12.7279	80.8291	1.64118	0.0203044		0.00373443	0.0473736	24	4	9.89949	60.2222	13.7652	0.228573
ENSMUSG00000040389	Wdr47	WD repeat domain 47 [Source:MGI Symbol;Acc:MGI:2139593]	1.80747e-07	7.57829e-06	24	2	40.6586	189.027	56.2242	0.29744		0.148339	0.639048	24	20	14.1474	189.597	11.8483	0.0624922		0.0182495	0.164985	24	2	13.3926	157.282	18.0959	0.115054
ENSMUSG00000040447	Spns2	spinster homolog 2 [Source:MGI Symbol;Acc:MGI:2384936]	3.05496e-07	1.1747e-05	24	2	43.7522	212.993	51.7215	0.242832		0.0825145	0.398126	20	4	20.5556	196.334	27.018	0.137613		0.000399415	0.00784835	24	6	46.243	159.279	15.2212	0.0955626
ENSMUSG00000040612	Ildr2	immunoglobulin-like domain containing receptor 2 [Source:MGI Symbol;Acc:MGI:1196370]	1.68445e-06	5.14618e-05	24	4	9.19239	30.5011	14.1288	0.463222		1	1	20	8	2.82843	32.8277	0.987978	0.0300959		0.00124033	0.0195866	24	4	8.48528	28.1667	11.9899	0.425677
ENSMUSG00000040640	Erc2	ELKS/RAB6-interacting/CAST family member 2 [Source:MGI Symbol;Acc:MGI:1098749]	1.80747e-07	7.57829e-06	24	4	12.7279	42.2222	21.8005	0.516328		1	1	20	10	7.77817	32.6297	1.38863	0.0425572		0.0156616	0.14624	20	2	6.36396	27.3186	6.28941	0.230224
ENSMUSG00000040711	Sh3pxd2b	SH3 and PX domains 2B [Source:MGI Symbol;Acc:MGI:2442062]	5.60365e-06	0.000144351	20	4	89.8026	376.22	103.93	0.276249		0.865629	1	20	18	61.5183	370.696	34.7937	0.0938603		0.00871612	0.0924987	24	0	48.0833	312.639	54.1456	0.173189
ENSMUSG00000040717	Il17rd	interleukin 17 receptor D [Source:MGI Symbol;Acc:MGI:2159727]	9.52952e-06	0.000226467	24	4	24.0416	95.7861	23.9018	0.249533		0.203506	0.823424	20	4	3.47189	103.386	8.30299	0.0803106		0.000840783	0.0143267	24	4	23.3345	87.7342	13.5744	0.154722
ENSMUSG00000040828	Catsperd	cation channel sperm associated auxiliary subunit delta [Source:MGI Symbol;Acc:MGI:2147030]	0.00124033	0.0146332	20	6	3.53553	14.3366	3.83866	0.267753		0.0756145	0.370226	24	6	2.12132	12.75	2.17921	0.170919		0.00159762	0.0239193	20	6	3.53553	11.8812	4.1654	0.350587
ENSMUSG00000040856	Dlk1	delta like non-canonical Notch ligand 1 [Source:MGI Symbol;Acc:MGI:94900]	0.00149757	0.0171515	24	2	8.48528	17.0556	9.07346	0.531994		0.765296	1	24	14	1.41421	21.1389	0.914138	0.0432444		2.63281e-05	0.000873377	24	2	5.65685	12.8056	6.46406	0.504786
ENSMUSG00000040896	Kcnd3	potassium voltage-gated channel, Shal-related family, member 3 [Source:MGI Symbol;Acc:MGI:1928743]	2.17389e-09	1.96042e-07	24	4	148.846	419.75	185.742	0.442507		0.142556	0.621056	20	8	68.5894	443.022	34.9774	0.0789518		1.80747e-07	1.55041e-05	24	4	118.617	291.333	37.846	0.129906
ENSMUSG00000041014	Nrg3	neuregulin 3 [Source:MGI Symbol;Acc:MGI:1097165]	9.52952e-06	0.000226467	24	4	6.35689	18.0608	9.15427	0.506857		1	1	20	10	5.66393	14.6481	0.675549	0.0461184		0.00116118	0.0184877	20	6	4.24971	11.907	5.52871	0.464326
ENSMUSG00000041020	Map7d2	MAP7 domain containing 2 [Source:MGI Symbol;Acc:MGI:1917474]	5.31718e-08	2.7261e-06	24	4	24.3952	72.6111	37.0429	0.510155		0.976222	1	20	8	18.3848	64.736	8.75484	0.135239		0.000687933	0.0121211	24	4	15.5563	47.8056	23.9495	0.500977
ENSMUSG00000041073	Nacad	NAC alpha domain containing [Source:MGI Symbol;Acc:MGI:3603030]	1.29027e-08	8.35019e-07	24	4	73.5391	288.722	91.2172	0.315934		1	1	20	10	29.6985	314.586	1.81594	0.00577247		1.14367e-06	6.87936e-05	24	2	43.8406	245.194	53.0002	0.216156
ENSMUSG00000041075	Fzd7	frizzled class receptor 7 [Source:MGI Symbol;Acc:MGI:108570]	0.000262043	0.00379586	20	6	73.5391	397.073	62.8991	0.158407		0.307739	1	0	NaN	0	514	NA	NA		0.000428934	0.00834078	24	6	88.2116	392.778	73.4905	0.187104
ENSMUSG00000041096	Tspyl2	TSPY-like 2 [Source:MGI Symbol;Acc:MGI:106244]	1.00935e-08	6.7741e-07	24	4	72.6552	314.444	65.7702	0.209163		0.203506	0.823424	20	8	33.9411	330.086	24.3318	0.0737133		0.00921637	0.096991	20	4	12.7279	240.476	22.5883	0.0939319
ENSMUSG00000041117	Ccdc8	coiled-coil domain containing 8 [Source:MGI Symbol;Acc:MGI:3612184]	9.52952e-06	0.000226467	20	6	21.9203	97.4119	24.5615	0.25214		0.537219	1	0	NaN	0	94.985	NA	NA		0.000785586	0.0135293	24	2	14.8457	72.6317	14.6109	0.201164
ENSMUSG00000041141	Pnma8a	PNMA family member 8A [Source:MGI Symbol;Acc:MGI:1918941]	4.22699e-08	2.24662e-06	24	4	28.8146	127.222	51.5379	0.405101		0.237165	0.931283	20	8	21.2132	110.327	8.80843	0.0798396		0.00498223	0.0592007	24	2	15.5563	78.3889	25.7685	0.328726
ENSMUSG00000041216	Clvs1	clavesin 1 [Source:MGI Symbol;Acc:MGI:1921688]	9.66691e-10	1.08213e-07	24	4	28.0032	44.1739	30.8837	0.699138		1	1	20	10	9.51059	32.7922	3.02341	0.0921991		0.00149757	0.0226259	24	2	10.5288	28.1833	16.8266	0.597042
ENSMUSG00000041268	Dmxl2	Dmx-like 2 [Source:MGI Symbol;Acc:MGI:2444630]	1.46777e-09	1.48017e-07	24	4	44.2543	161.3	54.6145	0.33859		0.632609	1	24	20	4.94975	160.499	8.62859	0.0537612		0.000196523	0.00443408	24	2	16.9706	115.447	23.961	0.207549
ENSMUSG00000041298	Katnal1	katanin p60 subunit A-like 1 [Source:MGI Symbol;Acc:MGI:2387638]	7.99763e-06	0.000194445	24	4	19.6947	111.613	37.2562	0.333798		0.136773	0.598967	24	20	9.56362	122.107	5.68978	0.0465966		0.00245572	0.0336955	24	4	19.7919	91.1031	18.4936	0.202996
ENSMUSG00000041343	Ankrd42	ankyrin repeat domain 42 [Source:MGI Symbol;Acc:MGI:1921095]	1.45635e-07	6.33042e-06	20	4	7.92667	23.9447	11.5481	0.482282		1	1	24	0	1.45487	27.4881	1.98608	0.0722526		0.00444048	0.0539576	24	2	6.39225	23.5428	7.0784	0.300661
ENSMUSG00000041540	Sox5	SRY (sex determining region Y)-box 5 [Source:MGI Symbol;Acc:MGI:98367]	0.00102062	0.0123708	24	2	6.36396	30.6875	7.06085	0.230089		0.160745	0.681457	24	18	4.94975	29.9956	1.56439	0.0521542		0.034723	0.270625	24	2	2.82843	23.9456	1.60311	0.0669481
ENSMUSG00000041548	Hspb8	heat shock protein 8 [Source:MGI Symbol;Acc:MGI:2135756]	8.46996e-07	2.85215e-05	24	2	550.483	1401.17	510.59	0.364403		0.0633254	0.320418	20	8	391.737	1491.79	258.449	0.173247		5.53652e-10	1.50019e-07	24	4	228.042	1005.44	330.909	0.329117
ENSMUSG00000041556	Fbxo2	F-box protein 2 [Source:MGI Symbol;Acc:MGI:2446216]	0.00180994	0.0202961	24	2	25.4558	145.472	49.4087	0.339644		0.947912	1	20	8	20.5061	120.264	7.313	0.060808		0.00662144	0.0746551	24	4	26.163	89.6944	28.8737	0.321912
ENSMUSG00000041633	Kctd12b	potassium channel tetramerisation domain containing 12b [Source:MGI Symbol;Acc:MGI:2444667]	0.00294686	0.0305956	24	4	10.6066	103.126	22.1469	0.214757		0.228474	0.905681	24	22	1.06066	110.111	15.3479	0.139386		5.87635e-05	0.00167196	24	6	26.3097	91.1897	11.9378	0.130912
ENSMUSG00000041658	Rragb	Ras-related GTP binding B [Source:MGI Symbol;Acc:MGI:3038613]	4.19263e-07	1.55146e-05	24	4	19.0919	79.1667	31.6995	0.400415		0.131387	0.581395	20	8	14.8492	72.8668	7.45862	0.10236		0.0078104	0.0850345	24	2	11.3137	48.9444	17.4309	0.356136
ENSMUSG00000041669	Prima1	proline rich membrane anchor 1 [Source:MGI Symbol;Acc:MGI:1926097]	6.05909e-11	1.3359e-08	24	4	31.8198	118.389	43.5	0.367433		0.131387	0.581395	20	6	19.0919	136.542	26.7071	0.195596		0.00373443	0.0473736	24	4	12.7279	90.1944	15.6692	0.173727
ENSMUSG00000041670	Rims1	regulating synaptic membrane exocytosis 1 [Source:MGI Symbol;Acc:MGI:2152971]	2.65078e-08	1.52943e-06	24	4	235.113	651.222	208.47	0.320121		0.0578723	0.297974	24	20	20.2515	664.091	24.4054	0.03675		0.000840783	0.0143267	24	0	110.662	486	94.931	0.195331
ENSMUSG00000041731	Pgm5	phosphoglucomutase 5 [Source:MGI Symbol;Acc:MGI:1925668]	6.99594e-11	1.40369e-08	24	4	736.628	2538.58	860.068	0.338798		0.148339	0.639048	0	NaN	0	2755.5	NA	NA		6.93646e-07	4.50916e-05	24	2	435.931	1924.33	524.435	0.272528
ENSMUSG00000041762	Gpr155	G protein-coupled receptor 155 [Source:MGI Symbol;Acc:MGI:1915776]	0.000687933	0.00876522	24	4	13.435	78.9722	25.7626	0.326224		0.0825145	0.398126	24	20	2.12132	84.8889	8.15517	0.0960688		0.000117513	0.00290457	24	4	15.5563	65.5	4.56818	0.0697432
ENSMUSG00000041817	Fam169a	family with sequence similarity 169, member A [Source:MGI Symbol;Acc:MGI:2444268]	9.34169e-05	0.00156648	24	2	19.6699	44.9958	21.2126	0.471434		0.947912	1	20	8	12.6219	41.1917	4.00945	0.0973362		0.0439282	0.322801	24	4	6.60968	28.585	6.03139	0.210998
ENSMUSG00000041959	S100a10	S100 calcium binding protein A10 (calpactin) [Source:MGI Symbol;Acc:MGI:1339468]	4.67811e-06	0.000123809	24	4	1141.45	7918.81	1663.54	0.210075		0.368073	1	24	6	833.951	7471.92	551.833	0.0738542		0.00217392	0.0305963	20	14	282.843	9149.04	723.843	0.0791169
ENSMUSG00000042063	Zfp386	zinc finger protein 386 (Kruppel-like) [Source:MGI Symbol;Acc:MGI:1930708]	2.23172e-05	0.00046135	20	4	115.258	469.407	143.111	0.304875		0.27548	1	20	2	119.084	556.253	47.8598	0.0860397		0.000687933	0.0121211	24	6	60.8112	547.277	65.0161	0.118799
ENSMUSG00000042066	Tmcc2	transmembrane and coiled-coil domains 2 [Source:MGI Symbol;Acc:MGI:1916125]	8.3506e-08	3.97552e-06	24	4	66.8216	237.083	61.0657	0.25757		1	1	20	10	27.5772	225.77	7.54415	0.0334152		2.23172e-05	0.00075944	24	2	22.6274	155.5	29.2581	0.188155
ENSMUSG00000042078	Svop	SV2 related protein [Source:MGI Symbol;Acc:MGI:1915916]	5.87635e-05	0.00105233	24	4	18.3848	87.2792	40.786	0.467305		0.0939806	0.443847	20	8	18.3848	70.4572	9.77678	0.138762		0.00419687	0.0518559	24	0	17.6777	51.1161	19.3278	0.378115
ENSMUSG00000042105	Inpp5f	inositol polyphosphate-5-phosphatase F [Source:MGI Symbol;Acc:MGI:2141867]	2.2381e-07	9.10726e-06	24	4	57.5161	365.312	119.2	0.326296		0.102326	0.476166	20	4	19.8697	375.552	56.5941	0.150696		8.67887e-05	0.00229064	24	2	41.0122	304.415	61.9916	0.203642
ENSMUSG00000042121	Ssh1	slingshot protein phosphatase 1 [Source:MGI Symbol;Acc:MGI:2686240]	0.000227086	0.00335742	24	4	52.3259	317.806	51.2374	0.161222		0.111315	0.50945	20	18	33.9411	323.717	28.2643	0.0873119		0.0156616	0.14624	20	18	69.2965	276.306	55.0007	0.199057
ENSMUSG00000042156	Dzip1	DAZ interacting protein 1 [Source:MGI Symbol;Acc:MGI:1914311]	8.61938e-12	3.40002e-09	24	4	41.7193	146.062	59.6494	0.408385		0.148339	0.639048	24	20	0.707107	159.215	7.14003	0.0448453		0.00245572	0.0336955	24	4	20.5061	111.289	4.50924	0.0405185
ENSMUSG00000042182	Bend6	BEN domain containing 6 [Source:MGI Symbol;Acc:MGI:2444572]	1.80747e-07	7.57829e-06	24	2	15.5563	34.25	20.2327	0.590737		0.46958	1	20	6	3.53553	33.0748	9.004	0.272231		0.00419687	0.0518559	24	4	7.77817	26.0833	9.20455	0.35289
ENSMUSG00000042216	Sgsm1	small G protein signaling modulator 1 [Source:MGI Symbol;Acc:MGI:107320]	0.0102686	0.0889376	24	4	60.4576	404.489	64.7241	0.160015		0.0790645	0.385263	24	0	23.6881	381.691	45.5677	0.119384		0.0330636	0.260068	20	6	63.6396	357.857	40.0883	0.112023
ENSMUSG00000042249	Grk3	G protein-coupled receptor kinase 3 [Source:MGI Symbol;Acc:MGI:87941]	5.12225e-11	1.16023e-08	24	4	92.8078	402.806	106.225	0.263712		0.188277	0.772859	24	18	67.5287	400.889	32.4024	0.0808263		0.0114291	0.114244	24	2	18.3848	309.389	34.1231	0.110292
ENSMUSG00000042328	Hps4	HPS4, biogenesis of lysosomal organelles complex 3 subunit 2 [Source:MGI Symbol;Acc:MGI:2177742]	0.0192243	0.151069	24	10	33.234	290.38	46.317	0.159505		0.0578723	0.297974	24	4	54.3482	318.756	3.2174	0.0100936		0.00826326	0.0889627	20	4	28.8005	299.712	51.6006	0.172168
ENSMUSG00000042389	Tsen2	tRNA splicing endonuclease subunit 2 [Source:MGI Symbol;Acc:MGI:2141599]	0.0192243	0.151069	24	6	20.5061	109.806	18.4384	0.167919		0.0899635	0.427277	24	8	6.36396	126.001	5.83079	0.0462759		0.0148517	0.139963	24	4	24.0416	98	11.2298	0.11459
ENSMUSG00000042404	Dennd4b	DENN/MADD domain containing 4B [Source:MGI Symbol;Acc:MGI:2446201]	2.69231e-06	7.63404e-05	20	6	30.4056	125.084	29.6822	0.237298		0.502457	1	20	6	13.435	148.816	10.9895	0.0738464		0.0460646	0.33565	20	18	38.8909	115.574	26.8515	0.232332
ENSMUSG00000042446	Zmym4	zinc finger, MYM-type 4 [Source:MGI Symbol;Acc:MGI:1915035]	0.000196523	0.0029707	20	4	42.4264	299.269	57.8784	0.193399		0.0790645	0.385263	24	22	35.7089	322.111	27.4723	0.0852881		0.0259501	0.217763	24	2	30.4056	275.639	32.5382	0.118047
ENSMUSG00000042447	Mios	meiosis regulator for oocyte development [Source:MGI Symbol;Acc:MGI:2182066]	0.0300186	0.217691	20	4	27.5772	249.832	28.0657	0.112338		0.632609	1	20	18	19.0919	231.785	16.4294	0.0708823		0.022335	0.192755	20	4	25.4558	220.87	33.8039	0.153049
ENSMUSG00000042453	Reln	reelin [Source:MGI Symbol;Acc:MGI:103022]	0.00089598	0.01104	24	2	79.9031	237.944	58.8416	0.247291		0.632609	1	20	6	29.6985	230.896	37.8854	0.16408		3.67125e-09	6.86713e-07	24	4	44.5477	144.778	63.7778	0.440522
ENSMUSG00000042523	Dnal1	dynein, axonemal, light chain 1 [Source:MGI Symbol;Acc:MGI:1921462]	8.46996e-07	2.85215e-05	20	4	33.1987	115.856	35.5076	0.30648		0.111315	0.50945	20	2	3.01227	122.128	14.4575	0.11838		0.00373443	0.0473736	24	2	14.9129	91.1636	19.6984	0.216077
ENSMUSG00000042529	Kcnj12	potassium inwardly-rectifying channel, subfamily J, member 12 [Source:MGI Symbol;Acc:MGI:108495]	1.52347e-06	4.69144e-05	24	2	24.7487	67.945	25.8346	0.380227		0.154542	0.661593	20	8	18.3848	68.4142	10.0724	0.147226		2.0602e-05	0.000713638	24	2	13.7886	44.3333	19.2393	0.43397
ENSMUSG00000042581	Thsd7b	thrombospondin, type I, domain containing 7B [Source:MGI Symbol;Acc:MGI:2443925]	7.34899e-06	0.00018149	24	4	4.94975	14.0842	8.49053	0.602842		1	1	24	18	2.82843	12.2231	0.528162	0.0432103		0.00373443	0.0473736	24	2	2.82843	9.09306	3.47528	0.382191
ENSMUSG00000042671	Rgs8	regulator of G-protein signaling 8 [Source:MGI Symbol;Acc:MGI:108408]	0.0330636	0.236169	20	6	3.62746	9.34723	3.96967	0.424689		0.696673	1	20	6	4.94975	14.9451	2.65046	0.177346		0.0192243	0.172427	24	4	3.88909	8.80611	3.57202	0.40563
ENSMUSG00000042672	Dcst1	DC-STAMP domain containing 1 [Source:MGI Symbol;Acc:MGI:1925022]	0.0482011	0.323531	20	10	0.700036	14.3798	2.50206	0.173999		0.789759	1	20	18	3.5426	15.3696	2.01165	0.130885		0.0102686	0.105499	24	18	3.94212	18.8858	4.51915	0.239288
ENSMUSG00000042682	Selenok	selenoprotein K [Source:MGI Symbol;Acc:MGI:1931466]	4.62307e-07	1.67546e-05	20	4	149.454	1436.89	215.877	0.150239		0.160745	0.681457	24	4	163.642	1635.47	137.933	0.0843385		1.59578e-05	0.000578691	24	10	226.228	1706.04	270.965	0.158827
ENSMUSG00000042686	Jph1	junctophilin 1 [Source:MGI Symbol;Acc:MGI:1891495]	0.000563598	0.00741902	24	2	8.48528	32.3056	11.3885	0.352525		0.919602	1	0	NaN	0	33.5	NA	NA		0.00116118	0.0184877	24	4	6.01041	24.3056	4.93434	0.203013
ENSMUSG00000042742	Bmt2	base methyltransferase of 25S rRNA 2 [Source:MGI Symbol;Acc:MGI:2141466]	6.30263e-07	2.21628e-05	20	2	17.6777	237.763	47.4979	0.19977		0.947912	1	20	18	16.2635	278.8	19.3189	0.069293		0.0127076	0.123968	24	4	39.598	256.837	17.3485	0.0675468
ENSMUSG00000042743	Sgtb	small glutamine-rich tetratricopeptide repeat (TPR)-containing, beta [Source:MGI Symbol;Acc:MGI:2444615]	1.25521e-06	3.97513e-05	24	2	13.3626	44.9497	17.8464	0.39703		0.765296	1	0	NaN	0	35.55	NA	NA		0.000785586	0.0135293	20	4	7.46705	32.0004	10.7364	0.335509
ENSMUSG00000042750	Bex2	brain expressed X-linked 2 [Source:MGI Symbol;Acc:MGI:1338017]	0.00277085	0.0289393	24	2	84.4232	330.706	102.285	0.309293		0.296536	1	20	8	80.0233	301.551	44.9003	0.148898		0.00217392	0.0305963	24	4	65.3155	223.128	93.3235	0.418251
ENSMUSG00000042751	Nmnat2	nicotinamide nucleotide adenylyltransferase 2 [Source:MGI Symbol;Acc:MGI:2444155]	0.00217392	0.0236106	20	8	13.435	90.8356	12.2109	0.134428		0.839925	1	20	6	9.19239	77.3508	14.9005	0.192636		0.000840783	0.0143267	24	4	13.435	63.0997	11.932	0.189098
ENSMUSG00000042763	Maneal	mannosidase, endo-alpha-like [Source:MGI Symbol;Acc:MGI:2684896]	0.000399415	0.00547271	24	4	6.36396	29.0833	12.6894	0.436312		0.865629	1	20	2	0.707107	25.4572	4.64375	0.182414		0.00159762	0.0239193	24	4	6.36396	19.1111	5.96212	0.311971
ENSMUSG00000042873	Lhfpl4	lipoma HMGIC fusion partner-like protein 4 [Source:MGI Symbol;Acc:MGI:3057108]	4.77209e-08	2.5042e-06	24	4	35.35	110.494	61.5149	0.556724		1	1	20	10	17.6494	85.5294	11.4435	0.133796		0.00373443	0.0473736	20	6	16.5251	69.3146	18.5842	0.268113
ENSMUSG00000042918	Mamstr	MEF2 activating motif and SAP domain containing transcriptional regulator [Source:MGI Symbol;Acc:MGI:1921740]	0.0272278	0.201253	20	8	4.24264	21.7258	4.97113	0.228812		0.0790645	0.385263	20	4	3.53553	20.86	4.87513	0.233707		0.022335	0.192755	20	4	3.53553	15.6246	4.59225	0.293912
ENSMUSG00000042985	Upk3b	uroplakin 3B [Source:MGI Symbol;Acc:MGI:2140882]	0.0201992	0.157049	20	4	1.41421	28.3945	20.3864	0.717972		1	1	24	18	16.9706	25.4167	4.05277	0.159453		2.46172e-06	0.000128948	20	2	14.1421	37.0328	31.2763	0.844557
ENSMUSG00000042988	Notum	notum palmitoleoyl-protein carboxylesterase [Source:MGI Symbol;Acc:MGI:1924833]	0.000136447	0.00217902	20	4	3.53553	8.30744	4.39139	0.52861		0.188277	0.772859	24	2	1.53442	8.15694	2.75345	0.337559		0.00373443	0.0473736	20	4	2.82843	7.21462	2.68789	0.372562
ENSMUSG00000043004	Gng2	guanine nucleotide binding protein (G protein), gamma 2 [Source:MGI Symbol;Acc:MGI:102705]	4.22699e-08	2.24662e-06	24	2	330.014	906.91	427.816	0.47173		1	1	24	18	165.452	776.94	15.0414	0.0193598		0.00149757	0.0226259	24	2	91.9203	674.899	138.256	0.204854
ENSMUSG00000043068	Fam89a	family with sequence similarity 89, member A [Source:MGI Symbol;Acc:MGI:1916877]	0.00312286	0.0321181	24	2	10.6066	35.3889	13.8819	0.392267		1	1	20	8	7.77817	43.3061	3.9179	0.0904701		0.00102062	0.0166101	24	2	7.07107	29.1111	6.91688	0.237603
ENSMUSG00000043153	Crppa	CDP-L-ribitol pyrophosphorylase A [Source:MGI Symbol;Acc:MGI:1923097]	1.74223e-05	0.000377805	20	4	12.7279	56.739	18.7672	0.330764		0.131387	0.581395	20	4	3.94566	61.7355	10.8036	0.174998		0.000196523	0.00443408	20	4	9.19239	44.8926	9.19842	0.204898
ENSMUSG00000043259	Fam13c	family with sequence similarity 13, member C [Source:MGI Symbol;Acc:MGI:1918971]	2.47521e-07	9.85089e-06	20	4	31.1551	65.0931	33.4498	0.513876		0.519357	1	0	NaN	0	73.745	NA	NA		0.00245572	0.0336955	20	4	13.428	55.7496	14.4951	0.260004
ENSMUSG00000043300	B3galnt1	UDP-GalNAc:betaGlcNAc beta 1,3-galactosaminyltransferase, polypeptide 1 [Source:MGI Symbol;Acc:MGI:1349405]	3.78936e-08	2.0574e-06	24	2	91.2168	262.667	116.534	0.443658		0.0692291	0.344991	20	2	19.0919	247.211	38.8154	0.157013		1.46751e-08	2.11154e-06	24	2	44.5477	189.778	53.8973	0.284002
ENSMUSG00000043313	Pcdhb19	protocadherin beta 19 [Source:MGI Symbol;Acc:MGI:2136757]	0.000146575	0.00230896	24	2	7.07107	20.7778	8.74233	0.420754		0.255711	0.990556	20	6	5.65685	25.0666	6.14809	0.24527		0.00498223	0.0592007	24	4	5.65685	18.6389	5.67172	0.304295
ENSMUSG00000043388	Tmem130	transmembrane protein 130 [Source:MGI Symbol;Acc:MGI:3607706]	1.61394e-07	6.87123e-06	24	4	36.7696	170.417	82.8939	0.486419		0.0662772	0.333665	20	8	43.8406	158.783	27.6464	0.174114		0.00373443	0.0473736	20	6	30.4056	117.361	31.8221	0.271147
ENSMUSG00000043415	Otud1	OTU domain containing 1 [Source:MGI Symbol;Acc:MGI:1918448]	2.23113e-06	6.48169e-05	24	2	60.1041	180.306	67.3887	0.373747		1	1	24	0	19.799	183.167	14.1839	0.0774372		0.00921637	0.096991	24	2	10.6066	144.194	25.3044	0.175488
ENSMUSG00000043441	Gpr149	G protein-coupled receptor 149 [Source:MGI Symbol;Acc:MGI:2443628]	8.01605e-05	0.0013748	24	2	16.9706	42.8611	19.0412	0.444254		1	1	20	10	13.9017	38.1843	0.847357	0.0221912		0.00395327	0.0493295	24	2	7.07107	25.8056	11.6857	0.452836
ENSMUSG00000043448	Gjc2	gap junction protein, gamma 2 [Source:MGI Symbol;Acc:MGI:2153060]	1.14367e-06	3.68633e-05	24	4	22.6274	75.4167	33.0934	0.438808		0.0756145	0.370226	20	6	5.65685	84.4085	7.39267	0.087582		5.60365e-06	0.000247474	24	4	23.3345	61.7778	13.8131	0.223594
ENSMUSG00000043456	Zfp536	zinc finger protein 536 [Source:MGI Symbol;Acc:MGI:1926102]	7.34899e-06	0.00018149	24	4	17.6777	68.8611	22.3005	0.323848		0.947912	1	20	8	19.0919	77.567	8.73725	0.112641		0.000428934	0.00834078	24	6	12.0208	49.5353	6.7949	0.137173
ENSMUSG00000043458	Pcdhb12	protocadherin beta 12 [Source:MGI Symbol;Acc:MGI:2136747]	0.000183182	0.00280856	20	6	5.65685	13.2343	5.42892	0.410215		1	1	20	0	1.81726	12.7658	0.616996	0.048332		1.04325e-05	0.000412644	20	6	4.24264	8.69512	4.07446	0.468592
ENSMUSG00000043463	Rab9b	RAB9B, member RAS oncogene family [Source:MGI Symbol;Acc:MGI:2442454]	2.03828e-06	6.05181e-05	24	4	9.89949	28.3353	16.4788	0.581566		0.696673	1	20	8	7.07107	26.7015	3.10101	0.116136		0.0300186	0.241356	24	2	6.36396	16.0292	9.75374	0.608499
ENSMUSG00000043487	Acot6	acyl-CoA thioesterase 6 [Source:MGI Symbol;Acc:MGI:1921287]	1.84544e-06	5.53592e-05	24	2	14.8492	69.1556	20.2635	0.293013		0.126	0.561804	24	22	5.4624	76.3819	8.31769	0.108896		0.00871612	0.0924987	24	2	9.39038	62.8683	10.677	0.169831
ENSMUSG00000043501	Lgals2	lectin, galactose-binding, soluble 2 [Source:MGI Symbol;Acc:MGI:895068]	8.61938e-12	3.40002e-09	20	10	207.182	286.155	201.264	0.70334		0.0505206	0.267802	24	6	45.2548	193.5	15.3592	0.0793758		1.03214e-06	6.2604e-05	20	12	57.2756	207.938	72.8766	0.350474
ENSMUSG00000043531	Sorcs1	sortilin-related VPS10 domain containing receptor 1 [Source:MGI Symbol;Acc:MGI:1929666]	5.31718e-08	2.7261e-06	24	4	15.5563	56.6389	24.452	0.431718		0.102326	0.476166	20	6	7.77817	50.2545	13.0322	0.259323		0.000244564	0.00529944	20	6	11.3137	42.1238	9.95371	0.236297
ENSMUSG00000043639	Rbm20	RNA binding motif protein 20 [Source:MGI Symbol;Acc:MGI:1920963]	0.0439282	0.299427	20	10	1.41421	47.8065	5.00593	0.104712		0.0939806	0.443847	24	6	17.6777	55.6389	13.8026	0.248075		0.00625152	0.0710368	20	6	21.9203	51.3839	20.3974	0.396962
ENSMUSG00000043671	Dpy19l3	dpy-19-like 3 (C. elegans) [Source:MGI Symbol;Acc:MGI:2443952]	2.0602e-05	0.000434095	20	6	26.8701	119.872	24.5017	0.204398		0.255711	0.990556	24	2	9.19239	120.335	14.5191	0.120656		0.0192243	0.172427	24	2	7.07107	99.3631	9.5867	0.0964816
ENSMUSG00000043673	Kcns3	potassium voltage-gated channel, delayed-rectifier, subfamily S, member 3 [Source:MGI Symbol;Acc:MGI:1098804]	1.29875e-07	5.74004e-06	24	2	40.3051	103.028	43.3013	0.420287		1	1	20	8	22.6274	127.712	4.04662	0.0316854		1.91934e-09	4.09173e-07	24	4	22.6274	76.6389	22.1338	0.288807
ENSMUSG00000043770	Gm12481	predicted gene 12481 [Source:MGI Symbol;Acc:MGI:3650743]	0.00444048	0.0432749	24	16	37.809	325.73	56.7668	0.174276		1	1	20	18	54.5533	376.042	38.4422	0.102229		0.00312286	0.0409966	20	14	20.0818	430	94.7726	0.220401
ENSMUSG00000043866	Taf10	TATA-box binding protein associated factor 10 [Source:MGI Symbol;Acc:MGI:1346320]	0.0439282	0.299427	20	18	318.87	1384.46	188.48	0.136139		0.342766	1	20	18	441.715	1512.03	335.115	0.221632		0.0330636	0.260068	20	16	230.694	1563.68	440.587	0.281762
ENSMUSG00000043929	Klhl15	kelch-like 15 [Source:MGI Symbol;Acc:MGI:1923400]	0.00444048	0.0432749	20	2	12.0208	109.062	17.6716	0.162033		0.674572	1	20	18	7.07107	112.757	8.62219	0.0764671		0.00102062	0.0166101	24	4	15.9099	107.028	16.8712	0.157634
ENSMUSG00000044067	Gpr22	G protein-coupled receptor 22 [Source:MGI Symbol;Acc:MGI:1920260]	1.03214e-06	3.35291e-05	24	2	50.9117	105.583	56.5718	0.535803		1	1	24	18	29.1682	91.0833	1.5962	0.0175247		0.00159762	0.0239193	24	2	13.0815	70.2222	16.7715	0.238834
ENSMUSG00000044117	Bmerb1	bMERB domain containing 1 [Source:MGI Symbol;Acc:MGI:1914504]	0.00192222	0.0212794	24	2	21.2132	73.3831	26.5325	0.361562		0.0825145	0.398126	20	8	22.6274	70.98	13.9966	0.197191		0.0156616	0.14624	24	4	14.8492	49.8333	19.6136	0.393585
ENSMUSG00000044165	Bcl2l15	BCLl2-like 15 [Source:MGI Symbol;Acc:MGI:2685412]	2.73048e-10	4.11246e-08	24	10	18.3848	20.7017	16.3169	0.788192		1	1	20	16	0.848528	3.4366	1.19869	0.3488		6.86842e-05	0.00190015	20	14	13.435	14.4458	18.4073	1.27423
ENSMUSG00000044244	Il20rb	interleukin 20 receptor beta [Source:MGI Symbol;Acc:MGI:2143266]	0.00395327	0.039313	24	4	15.5563	50.5	8.88636	0.175968		0.154542	0.661593	20	4	4.94975	33.7707	5.60652	0.166017		0.00444048	0.0539576	20	2	4.24264	36.9649	11.797	0.319139
ENSMUSG00000044250	Pced1b	PC-esterase domain containing 1B [Source:MGI Symbol;Acc:MGI:2446270]	0.00159762	0.0181896	24	6	8.48528	56.6192	8.97086	0.158442		0.195891	0.799701	20	6	5.65685	58.5004	6.87957	0.117599		0.00740088	0.0817268	20	18	15.5563	49.1884	10.8562	0.220707
ENSMUSG00000044258	Ctla2a	cytotoxic T lymphocyte-associated protein 2 alpha [Source:MGI Symbol;Acc:MGI:88554]	0.0120376	0.101161	24	2	141.121	308.928	109.189	0.353446		0.42342	1	24	2	40.6251	194.519	39.2372	0.201714		0.00351559	0.0450708	20	8	114.679	333.669	118.322	0.35461
ENSMUSG00000044288	Cnr1	cannabinoid receptor 1 (brain) [Source:MGI Symbol;Acc:MGI:104615]	1.46751e-08	9.27974e-07	24	2	171.827	353.944	213.538	0.603308		1	1	20	10	108.894	287.238	18.2408	0.0635041		0.00102062	0.0166101	24	0	70.5339	209.778	70.4119	0.33565
ENSMUSG00000044337	Ackr3	atypical chemokine receptor 3 [Source:MGI Symbol;Acc:MGI:109562]	1.46777e-09	1.48017e-07	24	2	38.1838	249.5	42.9843	0.172282		0.368073	1	20	18	25.4558	237.988	27.0793	0.113785		0.0246724	0.20852	24	4	38.1838	190.611	19.6768	0.10323
ENSMUSG00000044365	Cxxc4	CXXC finger 4 [Source:MGI Symbol;Acc:MGI:2442112]	0.000211804	0.00318014	20	4	4.94975	44.1414	9.46439	0.21441		0.342766	1	24	22	1.41421	46.1775	4.40951	0.0954905		0.00826326	0.0889627	24	4	7.07107	33.3056	1.96212	0.0589127
ENSMUSG00000044550	Tceal3	transcription elongation factor A (SII)-like 3 [Source:MGI Symbol;Acc:MGI:1913354]	2.23113e-06	6.48169e-05	24	4	43.229	199.699	75.4772	0.377954		0.674572	1	20	8	41.0193	196.03	14.5005	0.073971		0.000146575	0.00348617	24	2	33.7997	138.449	43.9666	0.317565
ENSMUSG00000044576	Garem2	GRB2 associated regulator of MAPK1 subtype 2 [Source:MGI Symbol;Acc:MGI:2685290]	0.0235037	0.178739	20	6	1.41421	4.77329	1.55789	0.326377		0.519357	1	20	8	1.41421	3.35299	0.145811	0.0434868		0.0482011	0.3457	24	2	0.707107	2.27778	0.438673	0.192588
ENSMUSG00000044628	Rnf208	ring finger protein 208 [Source:MGI Symbol;Acc:MGI:1916096]	0.00204807	0.0225179	24	4	10.6066	62	19.2424	0.310362		0.167393	0.70541	20	8	12.0208	56.7415	8.79526	0.155006		0.00498223	0.0592007	24	2	8.48528	43.8889	12.2545	0.279217
ENSMUSG00000044629	Cnrip1	cannabinoid receptor interacting protein 1 [Source:MGI Symbol;Acc:MGI:1917505]	3.37393e-05	0.000657837	24	2	31.4415	87.3997	39.7415	0.45471		0.0605989	0.310332	20	4	10.6066	90.118	19.6432	0.217972		3.8984e-06	0.000186975	24	4	21.2132	71.3317	16.9359	0.237425
ENSMUSG00000044645	Gm7334	predicted gene 7334 [Source:MGI Symbol;Acc:MGI:3647393]	0.00395327	0.039313	24	2	16.9476	90.2814	20.7526	0.229866		0.0528402	0.277209	24	0	19.9934	70.9639	23.1293	0.325931		9.34169e-05	0.00241825	24	4	25.4983	60.9414	36.1793	0.593674
ENSMUSG00000044788	Fads6	fatty acid desaturase domain family, member 6 [Source:MGI Symbol;Acc:MGI:3039592]	0.00921637	0.0809605	24	2	8.48528	38.7781	10.7494	0.277203		0.154542	0.661593	24	22	4.94975	36.9169	6.15888	0.166831		0.034723	0.270625	24	2	4.24264	29.5839	7.98351	0.26986
ENSMUSG00000044807	Zfp354c	zinc finger protein 354C [Source:MGI Symbol;Acc:MGI:1353621]	6.37238e-05	0.00113207	24	2	41.0122	94.7222	42.4268	0.447907		0.368073	1	0	NaN	0	94	NA	NA		0.0381896	0.291453	24	4	10.6066	68.7222	8.56566	0.124642
ENSMUSG00000044912	Syt16	synaptotagmin XVI [Source:MGI Symbol;Acc:MGI:2673872]	0.00149757	0.0171515	24	4	3.88909	16.1667	6.55051	0.405186		1	1	24	18	3.53553	13.5833	0.367919	0.0270861		0.034723	0.270625	20	6	2.82843	12.8483	3.52584	0.274422
ENSMUSG00000044968	Napepld	N-acyl phosphatidylethanolamine phospholipase D [Source:MGI Symbol;Acc:MGI:2140885]	0.00261329	0.0276724	20	4	19.799	210.953	36.9806	0.175302		0.409177	1	24	2	8.84591	266.864	18.6931	0.0700471		0.0102686	0.105499	24	4	47.3762	232.147	28.0519	0.120837
ENSMUSG00000045027	Prss22	protease, serine 22 [Source:MGI Symbol;Acc:MGI:1918085]	0.0133777	0.110643	20	18	2.12132	1.14427	1.40219	1.2254		1	1	0	NaN	0	0	NA	NA		0.00159762	0.0239193	20	16	0.707107	1.09349	1.42078	1.29931
ENSMUSG00000045031	Cetn4	centrin 4 [Source:MGI Symbol;Acc:MGI:2677454]	0.00060166	0.00782589	20	4	9.19239	33.7324	13.2857	0.393856		1	1	20	8	10.6066	39.8339	3.71258	0.0932014		0.00294686	0.0391649	24	2	6.36396	31.3333	7.18009	0.229152
ENSMUSG00000045062	Pcdhb7	protocadherin beta 7 [Source:MGI Symbol;Acc:MGI:2136741]	0.00419687	0.0413948	24	4	3.63453	13.8094	3.43308	0.248604		0.537219	1	24	4	1.41421	13.9631	3.91864	0.280643		0.0300186	0.241356	24	2	2.12132	11.6111	3.31127	0.285181
ENSMUSG00000045064	Zc2hc1c	zinc finger, C2HC-type containing 1C [Source:MGI Symbol;Acc:MGI:1919600]	2.23113e-06	6.48169e-05	24	4	24.7487	68.9444	24.8838	0.360926		1	1	20	10	9.19239	70.8602	4.17214	0.0588785		2.43227e-05	0.000819033	24	4	9.89949	46.5147	12.9419	0.278232
ENSMUSG00000045174	Amer3	APC membrane recruitment 3 [Source:MGI Symbol;Acc:MGI:3026939]	0.000196523	0.0029707	24	4	4.94975	17.1111	8.84596	0.516972		0.0692291	0.344991	20	6	3.53553	15.2033	5.56483	0.366029		0.00204807	0.0292583	24	2	2.82843	11.5278	4.29617	0.372679
ENSMUSG00000045284	Dcaf12l1	DDB1 and CUL4 associated factor 12-like 1 [Source:MGI Symbol;Acc:MGI:2444462]	0.00351559	0.0356016	24	2	20.1525	49.6667	24.4327	0.491933		0.742035	1	20	8	12.7279	42.9206	4.56145	0.106276		3.10105e-05	0.000993466	24	4	10.253	31.5833	16.8182	0.532502
ENSMUSG00000045316	Fahd1	fumarylacetoacetate hydrolase domain containing 1 [Source:MGI Symbol;Acc:MGI:1915886]	0.00351559	0.0356016	20	10	145.664	1372.66	155.114	0.113003		0.0692291	0.344991	20	18	228.395	1428.69	217.363	0.152141		0.0272278	0.224361	24	8	83.4386	1745.64	181.004	0.103689
ENSMUSG00000045318	Adra2c	adrenergic receptor, alpha 2c [Source:MGI Symbol;Acc:MGI:87936]	0.000183182	0.00280856	24	2	9.89949	34.0278	12.1244	0.356308		0.0899635	0.427277	20	2	2.12132	31.6241	7.11385	0.22495		0.0133777	0.129114	24	2	2.82843	22	3.21788	0.146267
ENSMUSG00000045498	Pcdhb3	protocadherin beta 3 [Source:MGI Symbol;Acc:MGI:2136737]	0.00245572	0.026229	24	4	2.82843	12.8219	7.03578	0.54873		1	1	20	8	3.53553	14.1837	1.56831	0.110571		0.000644796	0.011515	24	4	4.24264	10.7244	3.88131	0.361913
ENSMUSG00000045515	Pou3f3	POU domain, class 3, transcription factor 3 [Source:MGI Symbol;Acc:MGI:102564]	4.28825e-06	0.000115494	24	2	52.3259	144.757	66.0306	0.456149		0.154542	0.661593	20	8	37.4767	142.824	21.4091	0.149898		0.000458454	0.00878226	24	4	30.349	101.92	34.9849	0.343257
ENSMUSG00000045532	C1ql1	complement component 1, q subcomponent-like 1 [Source:MGI Symbol;Acc:MGI:1344400]	0.00131949	0.0153916	24	2	19.799	55.8333	18.8375	0.337387		1	1	20	10	16.9706	64.214	0.049346	0.000768462		0.000301974	0.00625142	24	2	10.6066	36	15.4951	0.430418
ENSMUSG00000045534	Kcna5	potassium voltage-gated channel, shaker-related subfamily, member 5 [Source:MGI Symbol;Acc:MGI:96662]	0.0078104	0.0699666	24	4	17.9747	87.3	5.4499	0.0624273		0.394934	1	24	20	0.707107	61.25	3.62069	0.0591133		1.59578e-05	0.000578691	20	8	13.435	50.3851	12.2107	0.242348
ENSMUSG00000045589	Frrs1l	ferric-chelate reductase 1 like [Source:MGI Symbol;Acc:MGI:2442704]	6.30263e-07	2.21628e-05	24	4	10.0338	33.9606	12.4341	0.366133		0.330854	1	20	8	8.48528	31.8296	3.56934	0.112139		0.0127076	0.123968	24	2	7.77817	22.9136	11.0972	0.484304
ENSMUSG00000045657	Pcdhb10	protocadherin beta 10 [Source:MGI Symbol;Acc:MGI:2136745]	0.0182495	0.144269	20	6	3.53553	12.9138	4.79765	0.371515		0.237165	0.931283	20	6	2.12132	12.9366	3.62234	0.280008		0.0192243	0.172427	24	4	4.24264	10.8889	4.19444	0.385204
ENSMUSG00000045733	Sprn	shadow of prion protein [Source:MGI Symbol;Acc:MGI:3582583]	7.99763e-06	0.000194445	24	4	17.6777	79.4903	33.5402	0.421941		0.555081	1	20	8	15.5563	68.186	5.04622	0.0740067		0.0127076	0.123968	20	6	13.435	54.5503	14.4604	0.265085
ENSMUSG00000045876	Pcdhb8	protocadherin beta 8 [Source:MGI Symbol;Acc:MGI:2136742]	0.00294686	0.0305956	20	8	3.53553	11.1256	2.36341	0.212429		1	1	20	10	0.707107	10.0236	0.0253548	0.00252952		0.000644796	0.011515	24	2	3.18198	8.69444	3.15845	0.363272
ENSMUSG00000045967	Gpr158	G protein-coupled receptor 158 [Source:MGI Symbol;Acc:MGI:2441697]	1.59578e-05	0.000349708	24	4	4.94975	13.1389	6.2399	0.474918		0.573943	1	20	6	1.41421	11.7188	3.70888	0.31649		0.00140853	0.0216186	20	8	3.53553	9.50624	3.13642	0.329933
ENSMUSG00000046093	Hpcal4	hippocalcin-like 4 [Source:MGI Symbol;Acc:MGI:2157521]	8.98343e-09	6.20135e-07	24	4	37.4767	157.694	77.0404	0.488542		0.46958	1	20	8	26.8701	143.869	9.32812	0.0648377		0.000244564	0.00529944	24	4	36.7696	109.25	55.0227	0.503641
ENSMUSG00000046159	Chrm3	cholinergic receptor, muscarinic 3, cardiac [Source:MGI Symbol;Acc:MGI:88398]	3.8984e-06	0.00010578	24	2	21.9203	82.0556	21.9393	0.267371		0.318943	1	20	18	9.89949	85.4421	7.68089	0.0898959		0.00498223	0.0592007	20	4	12.0208	62.2413	11.4943	0.184674
ENSMUSG00000046182	Gsg1l	GSG1-like [Source:MGI Symbol;Acc:MGI:2685483]	2.65078e-08	1.52943e-06	24	4	18.7383	43.3056	18.6869	0.431512		0.0528402	0.277209	20	8	10.6066	46.2541	6.06248	0.131069		2.23172e-05	0.00075944	24	2	10.6066	25.4203	13.5983	0.534938
ENSMUSG00000046191	Pcdhb20	protocadherin beta 20 [Source:MGI Symbol;Acc:MGI:2136758]	3.67125e-09	2.9732e-07	24	4	11.54	34.4583	13.2651	0.384961		1	1	20	8	2.82843	34.7123	0.956689	0.0275605		5.87635e-05	0.00167196	24	2	7.77817	26.3889	10.5458	0.399629
ENSMUSG00000046204	Pnma2	paraneoplastic antigen MA2 [Source:MGI Symbol;Acc:MGI:2444129]	1.6648e-09	1.60091e-07	24	4	10.6066	30.0278	15.8106	0.526533		1	1	24	0	6.36396	27.5278	9.89272	0.359372		0.0235037	0.201581	24	2	4.94975	18.8056	8.34328	0.44366
ENSMUSG00000046223	Plaur	plasminogen activator, urokinase receptor [Source:MGI Symbol;Acc:MGI:97612]	0.0235037	0.178739	20	18	61.5183	135.95	49.812	0.366399		0.632609	1	20	18	19.799	90.5955	15.567	0.171829		0.0363825	0.279317	20	18	13.435	108.604	10.9739	0.101046
ENSMUSG00000046240	Hepacam	hepatocyte cell adhesion molecule [Source:MGI Symbol;Acc:MGI:1920177]	0.000347524	0.00484877	24	4	6.36396	37.1944	15.1061	0.406138		0.115976	0.525511	20	2	4.94975	33.1117	5.35177	0.161628		4.28197e-05	0.00129861	20	4	8.48528	25.5853	10.7491	0.420127
ENSMUSG00000046387	Pcdhb17	protocadherin beta 17 [Source:MGI Symbol;Acc:MGI:2136754]	8.76357e-06	0.000211383	20	4	19.7566	60.8174	22.3902	0.368154		0.115976	0.525511	24	22	3.53553	64.7222	6.39897	0.0988681		0.000840783	0.0143267	24	4	9.56362	47.0094	8.78902	0.186963
ENSMUSG00000046550	Spin2c	spindlin family, member 2C [Source:MGI Symbol;Acc:MGI:3605548]	0.00312286	0.0321181	24	4	4.94975	14.5556	6.69949	0.460271		0.136773	0.598967	20	2	2.82843	14.5725	2.96428	0.203415		0.00131949	0.020507	24	4	4.24264	12.3056	3.66667	0.297968
ENSMUSG00000046574	Prr12	proline rich 12 [Source:MGI Symbol;Acc:MGI:2679002]	0.0173605	0.138373	24	6	63.6396	489.611	39.4749	0.080625		0.27548	1	24	4	75.6604	568.25	8.58838	0.0151137		0.0399966	0.301396	24	4	86.9741	445.528	29.7525	0.0667804
ENSMUSG00000046658	Zfp316	zinc finger protein 316 [Source:MGI Symbol;Acc:MGI:1860402]	0.00217392	0.0236106	20	6	18.4343	160.982	19.3476	0.120185		0.318943	1	24	4	21.5491	172.417	20.3864	0.118239		3.24271e-06	0.000160163	24	4	36.5892	142.527	32.4137	0.227422
ENSMUSG00000046679	C87436	expressed sequence C87436 [Source:MGI Symbol;Acc:MGI:2141787]	0.00204807	0.0225179	20	4	47.3762	264.062	48.3401	0.183063		0.632609	1	24	2	13.4333	301.821	12.9529	0.0429158		0.00217392	0.0305963	24	4	51.9229	258.679	43.5888	0.168505
ENSMUSG00000046709	Mapk10	mitogen-activated protein kinase 10 [Source:MGI Symbol;Acc:MGI:1346863]	5.53652e-10	7.07138e-08	24	4	67.5287	221.294	123.671	0.558851		0.0979977	0.458377	20	8	48.0833	184.277	22.4527	0.121842		0.0010909	0.0176007	24	4	45.0781	136.667	59.7172	0.436955
ENSMUSG00000046807	Lrrc75b	leucine rich repeat containing 75B [Source:MGI Symbol;Acc:MGI:2143657]	3.22195e-11	8.64945e-09	24	4	43.8406	118.778	57.1061	0.480781		0.296536	1	20	8	14.1421	100.785	5.2273	0.051866		0.00102062	0.0166101	24	2	16.2635	76.57	25.8539	0.33765
ENSMUSG00000046844	Vat1l	vesicle amine transport protein 1 like [Source:MGI Symbol;Acc:MGI:2142534]	2.5017e-09	2.22832e-07	24	4	174.125	618.75	290.684	0.469793		0.696673	1	20	8	79.9031	436.661	1.89496	0.00433966		0.00089598	0.0149337	20	6	111.723	415.7	131.7	0.316815
ENSMUSG00000046959	Slc26a1	solute carrier family 26 (sulfate transporter), member 1 [Source:MGI Symbol;Acc:MGI:2385894]	2.03828e-06	6.05181e-05	24	14	36.7696	50.7319	62.7063	1.23603		0.255711	0.990556	20	16	2.82843	14.8111	17.264	1.16561		2.12602e-12	1.98838e-09	24	16	23.6881	34.1594	70.7133	2.07009
ENSMUSG00000046999	1110032F04Rik	RIKEN cDNA 1110032F04 gene [Source:MGI Symbol;Acc:MGI:1915975]	0.00261329	0.0276724	24	4	2.12132	7.73972	4.38197	0.566166		0.502457	1	20	4	1.41421	8.89148	2.76508	0.310981		2.69231e-06	0.000137185	24	2	2.12132	5.35056	2.90871	0.543628
ENSMUSG00000047013	Fbxo41	F-box protein 41 [Source:MGI Symbol;Acc:MGI:1261912]	1.40744e-11	4.80069e-09	24	4	14.1421	32.6111	17.5354	0.537711		0.131387	0.581395	20	8	8.48528	26.3778	4.86186	0.184317		0.000183182	0.00419675	24	4	8.48528	22.9444	8.38889	0.365617
ENSMUSG00000047085	Lrrc4b	leucine rich repeat containing 4B [Source:MGI Symbol;Acc:MGI:3027390]	0.0363825	0.255781	24	2	26.6968	108.327	26.5399	0.244998		0.394934	1	20	6	15.5563	97.6273	32.325	0.331106		0.0108206	0.109235	24	4	18.4131	70.0256	18.399	0.262747
ENSMUSG00000047146	Tet1	tet methylcytosine dioxygenase 1 [Source:MGI Symbol;Acc:MGI:1098693]	0.00294686	0.0305956	20	6	7.07107	30.2099	7.85116	0.259887		0.453603	1	0	NaN	0	33.5	NA	NA		0.0381896	0.291453	20	4	5.65685	20.5979	5.10981	0.248074
ENSMUSG00000047155	Cyp4x1	cytochrome P450, family 4, subfamily x, polypeptide 1 [Source:MGI Symbol;Acc:MGI:1932403]	0.00312286	0.0321181	24	4	5.4677	24.8508	8.15098	0.327996		0.674572	1	24	20	2.68347	26.4333	2.38609	0.0902683		0.00558394	0.0649399	24	2	3.55144	20.7972	4.91735	0.236443
ENSMUSG00000047193	Dync2h1	dynein cytoplasmic 2 heavy chain 1 [Source:MGI Symbol;Acc:MGI:107736]	4.28197e-05	0.000800691	20	4	14.8492	95.5525	16.2406	0.169965		0.0578723	0.297974	24	18	14.8492	104.806	10.1602	0.0969436		0.0460646	0.33565	20	4	7.07107	76.1455	9.04089	0.118732
ENSMUSG00000047216	Cdh19	cadherin 19, type 2 [Source:MGI Symbol;Acc:MGI:3588198]	2.23172e-05	0.00046135	24	2	93.3381	224.306	74.2461	0.331004		0.453603	1	0	NaN	0	174.5	NA	NA		1.74223e-05	0.000622843	20	4	22.6274	143.669	43.649	0.303817
ENSMUSG00000047222	Rnase2a	ribonuclease, RNase A family, 2A (liver, eosinophil-derived neurotoxin) [Source:MGI Symbol;Acc:MGI:1890465]	0.0212671	0.16447	24	0	0.707107	1.27778	0.863027	0.675412		1	1	0	NaN	0	0	NA	NA		0.000958301	0.0158314	24	0	0.707107	1.30556	1.83046	1.40205
ENSMUSG00000047242	Taf9b	TATA-box binding protein associated factor 9B [Source:MGI Symbol;Acc:MGI:3039562]	1.86781e-08	1.14368e-06	24	4	53.033	209.028	65.6414	0.314032		0.592805	1	20	2	14.8492	218.093	20.7328	0.0950639		3.37393e-05	0.00107436	24	2	21.9203	169.528	24.761	0.146058
ENSMUSG00000047261	Gap43	growth associated protein 43 [Source:MGI Symbol;Acc:MGI:95639]	2.69231e-06	7.63404e-05	24	2	126.926	423.694	186.49	0.440152		0.237165	0.931283	20	8	135.057	404.715	69.9867	0.172929		6.37238e-05	0.0017981	24	4	87.3277	272.111	96.6919	0.35534
ENSMUSG00000047342	Zfp286	zinc finger protein 286 [Source:MGI Symbol;Acc:MGI:2384758]	2.0602e-05	0.000434095	24	2	13.435	29.7303	17.527	0.589534		0.947912	1	20	4	0.707107	31.7018	7.48805	0.236202		0.00871612	0.0924987	20	6	4.94975	24.9113	4.36767	0.175329
ENSMUSG00000047462	Gpr141b	G protein-coupled receptor 141B [Source:MGI Symbol;Acc:MGI:2441809]	0.00192222	0.0212794	20	8	5.65685	14.2569	4.17153	0.292597		0.438511	1	20	4	1.41421	14.2986	2.83141	0.19802		0.0182495	0.164985	24	2	2.12132	11.9722	2.41978	0.202116
ENSMUSG00000047495	Dlgap2	DLG associated protein 2 [Source:MGI Symbol;Acc:MGI:2443181]	0.000211804	0.00318014	24	4	4.24264	10.3611	5.14141	0.496222		0.789759	1	24	18	1.06066	7.66667	1.61035	0.210046		0.0272278	0.224361	24	0	1.41421	7	2.58142	0.368774
ENSMUSG00000047712	Ust	uronyl-2-sulfotransferase [Source:MGI Symbol;Acc:MGI:2442406]	1.03214e-06	3.35291e-05	24	4	13.435	55.5833	25.2071	0.453501		0.0979977	0.458377	20	4	1.41421	57.8765	6.71289	0.115986		0.00245572	0.0336955	24	4	11.3137	44.3611	3.13384	0.0706438
ENSMUSG00000047854	Stx19	syntaxin 19 [Source:MGI Symbol;Acc:MGI:1915409]	0.0246724	0.185727	20	2	1.41421	9.0095	3.44825	0.382735		0.219783	0.87614	24	4	5.65685	16.0725	2.06788	0.128659		8.67887e-05	0.00229064	24	6	4.94975	12.0364	1.46924	0.122067
ENSMUSG00000047904	Sstr2	somatostatin receptor 2 [Source:MGI Symbol;Acc:MGI:98328]	1.88869e-05	0.000401751	20	6	16.9706	74.6947	17.8037	0.238352		0.237165	0.931283	24	2	6.36396	74.6111	10.4885	0.140576		6.30263e-07	4.22502e-05	24	6	18.3848	72	19.661	0.27307
ENSMUSG00000047910	Pcdhb16	protocadherin beta 16 [Source:MGI Symbol;Acc:MGI:2136752]	1.34607e-05	0.000303237	24	4	6.36396	17.4444	7.61869	0.43674		0.696673	1	20	2	0.707107	18.5163	3.38159	0.182628		0.00395327	0.0493295	24	2	3.53553	13.6944	4.77446	0.348642
ENSMUSG00000047963	Stbd1	starch binding domain 1 [Source:MGI Symbol;Acc:MGI:1261768]	1.27074e-09	1.30879e-07	24	4	43.1335	157.361	60.6414	0.385365		0.0633254	0.320418	20	4	2.82843	185.233	28.3715	0.153167		2.23172e-05	0.00075944	24	2	26.8701	138.556	24.4893	0.176747
ENSMUSG00000048004	Tmem196	transmembrane protein 196 [Source:MGI Symbol;Acc:MGI:2685374]	0.00131949	0.0153916	24	2	6.36396	12.3172	5.49785	0.446354		0.765296	1	20	8	6.44174	14.6471	2.99027	0.204155		0.00180994	0.0264761	24	4	3.88909	7.80556	2.56818	0.32902
ENSMUSG00000048040	Arxes2	adipocyte-related X-chromosome expressed sequence 2 [Source:MGI Symbol;Acc:MGI:1924226]	0.0078104	0.0699666	20	6	17.2605	86.9094	20.747	0.23872		0.0578723	0.297974	24	18	13.5924	68.9897	9.822	0.142369		0.00169767	0.0251317	20	2	11.144	55.0004	17.7055	0.321915
ENSMUSG00000048058	Ldlrad3	low density lipoprotein receptor class A domain containing 3 [Source:MGI Symbol;Acc:MGI:2138856]	0.00245572	0.026229	24	0	25.4558	261.778	30.1992	0.115362		1	1	20	6	31.1127	341.247	3.83823	0.0112477		0.00060166	0.010855	24	4	54.2704	268.472	99.3106	0.36991
ENSMUSG00000048078	Tenm4	teneurin transmembrane protein 4 [Source:MGI Symbol;Acc:MGI:2447063]	0.00558394	0.0525719	20	6	43.1335	172.682	33.7202	0.195273		1	1	20	0	67.8823	221.393	20.5667	0.0928967		0.0164715	0.151629	24	4	39.8207	173.722	78.7674	0.453411
ENSMUSG00000048100	Taf13	TATA-box binding protein associated factor 13 [Source:MGI Symbol;Acc:MGI:1913500]	0.0120376	0.101161	20	4	6.36396	408.464	61.1041	0.149595		0.188277	0.772859	20	18	40.3051	457.249	70.873	0.154999		0.0141147	0.134969	20	12	8.48528	484.888	60.1454	0.12404
ENSMUSG00000048218	Amigo2	adhesion molecule with Ig like domain 2 [Source:MGI Symbol;Acc:MGI:2145995]	5.02002e-05	0.000922049	24	2	109.071	377.992	77.8681	0.206005		0.632609	1	24	18	82.3532	345.548	9.56887	0.0276919		0.0127076	0.123968	24	8	21.9203	259.598	21.4464	0.0826139
ENSMUSG00000048240	Gng7	guanine nucleotide binding protein (G protein), gamma 7 [Source:MGI Symbol;Acc:MGI:95787]	0.0363825	0.255781	24	14	356.992	1497.3	266.992	0.178315		1	1	24	12	503.382	1723.9	236.01	0.136904		0.00116118	0.0184877	20	4	369.781	2092.85	1362.86	0.651196
ENSMUSG00000048279	Sacs	sacsin [Source:MGI Symbol;Acc:MGI:1354724]	4.42814e-11	1.06988e-08	24	2	44.5477	102	59.1444	0.579847		1	1	24	18	15.5563	119.333	10.7263	0.0898849		0.00180994	0.0264761	24	0	28.6378	88.2778	23.5383	0.266639
ENSMUSG00000048281	Dleu7	deleted in lymphocytic leukemia, 7 [Source:MGI Symbol;Acc:MGI:2447771]	7.44223e-05	0.00129554	20	4	11.3137	27.7397	14.2234	0.512747		1	1	20	10	7.77817	28.8531	1.54818	0.0536573		0.00231482	0.0323517	24	4	9.89949	22.1944	11.7929	0.531346
ENSMUSG00000048330	Ric3	RIC3 acetylcholine receptor chaperone [Source:MGI Symbol;Acc:MGI:2443887]	1.46751e-08	9.27974e-07	24	2	71.3471	151.731	85.2913	0.56212		0.765296	1	20	6	8.48528	131.993	21.0203	0.159254		3.57055e-06	0.000175015	24	2	28.6378	109.389	38.0728	0.348049
ENSMUSG00000048347	Pcdhb18	protocadherin beta 18 [Source:MGI Symbol;Acc:MGI:2136756]	0.00073676	0.00933197	24	2	8.48528	20.5714	9.78931	0.47587		1	1	24	0	3.53553	22.0278	2.32759	0.105666		0.0330636	0.260068	24	6	4.24264	17.1789	0.809309	0.0471107
ENSMUSG00000048351	Coa7	cytochrome c oxidase assembly factor 7 [Source:MGI Symbol;Acc:MGI:1917143]	0.0114291	0.0971459	20	10	11.3137	303.733	28.2292	0.092941		1	1	24	6	42.78	308.073	18.9322	0.0614535		0.0164715	0.151629	24	6	41.7193	314.722	21.3563	0.0678576
ENSMUSG00000048388	Fam171b	family with sequence similarity 171, member B [Source:MGI Symbol;Acc:MGI:2444579]	3.25038e-09	2.7158e-07	24	2	78.8424	187.333	87.1006	0.46495		1	1	24	18	25.8094	179	14.8271	0.0828332		1.1707e-07	1.10561e-05	24	2	33.234	117.25	49.0068	0.417969
ENSMUSG00000048445	Ccdc57	coiled-coil domain containing 57 [Source:MGI Symbol;Acc:MGI:1918526]	0.0399966	0.276925	20	6	9.19239	49.7208	9.14087	0.183844		0.307739	1	24	8	6.36396	57.8611	6.38314	0.110318		0.0419624	0.313723	20	4	2.12132	48.736	9.97974	0.204771
ENSMUSG00000048503	Tlcd5	TLC domain containing 5 [Source:MGI Symbol;Acc:MGI:2685030]	1.04325e-05	0.000245112	24	4	13.4527	46.8283	16.2363	0.346719		0.106655	0.491068	20	4	1.41421	48.2356	14.6314	0.303331		0.00395327	0.0493295	24	2	7.06046	34.9939	11.4735	0.327873
ENSMUSG00000048612	Myof	myoferlin [Source:MGI Symbol;Acc:MGI:1919192]	0.00971662	0.08451	24	4	95.1059	535.694	35.1035	0.065529		0.342766	1	20	18	88.3883	532.636	57.293	0.107565		0.0235037	0.201581	24	4	84.1457	441.361	6.19192	0.0140291
ENSMUSG00000048644	Ctxn1	cortexin 1 [Source:MGI Symbol;Acc:MGI:88566]	0.00373443	0.0375489	24	4	31.8198	354.833	114.167	0.321747		0.148339	0.639048	20	8	94.0452	403.853	51.6485	0.127889		5.87635e-05	0.00167196	24	2	53.7401	280.389	72.6669	0.259165
ENSMUSG00000048814	Lonrf2	LON peptidase N-terminal domain and ring finger 2 [Source:MGI Symbol;Acc:MGI:1920209]	5.07725e-12	2.28224e-09	24	4	40.3935	114.698	57.375	0.500225		1	1	20	10	19.6859	100.369	2.19311	0.0218506		0.000108707	0.0027182	24	4	20.5839	68.7611	32.6536	0.474884
ENSMUSG00000048895	Cdk5r1	cyclin-dependent kinase 5, regulatory subunit 1 (p35) [Source:MGI Symbol;Acc:MGI:101764]	0.000644796	0.00832535	24	4	8.13173	47.3611	21.6919	0.458011		0.453603	1	20	8	12.0208	44.5746	7.5573	0.169543		0.0381896	0.291453	24	4	6.36396	34.9722	0.974747	0.027872
ENSMUSG00000048960	Prex2	phosphatidylinositol-3,4,5-trisphosphate-dependent Rac exchange factor 2 [Source:MGI Symbol;Acc:MGI:1923385]	0.000262043	0.00379586	24	2	41.0122	156.924	52.6568	0.335556		0.296536	1	0	NaN	0	155	NA	NA		0.00826326	0.0889627	24	6	21.7418	115.905	8.44327	0.0728466
ENSMUSG00000048978	Nrsn1	neurensin 1 [Source:MGI Symbol;Acc:MGI:894662]	8.46996e-07	2.85215e-05	24	2	38.1838	113.556	55.1907	0.486024		0.120988	0.545071	20	8	39.598	108.612	22.6641	0.208672		0.00395327	0.0493295	20	6	24.0416	81.4517	23.8715	0.293076
ENSMUSG00000048988	Elfn1	leucine rich repeat and fibronectin type III, extracellular 1 [Source:MGI Symbol;Acc:MGI:2442479]	0.00395327	0.039313	24	4	4.20729	8.50278	3.89015	0.457515		1	1	0	NaN	0	6	NA	NA		0.00331922	0.0432611	24	4	2.82843	6.19556	1.83061	0.295471
ENSMUSG00000049100	Pcdh10	protocadherin 10 [Source:MGI Symbol;Acc:MGI:1338042]	2.47521e-07	9.85089e-06	24	4	16.9706	49.8056	20.8005	0.417634		1	1	20	10	19.0919	49.6814	2.5887	0.0521059		0.0102686	0.105499	20	6	8.48528	31.1274	7.86713	0.25274
ENSMUSG00000049107	Ntf3	neurotrophin 3 [Source:MGI Symbol;Acc:MGI:97380]	0.000428934	0.00583991	20	4	7.07107	28.0148	13.1965	0.471053		1	1	20	0	2.82843	36.865	0.810207	0.0219777		0.0246724	0.20852	24	8	3.88909	30.1667	3.73563	0.123833
ENSMUSG00000049112	Oxtr	oxytocin receptor [Source:MGI Symbol;Acc:MGI:109147]	0.00419687	0.0413948	24	2	7.77817	43.3372	14.7795	0.341034		1	1	24	22	4.94975	36.4583	4.54904	0.124774		0.00971662	0.100702	24	4	8.48528	27.5281	9.00843	0.327246
ENSMUSG00000049119	Fam110b	family with sequence similarity 110, member B [Source:MGI Symbol;Acc:MGI:1916593]	3.00126e-08	1.70618e-06	24	4	21.5668	91.0556	31.1641	0.342254		0.154542	0.661593	20	4	0.707107	85.4416	15.6962	0.183707		0.000262043	0.00559662	24	2	12.7279	70.2222	19.0243	0.270915
ENSMUSG00000049122	Frmd3	FERM domain containing 3 [Source:MGI Symbol;Acc:MGI:2442466]	0.00528308	0.0503608	20	0	4.94975	15.8753	4.42977	0.279035		1	1	20	14	2.82843	14.3152	2.99701	0.209359		1.74223e-05	0.000622843	20	8	7.07107	14.9935	9.23911	0.616206
ENSMUSG00000049176	Frmpd4	FERM and PDZ domain containing 4 [Source:MGI Symbol;Acc:MGI:3042378]	9.34169e-05	0.00156648	20	4	14.8492	36.958	17.5355	0.474472		1	1	24	18	7.07107	28.0833	0.285845	0.0101785		0.00498223	0.0592007	20	6	7.77817	24.5401	8.86823	0.361378
ENSMUSG00000049225	Pdp1	pyruvate dehydrogenase phosphatase catalytic subunit 1 [Source:MGI Symbol;Acc:MGI:2685870]	1.27074e-09	1.30879e-07	24	2	65.4074	276.333	76.2329	0.275873		1	1	20	8	19.799	250.887	1.86939	0.00745112		0.000324749	0.00666815	20	4	18.3848	217.592	26.2583	0.120677
ENSMUSG00000049265	Kcnk3	potassium channel, subfamily K, member 3 [Source:MGI Symbol;Acc:MGI:1100509]	6.37238e-05	0.00113207	24	4	47.6396	330.178	79.9485	0.242137		0.839925	1	20	8	40.2909	343.268	21.2969	0.0620417		3.10105e-05	0.000993466	24	4	67.8964	255.824	71.5684	0.279757
ENSMUSG00000049303	Syt12	synaptotagmin XII [Source:MGI Symbol;Acc:MGI:2159601]	0.0272278	0.201253	24	12	14.7644	33.1153	10.3719	0.313207		0.160745	0.681457	20	18	9.36209	26.8928	4.35515	0.161945		0.0212671	0.186509	24	16	5.23613	31.6389	12.378	0.391228
ENSMUSG00000049321	Zfp2	zinc finger protein 2 [Source:MGI Symbol;Acc:MGI:99167]	0.000227086	0.00335742	20	4	7.77817	52.2351	10.5376	0.201734		1	1	24	18	4.24264	60.2222	3.32825	0.0552662		0.0148517	0.139963	24	2	9.19239	50.3333	5.96029	0.118416
ENSMUSG00000049409	Prokr1	prokineticin receptor 1 [Source:MGI Symbol;Acc:MGI:1929676]	4.28825e-06	0.000115494	24	2	10.6066	26.3889	11.2046	0.424594		0.409177	1	24	20	2.12132	22.8333	4.09579	0.179377		0.0235037	0.201581	24	6	5.65685	18.4722	3.699	0.200247
ENSMUSG00000049420	Tmem200a	transmembrane protein 200A [Source:MGI Symbol;Acc:MGI:1924470]	2.17389e-09	1.96042e-07	24	2	31.8233	67.5514	37.8522	0.560347		0.265595	1	20	8	11.3137	72.0597	6.95904	0.0965732		0.000785586	0.0135293	24	2	14.5169	54.1767	20.607	0.380368
ENSMUSG00000049439	Cyp20a1	cytochrome P450, family 20, subfamily a, polypeptide 1 [Source:MGI Symbol;Acc:MGI:1925201]	0.0133777	0.110643	20	4	31.3673	323.031	46.6403	0.144383		0.674572	1	24	4	43.5648	331.112	15.2641	0.0460995		0.00395327	0.0493295	24	4	60.1606	278.088	64.858	0.233228
ENSMUSG00000049536	Tceal1	transcription elongation factor A (SII)-like 1 [Source:MGI Symbol;Acc:MGI:2385317]	1.59578e-05	0.000349708	24	4	23.6881	99.6667	45.1086	0.452595		0.65359	1	20	6	11.3137	113.684	26.7566	0.23536		6.67171e-08	6.99576e-06	24	4	26.163	77.3333	16.8434	0.217803
ENSMUSG00000049565	Aknad1	AKNA domain containing 1 [Source:MGI Symbol;Acc:MGI:3584453]	0.00419687	0.0413948	24	4	2.82843	5.08333	1.01768	0.200199		0.286008	1	24	22	0.707107	4.91667	1.78016	0.362067		0.000117513	0.00290457	24	2	2.12132	4.27778	1.94148	0.453853
ENSMUSG00000049580	Tsku	tsukushi, small leucine rich proteoglycan [Source:MGI Symbol;Acc:MGI:2443855]	9.52952e-06	0.000226467	24	14	277.363	651.472	295.493	0.453577		0.0825145	0.398126	24	18	107.127	551.917	171.657	0.31102		2.03828e-06	0.000110978	24	18	276.832	698.722	61.4284	0.0879153
ENSMUSG00000049612	Omg	oligodendrocyte myelin glycoprotein [Source:MGI Symbol;Acc:MGI:106586]	0.000347524	0.00484877	24	2	21.2132	57.3889	23.861	0.415777		0.0790645	0.385263	20	8	12.0208	53.5744	7.76248	0.144892		0.0127076	0.123968	24	2	10.253	34.5	13.896	0.402783
ENSMUSG00000049670	Morn4	MORN repeat containing 4 [Source:MGI Symbol;Acc:MGI:2449568]	0.0108206	0.0925573	20	4	25.4558	106.077	37.885	0.357148		0.0899635	0.427277	20	8	21.2132	98.5057	10.7548	0.109179		0.00149757	0.0226259	24	4	24.0416	72.8889	31.0101	0.425443
ENSMUSG00000049804	Armcx4	armadillo repeat containing, X-linked 4 [Source:MGI Symbol;Acc:MGI:2147887]	6.99851e-09	5.06005e-07	24	4	36.0624	115.722	51.7576	0.447257		0.115976	0.525511	24	20	7.77817	109.056	13.8103	0.126636		2.96751e-06	0.0001495	24	2	16.2635	79.6111	19.5026	0.244973
ENSMUSG00000049872	Calhm5	calcium homeostasis modulator family member 5 [Source:MGI Symbol;Acc:MGI:2143897]	4.74866e-09	3.70102e-07	24	4	50.2046	178.972	91.7197	0.51248		0.307739	1	20	4	2.82843	201.114	50.1085	0.249155		2.37082e-08	3.14587e-06	24	4	41.7193	151.833	39.6692	0.261268
ENSMUSG00000049928	Glp2r	glucagon-like peptide 2 receptor [Source:MGI Symbol;Acc:MGI:2136733]	7.34899e-06	0.00018149	24	4	53.033	309.75	79.7753	0.257547		0.120988	0.545071	20	4	2.12132	272.043	45.0118	0.165458		0.00180994	0.0264761	24	2	14.4957	220.139	24.3025	0.110396
ENSMUSG00000049939	Lrrc4	leucine rich repeat containing 4 [Source:MGI Symbol;Acc:MGI:2182081]	0.0114291	0.0971459	20	4	2.82843	24.2153	3.91071	0.161498		1	1	24	0	2.12132	21.3611	2.06801	0.0968118		9.34169e-05	0.00241825	20	0	4.94975	16.7457	4.85899	0.290163
ENSMUSG00000050035	Fhl4	four and a half LIM domains 4 [Source:MGI Symbol;Acc:MGI:1338765]	0.0460646	0.312483	24	6	2.12132	3.94444	0.820743	0.208076		0.632609	1	20	4	0.707107	3.61777	1.48882	0.41153		0.0300186	0.241356	24	2	1.41421	2.88889	1.49432	0.517264
ENSMUSG00000050069	Grem2	gremlin 2, DAN family BMP antagonist [Source:MGI Symbol;Acc:MGI:1344367]	8.32578e-13	6.26985e-10	24	4	299.99	878.778	473.949	0.539328		0.148339	0.639048	20	6	127.986	1149.36	279.885	0.243514		5.69646e-13	6.6063e-10	24	6	295.924	649.306	175.594	0.270433
ENSMUSG00000050132	Sarm1	sterile alpha and HEAT/Armadillo motif containing 1 [Source:MGI Symbol;Acc:MGI:2136419]	2.23172e-05	0.00046135	24	4	8.48528	32.3889	15.7172	0.485264		0.195891	0.799701	20	6	5.65685	31.4356	7.91853	0.251897		0.00444048	0.0539576	24	2	6.36396	22.8333	7.41216	0.32462
ENSMUSG00000050211	Pla2g4e	phospholipase A2, group IVE [Source:MGI Symbol;Acc:MGI:1919144]	1.03214e-06	3.35291e-05	24	4	9.89949	20.8333	12.7146	0.610303		0.195891	0.799701	20	4	0.707107	7.70962	8.33486	1.0811		0.000644796	0.011515	20	2	2.82843	6.40593	5.0239	0.784258
ENSMUSG00000050272	Dscam	DS cell adhesion molecule [Source:MGI Symbol;Acc:MGI:1196281]	2.23113e-06	6.48169e-05	20	6	9.19239	24.9896	9.50599	0.380398		0.0825145	0.398126	20	2	2.82843	21.5362	7.35363	0.341454		0.00140853	0.0216186	24	2	4.24264	16.8889	6.7867	0.401844
ENSMUSG00000050315	Synpo2	synaptopodin 2 [Source:MGI Symbol;Acc:MGI:2153070]	7.16882e-12	2.9274e-09	24	2	2314.18	4253.42	2433.8	0.572199		0.255711	0.990556	0	NaN	0	4252.5	NA	NA		8.46996e-07	5.30388e-05	24	2	1460.18	3434.44	1564.43	0.455511
ENSMUSG00000050334	C130071C03Rik	RIKEN cDNA C130071C03 gene [Source:MGI Symbol;Acc:MGI:2443574]	0.000525536	0.00696542	24	4	4.24264	12.8056	6.69949	0.523171		1	1	20	10	3.53553	12.4404	0.0241648	0.00194245		0.000211804	0.00472191	24	2	3.53553	7.88667	5.28842	0.670551
ENSMUSG00000050382	Kif7	kinesin family member 7 [Source:MGI Symbol;Acc:MGI:1098239]	0.000324749	0.00458507	24	4	12.0208	38.6506	21.0516	0.544665		0.674572	1	0	NaN	0	39.97	NA	NA		0.0259501	0.217763	24	2	4.24264	29.0758	4.16765	0.143337
ENSMUSG00000050473	Slc35d3	solute carrier family 35, member D3 [Source:MGI Symbol;Acc:MGI:1923407]	0.000244564	0.00358204	24	2	35.7089	110.417	37.5589	0.340156		0.120988	0.545071	20	8	31.8198	99.8619	21.843	0.218732		0.000840783	0.0143267	24	2	21.9203	65.2778	33.5203	0.513502
ENSMUSG00000050503	Fbxl22	F-box and leucine-rich repeat protein 22 [Source:MGI Symbol;Acc:MGI:1921415]	1.00699e-11	3.79166e-09	24	4	160.747	479.937	215.024	0.448026		0.296536	1	24	6	19.6257	612.737	35.2543	0.0575358		8.3506e-08	8.34858e-06	24	2	119.844	405.809	107.184	0.264125
ENSMUSG00000050511	Oprd1	opioid receptor, delta 1 [Source:MGI Symbol;Acc:MGI:97438]	3.64682e-05	0.000699518	24	4	12.0208	26.9167	11.8737	0.44113		0.106655	0.491068	20	4	2.82843	18.8534	10.3982	0.551532		0.00089598	0.0149337	24	4	6.36396	16.7222	7.62879	0.456207
ENSMUSG00000050538	B230217C12Rik	RIKEN cDNA B230217C12 gene [Source:MGI Symbol;Acc:MGI:1915377]	5.31718e-08	2.7261e-06	24	4	10.6066	28.0278	12.1212	0.432471		0.154542	0.661593	20	4	2.82843	28.5018	10.2119	0.358289		0.0120376	0.118649	24	2	4.94975	21.25	5.85558	0.275557
ENSMUSG00000050587	Lrrc4c	leucine rich repeat containing 4C [Source:MGI Symbol;Acc:MGI:2442636]	3.35173e-08	1.85806e-06	24	2	30.4056	70.7283	36.4992	0.516048		1	1	24	0	14.9005	69.7903	15.1806	0.217518		8.46996e-07	5.30388e-05	24	2	13.435	50.3761	17.205	0.341532
ENSMUSG00000050640	Tmem150c	transmembrane protein 150C [Source:MGI Symbol;Acc:MGI:3041258]	4.28197e-05	0.000800691	24	4	7.77817	34.4697	14.2877	0.4145		0.307739	1	20	8	9.89949	37.6099	5.1411	0.136695		0.00073676	0.0128564	24	4	6.36396	23.6944	5.14899	0.217308
ENSMUSG00000050711	Scg2	secretogranin II [Source:MGI Symbol;Acc:MGI:103033]	2.82951e-09	2.41994e-07	24	2	549.422	1345.67	710.345	0.527876		0.0578723	0.297974	20	8	323.148	1129.22	177.165	0.156892		0.0108206	0.109235	24	4	339.411	881.889	533.109	0.604508
ENSMUSG00000050777	Tmem37	transmembrane protein 37 [Source:MGI Symbol;Acc:MGI:2157899]	0.000101062	0.00168203	24	4	62.2254	263.639	70.4874	0.267363		0.126	0.561804	20	18	112.43	298.634	74.4098	0.249168		2.03828e-06	0.000110978	20	4	55.8614	398.131	95.0714	0.238794
ENSMUSG00000050786	Ccdc126	coiled-coil domain containing 126 [Source:MGI Symbol;Acc:MGI:1889376]	0.00373443	0.0375489	20	4	4.94975	53.0715	9.9375	0.187247		1	1	24	12	2.12132	56.0833	1.35728	0.0242011		0.0246724	0.20852	24	4	10.6066	46.25	8.39646	0.181545
ENSMUSG00000050821	Fam131a	family with sequence similarity 131, member A [Source:MGI Symbol;Acc:MGI:1925658]	3.8984e-06	0.00010578	24	4	22.6274	116.306	41.9773	0.360922		0.814221	1	24	18	14.8492	124.639	8.93478	0.0716853		0.0156616	0.14624	24	2	8.48528	92.0839	6.50555	0.0706481
ENSMUSG00000050824	Sstr5	somatostatin receptor 5 [Source:MGI Symbol;Acc:MGI:894282]	0.00395327	0.039313	20	8	4.94975	22.7235	3.51147	0.154531		1	1	20	2	3.53553	31.1784	2.59127	0.0831111		1.88869e-05	0.00066054	20	8	9.19239	28.7012	8.29073	0.288863
ENSMUSG00000050875	Minar2	membrane integral NOTCH2 associated receptor 2 [Source:MGI Symbol;Acc:MGI:2442934]	0.000525536	0.00696542	24	2	33.234	111.167	46.4059	0.417445		0.181159	0.750655	20	8	25.4558	95.4447	14.0105	0.146792		0.00662144	0.0746551	24	4	21.2132	70.7778	32.7298	0.46243
ENSMUSG00000050953	Gja1	gap junction protein, alpha 1 [Source:MGI Symbol;Acc:MGI:95713]	6.70035e-06	0.000167108	24	4	142.128	969.908	204.365	0.210705		1	1	20	8	159.099	882.461	8.87109	0.0100527		7.51115e-08	7.77753e-06	24	8	102.177	796.045	96.4521	0.121164
ENSMUSG00000050967	Creg2	cellular repressor of E1A-stimulated genes 2 [Source:MGI Symbol;Acc:MGI:1928333]	1.84544e-06	5.53592e-05	24	2	28.111	71.7994	37.0219	0.515629		0.814221	1	20	8	16.3412	58.7344	4.25767	0.0724903		0.00471135	0.0568441	24	2	10.5571	44.4508	15.7588	0.354523
ENSMUSG00000051048	P4ha3	procollagen-proline, 2-oxoglutarate 4-dioxygenase (proline 4-hydroxylase), alpha polypeptide III [Source:MGI Symbol;Acc:MGI:2444049]	3.57055e-06	9.83106e-05	24	2	29.6985	77.61	35.8344	0.461724		0.0505206	0.267802	20	8	17.6777	80.3755	10.3724	0.129049		2.65078e-08	3.40816e-06	24	4	21.9203	61.2222	27.8737	0.455288
ENSMUSG00000051098	Mblac2	metallo-beta-lactamase domain containing 2 [Source:MGI Symbol;Acc:MGI:1920102]	0.00331922	0.033969	20	4	15.5563	88.2902	29.4229	0.333252		0.27548	1	20	4	4.24264	90.7549	15.5456	0.171292		1.74223e-05	0.000622843	20	6	22.6274	75.3143	18.5071	0.245732
ENSMUSG00000051111	Sv2c	synaptic vesicle glycoprotein 2c [Source:MGI Symbol;Acc:MGI:1922459]	1.27074e-09	1.30879e-07	20	6	53.7401	194.806	52.908	0.271593		0.632609	1	0	NaN	0	165.5	NA	NA		4.77209e-08	5.42577e-06	24	2	33.234	132.52	45.5715	0.343883
ENSMUSG00000051146	Camk2n2	calcium/calmodulin-dependent protein kinase II inhibitor 2 [Source:MGI Symbol;Acc:MGI:1920297]	0.00312286	0.0321181	24	4	11.6673	78.8611	24.2449	0.307439		0.0692291	0.344991	20	2	0.707107	71.8396	8.4002	0.11693		0.0272278	0.224361	24	2	8.48528	63.5833	13.197	0.207554
ENSMUSG00000051154	Commd3	COMM domain containing 3 [Source:MGI Symbol;Acc:MGI:88218]	0.00471135	0.045631	24	2	45.7852	686.639	79.3375	0.115545		0.0578723	0.297974	24	22	39.9515	624.25	41.906	0.0671302		0.0182495	0.164985	20	18	81.3173	527.698	87.5296	0.165871
ENSMUSG00000051242	Pcdhb9	protocadherin beta 9 [Source:MGI Symbol;Acc:MGI:2136744]	0.00159762	0.0181896	24	4	11.3137	60.1428	18.2818	0.303973		0.65359	1	20	8	9.89949	53.8902	3.30575	0.0613424		0.000244564	0.00529944	20	6	13.435	44.1431	11.9474	0.270652
ENSMUSG00000051279	Gdf6	growth differentiation factor 6 [Source:MGI Symbol;Acc:MGI:95689]	0.00740088	0.0670857	24	4	2.82843	9.19444	2.82323	0.307059		0.246438	0.962545	20	4	0.707107	8.36707	2.58093	0.308462		0.000840783	0.0143267	24	4	2.82843	5.72222	2.2702	0.396734
ENSMUSG00000051323	Pcdh19	protocadherin 19 [Source:MGI Symbol;Acc:MGI:2685563]	0.0108206	0.0925573	24	2	9.89949	47.75	10.6923	0.223923		0.136773	0.598967	20	4	2.12132	41.2638	11.0576	0.267974		0.00140853	0.0216186	24	4	9.19239	34.2222	11.2146	0.327701
ENSMUSG00000051354	Samd3	sterile alpha motif domain containing 3 [Source:MGI Symbol;Acc:MGI:2685469]	0.00971662	0.08451	20	8	2.12132	4.49349	2.21787	0.493574		1	1	20	8	0.707107	3.82717	0.366302	0.0957109		0.0212671	0.186509	20	18	2.82843	3.60904	2.28148	0.632156
ENSMUSG00000051373	Plpp7	phospholipid phosphatase 7 (inactive) [Source:MGI Symbol;Acc:MGI:2445183]	0.000196523	0.0029707	24	4	8.83883	41.1944	15.0682	0.365782		0.632609	1	20	2	3.53553	39.4808	6.3225	0.160141		0.0300186	0.241356	24	2	2.12132	32.0833	5.22445	0.16284
ENSMUSG00000051390	Zbtb22	zinc finger and BTB domain containing 22 [Source:MGI Symbol;Acc:MGI:1931870]	0.00169767	0.0191556	20	6	165.039	834.175	143.378	0.17188		0.0899635	0.427277	24	4	102.594	713.171	12.5463	0.0175922		0.0272278	0.224361	20	4	84.8457	750.275	143.426	0.191165
ENSMUSG00000051427	Ccdc157	coiled-coil domain containing 157 [Source:MGI Symbol;Acc:MGI:3041210]	8.01605e-05	0.0013748	24	4	29.6985	140.444	24.4444	0.174051		0.394934	1	24	20	12.0208	151.667	8.05077	0.053082		0.0315411	0.251851	20	4	13.435	124.663	18.6021	0.149219
ENSMUSG00000051486	Pcdhb11	protocadherin beta 11 [Source:MGI Symbol;Acc:MGI:2136746]	0.000491995	0.00659473	24	4	4.24264	11.6689	5.61616	0.481294		1	1	24	0	2.82843	11.685	2.26278	0.193648		0.00419687	0.0518559	24	6	4.24264	8.19444	3.95938	0.483178
ENSMUSG00000051515	Fam181b	family with sequence similarity 181, member B [Source:MGI Symbol;Acc:MGI:1930951]	0.00419687	0.0413948	24	2	7.07107	27.1197	8.90243	0.328264		1	1	20	8	3.53553	30.686	0.741107	0.0241513		0.0330636	0.260068	24	2	3.53553	17.9747	5.23705	0.291356
ENSMUSG00000051527	Usp29	ubiquitin specific peptidase 29 [Source:MGI Symbol;Acc:MGI:1888998]	1.04325e-05	0.000245112	24	4	8.22365	23.1486	5.49846	0.237529		0.814221	1	20	8	5.68514	19.9866	2.78691	0.139439		0.00625152	0.0710368	20	6	4.51841	14.5783	5.16079	0.354005
ENSMUSG00000051537	Gm5124	predicted pseudogene 5124 [Source:MGI Symbol;Acc:MGI:3643622]	4.1676e-10	5.60701e-08	24	4	16.9706	49.3611	29.2323	0.592214		1	1	20	10	11.3137	46.126	1.91072	0.0414239		5.02002e-05	0.00148516	24	2	9.89949	32.6672	13.6083	0.416574
ENSMUSG00000051579	Tceal8	transcription elongation factor A (SII)-like 8 [Source:MGI Symbol;Acc:MGI:1913934]	5.66881e-07	2.01416e-05	24	2	70.3571	359.389	88.394	0.245956		1	1	24	6	22.6274	426.306	11.5215	0.0270265		4.28197e-05	0.00129861	24	4	62.579	303.75	34.5556	0.113763
ENSMUSG00000051627	H1f4	H1.4 linker histone, cluster member [Source:MGI Symbol;Acc:MGI:1931527]	0.00662144	0.0610512	24	6	5.2432	15.4747	5.31077	0.34319		0.296536	1	24	10	1.45487	23.0803	3.3111	0.14346		0.00699136	0.0778719	24	4	5.60736	20.2956	9.59172	0.472602
ENSMUSG00000051678	Pcdhb6	protocadherin beta 6 [Source:MGI Symbol;Acc:MGI:2136740]	0.00351559	0.0356016	20	4	2.82843	6.55829	3.72232	0.567575		1	1	24	0	1.41421	6.61417	1.44145	0.217933		0.0399966	0.301396	24	6	2.12132	4.94444	1.79997	0.36404
ENSMUSG00000051790	Nlgn2	neuroligin 2 [Source:MGI Symbol;Acc:MGI:2681835]	2.00099e-07	8.2642e-06	24	4	98.6414	456.252	104.102	0.228168		0.167393	0.70541	24	20	19.799	437.75	11.6408	0.0265924		0.0439282	0.322801	24	0	20.1525	327.167	33.6446	0.102836
ENSMUSG00000051890	Klhdc1	kelch domain containing 1 [Source:MGI Symbol;Acc:MGI:2672853]	0.000958301	0.011748	24	4	13.0815	50.6667	13.6717	0.269837		0.0825145	0.398126	20	4	1.41421	57.4709	7.57717	0.131844		0.000183182	0.00419675	24	4	12.0208	43.0278	13.8788	0.322554
ENSMUSG00000052105	Mtcl1	microtubule crosslinking factor 1 [Source:MGI Symbol;Acc:MGI:1915867]	9.66691e-10	1.08213e-07	24	2	62.2254	213.5	68.6254	0.321431		0.174041	0.725672	20	6	29.6985	218.684	42.936	0.196339		6.93646e-07	4.50916e-05	24	4	31.8198	150.583	28.5631	0.189683
ENSMUSG00000052270	Fpr2	formyl peptide receptor 2 [Source:MGI Symbol;Acc:MGI:1278319]	0.0173605	0.138373	20	8	2.82843	5.57368	1.78253	0.319812		0.203506	0.823424	24	2	1.41421	8.08333	1.11225	0.137598		0.0182495	0.164985	20	18	4.94975	7.45459	4.04496	0.542613
ENSMUSG00000052353	Cemip	cell migration inducing protein, hyaluronan binding [Source:MGI Symbol;Acc:MGI:2443629]	3.35173e-08	1.85806e-06	24	4	14.8492	34.0556	16.9343	0.497256		0.0724218	0.35859	20	2	4.24264	39.09	10.2511	0.262243		0.0482011	0.3457	20	18	12.0208	30.2952	10.1716	0.33575
ENSMUSG00000052364	B630019K06Rik	RIKEN cDNA B630019K06 gene [Source:MGI Symbol;Acc:MGI:2147918]	0.000183182	0.00280856	24	2	17.6777	63.4722	21.0195	0.331161		0.555081	1	0	NaN	0	66.5	NA	NA		0.00740088	0.0817268	24	2	5.3033	57.0833	7.4631	0.13074
ENSMUSG00000052373	Mpp3	membrane protein, palmitoylated 3 (MAGUK p55 subfamily member 3) [Source:MGI Symbol;Acc:MGI:1328354]	0.00277085	0.0289393	24	8	9.19239	75.8064	11.2247	0.14807		0.318943	1	20	6	29.5076	100.41	32.1217	0.319906		0.00124033	0.0195866	20	4	10.6066	78.5776	26.0431	0.331431
ENSMUSG00000052374	Actn2	actinin alpha 2 [Source:MGI Symbol;Acc:MGI:109192]	0.000211804	0.00318014	24	2	31.8198	60.3614	23.5294	0.389808		0.573943	1	24	22	12.3744	65.6367	17.2801	0.263269		2.43227e-05	0.000819033	24	2	21.9203	49.4406	16.9075	0.341976
ENSMUSG00000052387	Trpm3	transient receptor potential cation channel, subfamily M, member 3 [Source:MGI Symbol;Acc:MGI:2443101]	1.28859e-10	2.27113e-08	24	4	15.9099	41.3975	21.637	0.522664		1	1	24	18	8.06809	31.37	2.5149	0.0801689		8.01605e-05	0.00213906	20	2	8.48528	24.8854	10.7361	0.43142
ENSMUSG00000052504	Epha3	Eph receptor A3 [Source:MGI Symbol;Acc:MGI:99612]	0.000324749	0.00458507	24	4	4.94975	18.2239	11.2754	0.618713		0.237165	0.931283	24	20	1.41421	20.5922	2.45958	0.119442		0.00395327	0.0493295	24	4	4.94975	12.4167	8.16667	0.657718
ENSMUSG00000052516	Robo2	roundabout guidance receptor 2 [Source:MGI Symbol;Acc:MGI:1890110]	3.25038e-09	2.7158e-07	24	4	45.2548	179.167	66.9066	0.373432		0.592805	1	0	NaN	0	203.5	NA	NA		1.6825e-11	9.56487e-09	24	4	57.2756	156.5	95.5051	0.610256
ENSMUSG00000052572	Dlg2	discs large MAGUK scaffold protein 2 [Source:MGI Symbol;Acc:MGI:1344351]	6.99851e-09	5.06005e-07	24	4	65.4074	211.083	93.0808	0.440967		1	1	24	18	44.5477	208.639	4.61031	0.0220971		1.28859e-10	4.91581e-08	24	2	42.4264	139	58.335	0.419676
ENSMUSG00000052581	Lrrtm4	leucine rich repeat transmembrane neuronal 4 [Source:MGI Symbol;Acc:MGI:2389180]	0.000117513	0.00191408	24	2	6.36396	17.8178	6.02969	0.338409		0.286008	1	20	8	7.77817	18.8242	4.03174	0.214179		0.00871612	0.0924987	24	2	4.24264	11.285	5.20017	0.460804
ENSMUSG00000052698	Tln2	talin 2 [Source:MGI Symbol;Acc:MGI:1917799]	4.22699e-08	2.24662e-06	24	4	115.175	480.798	180.474	0.375364		0.228474	0.905681	20	6	78.305	558.357	53.5827	0.0959648		6.152e-06	0.000268622	24	4	120.562	431.629	184.924	0.428433
ENSMUSG00000052726	Kcnt2	potassium channel, subfamily T, member 2 [Source:MGI Symbol;Acc:MGI:3036273]	3.57055e-06	9.83106e-05	24	2	34.2947	73.25	39.874	0.544354		0.296536	1	24	18	24.0416	61.8333	1.69809	0.0274624		0.0482011	0.3457	20	6	9.19239	48.6308	12.2486	0.251869
ENSMUSG00000052727	Map1b	microtubule-associated protein 1B [Source:MGI Symbol;Acc:MGI:1306778]	7.32868e-10	8.70822e-08	24	4	315.723	1003.25	502.061	0.500434		0.174041	0.725672	20	8	221.324	987.695	104.042	0.105338		0.000262043	0.00559662	24	4	178.898	716.278	216.551	0.302328
ENSMUSG00000052852	Reep1	receptor accessory protein 1 [Source:MGI Symbol;Acc:MGI:1098827]	1.11871e-09	1.22165e-07	24	4	83.6154	268.25	124.379	0.463667		0.485557	1	20	8	56.5685	242.717	24.892	0.102555		0.000262043	0.00559662	24	4	56.7453	189.806	83.1364	0.438008
ENSMUSG00000052861	Dnah6	dynein, axonemal, heavy chain 6 [Source:MGI Symbol;Acc:MGI:107744]	0.0259501	0.194085	24	4	0.707107	1.83333	1.4596	0.796143		0.947912	1	24	6	0.707107	2.33333	0.965081	0.413606		0.0114291	0.114244	20	4	0.707107	1.15874	1.23265	1.06378
ENSMUSG00000053025	Sv2b	synaptic vesicle glycoprotein 2 b [Source:MGI Symbol;Acc:MGI:1927338]	3.00126e-08	1.70618e-06	24	4	29.6985	108.306	66.2222	0.611439		0.742035	1	20	8	18.3848	88.6523	2.57159	0.0290076		0.0460646	0.33565	24	4	19.4454	67.6111	27.548	0.407448
ENSMUSG00000053046	Brsk2	BR serine/threonine kinase 2 [Source:MGI Symbol;Acc:MGI:1923020]	6.93646e-07	2.3913e-05	24	4	23.3345	66.75	33.2475	0.49809		0.27548	1	20	8	14.1421	57.3304	9.04248	0.157726		9.34169e-05	0.00241825	24	2	10.6066	39.7778	14.5951	0.366915
ENSMUSG00000053080	Zfta	zinc finger translocation associated [Source:MGI Symbol;Acc:MGI:1919667]	1.28859e-10	2.27113e-08	24	4	67.5287	281.472	69.8308	0.248091		0.142556	0.621056	24	14	17.5009	333.083	7.57914	0.0227545		0.0078104	0.0850345	24	2	29.6985	217.056	21.2176	0.097752
ENSMUSG00000053128	Rnf26	ring finger protein 26 [Source:MGI Symbol;Acc:MGI:2388131]	0.0120376	0.101161	20	6	92.8219	438.798	62.3989	0.142204		0.115976	0.525511	24	2	23.0481	425.049	21.7849	0.0512526		0.0363825	0.279317	24	4	76.8943	409.061	20.3355	0.0497127
ENSMUSG00000053214	Gm9899	predicted gene 9899 [Source:MGI Symbol;Acc:MGI:3708711]	0.0300186	0.217691	24	2	2.84257	11.2661	2.62539	0.233034		0.167393	0.70541	24	22	2.80721	10.8817	2.30218	0.211565		0.00261329	0.0355797	24	2	2.18142	8.20417	2.93956	0.358301
ENSMUSG00000053646	Plxnb1	plexin B1 [Source:MGI Symbol;Acc:MGI:2154238]	2.82951e-09	2.41994e-07	24	4	83.085	387.385	137.701	0.355464		0.519357	1	24	20	37.1231	428.694	11.0717	0.0258265		0.00149757	0.0226259	24	4	50.5475	318.276	40.2132	0.126347
ENSMUSG00000053693	Mast1	microtubule associated serine/threonine kinase 1 [Source:MGI Symbol;Acc:MGI:1861901]	1.29875e-07	5.74004e-06	24	4	19.6222	57.9603	35.7818	0.61735		0.0692291	0.344991	20	8	10.1116	48.5374	5.19704	0.107073		0.00351559	0.0450708	24	2	8.83353	36.225	14.2696	0.393916
ENSMUSG00000053702	Nebl	nebulette [Source:MGI Symbol;Acc:MGI:1921353]	5.02002e-05	0.000922049	20	4	10.6066	42.2231	15.1111	0.357886		0.142556	0.621056	20	18	8.48528	58.3332	7.81685	0.134003		0.00116118	0.0184877	24	4	7.77817	41.7222	7.00253	0.167837
ENSMUSG00000053825	Ppfia2	protein tyrosine phosphatase, receptor type, f polypeptide (PTPRF), interacting protein (liprin), alpha 2 [Source:MGI Symbol;Acc:MGI:2443834]	5.02002e-05	0.000922049	24	4	12.7703	51.3081	26.3093	0.512771		1	1	20	8	10.8894	47.7406	2.23137	0.0467395		0.0108206	0.109235	24	2	9.06511	32.5181	13.7445	0.422673
ENSMUSG00000054074	Skida1	SKI/DACH domain containing 1 [Source:MGI Symbol;Acc:MGI:1919918]	1.52347e-06	4.69144e-05	24	2	11.3137	36.6119	13.9388	0.380719		1	1	20	8	4.24264	38.5607	1.89209	0.049068		0.00149757	0.0226259	24	2	4.24264	23.3333	4.90182	0.210078
ENSMUSG00000054162	Spock3	sparc/osteonectin, cwcv and kazal-like domains proteoglycan 3 [Source:MGI Symbol;Acc:MGI:1920152]	6.99851e-09	5.06005e-07	24	2	53.033	147.278	76.1536	0.517075		1	1	20	10	41.0122	122.651	12.5923	0.102668		0.00140853	0.0216186	24	4	31.8198	87.25	40.0379	0.458887
ENSMUSG00000054181	A930012O16Rik	RIKEN cDNA A930012O16 gene [Source:MGI Symbol;Acc:MGI:2442255]	0.00471135	0.045631	20	6	2.72943	16.8007	5.19117	0.308985		1	1	20	2	2.82843	14.3219	1.44619	0.100977		0.00169767	0.0251317	20	2	2.8355	16.5585	7.20699	0.435244
ENSMUSG00000054196	Cthrc1	collagen triple helix repeat containing 1 [Source:MGI Symbol;Acc:MGI:1915838]	0.0141147	0.11606	20	6	2.12132	14.4201	4.38056	0.303783		0.136773	0.598967	24	14	2.82843	16.4167	3.19807	0.194806		0.0330636	0.260068	20	6	3.53553	12.7223	3.23686	0.254425
ENSMUSG00000054203	Ifi205	interferon activated gene 205 [Source:MGI Symbol;Acc:MGI:101847]	0.0201992	0.157049	20	8	17.5504	71.4459	10.9647	0.153468		1	1	20	0	5.00632	66.2571	0.427413	0.00645083		0.000301974	0.00625142	20	16	25.1518	88.0257	39.7136	0.451159
ENSMUSG00000054263	Lifr	LIF receptor alpha [Source:MGI Symbol;Acc:MGI:96788]	1.47092e-05	0.000327798	24	2	84.8528	304.223	82.6755	0.27176		0.537219	1	0	NaN	0	299.5	NA	NA		0.000158207	0.00372616	24	8	21.9203	215.015	22.1404	0.102972
ENSMUSG00000054409	Tmem74	transmembrane protein 74 [Source:MGI Symbol;Acc:MGI:2443417]	1.59578e-05	0.000349708	24	2	8.48528	15.8333	8.44233	0.5332		1	1	24	18	2.82843	12.0833	1.10942	0.0918139		0.0133777	0.129114	24	2	2.82843	10.1681	5.01927	0.493631
ENSMUSG00000054423	Cadps	Ca2+-dependent secretion activator [Source:MGI Symbol;Acc:MGI:1350922]	3.87243e-13	3.56424e-10	24	4	46.3155	155.194	69.6616	0.448867		0.394934	1	20	10	44.5477	137.499	4.82524	0.035093		0.00419687	0.0518559	24	2	26.5165	94.75	41.04	0.43314
ENSMUSG00000054457	9430021M05Rik	RIKEN cDNA 9430021M05 gene [Source:MGI Symbol;Acc:MGI:1924538]	0.00971662	0.08451	24	4	2.12132	4.05556	2.20202	0.542964		1	1	20	4	0.707107	5.47128	0.557659	0.101925		0.00558394	0.0649399	24	4	2.12132	3.08333	1.50253	0.487305
ENSMUSG00000054477	Kcnn2	potassium intermediate/small conductance calcium-activated channel, subfamily N, member 2 [Source:MGI Symbol;Acc:MGI:2153182]	1.14367e-06	3.68633e-05	24	4	14.3295	58.0339	22.0806	0.380477		0.203506	0.823424	24	20	2.12132	56.5164	5.14237	0.0909889		0.0164715	0.151629	24	2	5.65685	42.4647	7.5962	0.178883
ENSMUSG00000054519	Zfp867	zinc finger protein 867 [Source:MGI Symbol;Acc:MGI:2681848]	0.0133777	0.110643	20	4	8.46407	88.1697	17.9992	0.204142		0.106655	0.491068	20	4	2.99106	101.786	11.4271	0.112266		0.022335	0.192755	20	4	10.6915	92.6362	14.6145	0.157762
ENSMUSG00000054641	Mmrn1	multimerin 1 [Source:MGI Symbol;Acc:MGI:1918195]	0.00089598	0.01104	24	2	193.747	471.056	174.099	0.369594		0.106655	0.491068	20	4	1.41421	479.381	115.572	0.241086		1.20931e-12	1.20902e-09	24	6	111.369	313.778	95.4666	0.304249
ENSMUSG00000054690	Emcn	endomucin [Source:MGI Symbol;Acc:MGI:1891716]	0.0419624	0.28864	24	2	26.163	225.028	21.0761	0.0936601		0.485557	1	20	4	4.24264	220.648	11.6979	0.0530164		0.00625152	0.0710368	24	8	18.9151	183.694	37.3487	0.203319
ENSMUSG00000054708	Ankrd24	ankyrin repeat domain 24 [Source:MGI Symbol;Acc:MGI:1890394]	5.02002e-05	0.000922049	24	4	27.0009	131.007	35.1143	0.268034		0.0756145	0.370226	20	8	13.9159	164.383	15.9097	0.0967844		0.0272278	0.224361	24	4	19.1661	127.081	18.0274	0.141858
ENSMUSG00000054728	Phactr1	phosphatase and actin regulator 1 [Source:MGI Symbol;Acc:MGI:2659021]	4.22699e-08	2.24662e-06	24	4	46.5524	158.62	59.8378	0.377239		1	1	20	10	18.3848	130.654	8.74214	0.0669107		0.00116118	0.0184877	24	2	26.163	96.8358	40.742	0.420732
ENSMUSG00000054752	Fsd1l	fibronectin type III and SPRY domain containing 1-like [Source:MGI Symbol;Acc:MGI:2442443]	1.52347e-06	4.69144e-05	24	4	28.2843	142.498	40.297	0.282789		1	1	24	18	13.7886	191.396	3.93368	0.0205526		0.000563598	0.0103749	20	4	18.3848	142.864	25.3013	0.177101
ENSMUSG00000054863	Tafa5	TAFA chemokine like family member 5 [Source:MGI Symbol;Acc:MGI:2146182]	0.000227086	0.00335742	24	4	42.78	268.139	86.947	0.324261		0.46958	1	20	8	59.397	273.743	31.4669	0.114951		0.000108707	0.0027182	24	4	44.1942	191.278	39.9116	0.208658
ENSMUSG00000054920	Klhl5	kelch-like 5 [Source:MGI Symbol;Acc:MGI:1919028]	2.43227e-05	0.000499248	20	4	50.9117	449.452	69.4239	0.154463		0.368073	1	20	4	28.2843	515.612	35.038	0.0679543		0.00528308	0.0621894	24	4	84.1457	426.861	41.9823	0.0983512
ENSMUSG00000054931	Zkscan4	zinc finger with KRAB and SCAN domains 4 [Source:MGI Symbol;Acc:MGI:3649412]	0.00395327	0.039313	24	4	4.56437	23.4017	8.04912	0.343955		1	1	20	8	1.68999	26.9012	0.289312	0.0107546		0.000491995	0.00932314	24	4	8.9449	21.6775	8.59444	0.396468
ENSMUSG00000055022	Cntn1	contactin 1 [Source:MGI Symbol;Acc:MGI:105980]	1.29027e-08	8.35019e-07	24	2	111.951	245.119	149.564	0.610171		0.519357	1	24	20	2.80014	234.973	37.4279	0.159286		1.29875e-07	1.19729e-05	24	2	50.9594	165.666	67.9755	0.410318
ENSMUSG00000055026	Gabrg3	gamma-aminobutyric acid (GABA) A receptor, subunit gamma 3 [Source:MGI Symbol;Acc:MGI:95624]	3.37393e-05	0.000657837	24	2	24.0416	56.6439	25.9325	0.457816		1	1	20	10	19.0919	44.9543	2.36767	0.0526684		0.00740088	0.0817268	24	2	11.0309	31.62	17.0449	0.539053
ENSMUSG00000055148	Klf2	Kruppel-like factor 2 (lung) [Source:MGI Symbol;Acc:MGI:1342772]	0.0114291	0.0971459	24	2	71.9481	406.667	6.68198	0.0164311		1	1	20	0	39.598	447.599	23.4031	0.0522858		0.0108206	0.109235	20	18	46.669	317.286	42.7867	0.134852
ENSMUSG00000055202	Zfp811	zinc finger protein 811 [Source:MGI Symbol;Acc:MGI:2682944]	2.63281e-05	0.000532681	24	2	12.5034	33.7739	15.7048	0.464999		0.330854	1	24	20	1.41421	35.91	3.75449	0.104553		0.0141147	0.134969	24	0	4.88257	23.1306	5.45082	0.235655
ENSMUSG00000055214	Pld5	phospholipase D family, member 5 [Source:MGI Symbol;Acc:MGI:2442056]	5.60365e-06	0.000144351	24	4	9.19239	21.9444	10.2601	0.467549		1	1	20	10	4.94975	20.5978	0.731712	0.0355238		0.00740088	0.0817268	20	6	4.24971	15.057	4.87674	0.323886
ENSMUSG00000055302	Mrfap1	Morf4 family associated protein 1 [Source:MGI Symbol;Acc:MGI:1914818]	5.60365e-06	0.000144351	20	4	649.93	4556.36	830.962	0.182374		0.485557	1	24	2	259.623	4929.31	137.886	0.0279726		0.0439282	0.322801	24	6	466.698	4685.34	44.4038	0.00947717
ENSMUSG00000055323	Gm9967	predicted gene 9967 [Source:MGI Symbol;Acc:MGI:3704300]	0.0259501	0.194085	20	6	2.68701	7.83077	3.33734	0.426182		0.237165	0.931283	24	14	2.63751	11.635	3.5875	0.308337		0.0212671	0.186509	24	14	2.01879	10.5494	4.04723	0.383643
ENSMUSG00000055409	Nell1	NEL-like 1 [Source:MGI Symbol;Acc:MGI:2443902]	1.68445e-06	5.14618e-05	24	4	22.6274	88.2514	41.5423	0.470727		0.126	0.561804	20	8	16.2635	67.9194	8.26104	0.12163		0.00395327	0.0493295	24	4	16.9706	53.3889	22.0985	0.413915
ENSMUSG00000055421	Pcdh9	protocadherin 9 [Source:MGI Symbol;Acc:MGI:1306801]	1.6648e-09	1.60091e-07	24	2	18.3848	38.8889	21.2176	0.545596		1	1	24	18	8.48528	35.8333	2.53581	0.0707669		0.0272278	0.224361	20	2	5.65685	23.8076	7.19523	0.302224
ENSMUSG00000055430	Nap1l5	nucleosome assembly protein 1-like 5 [Source:MGI Symbol;Acc:MGI:1923555]	1.91934e-09	1.78644e-07	24	2	193.747	394.778	226.757	0.574392		1	1	24	18	122.506	349.694	35.1844	0.100615		0.00089598	0.0149337	24	4	60.988	247.028	60.5303	0.245034
ENSMUSG00000055471	Alk	anaplastic lymphoma kinase [Source:MGI Symbol;Acc:MGI:103305]	1.25521e-06	3.97513e-05	24	4	10.6066	27.1111	16.1086	0.594169		0.167393	0.70541	20	8	5.65685	22.4818	3.36746	0.149786		0.000211804	0.00472191	24	2	6.36396	18.1944	9.44704	0.519226
ENSMUSG00000055489	Ano5	anoctamin 5 [Source:MGI Symbol;Acc:MGI:3576659]	0.00204807	0.0225179	24	4	4.94975	17.3333	10.1692	0.586684		1	1	20	10	4.94975	16.593	0.108385	0.00653196		1.59578e-05	0.000578691	24	0	6.36396	14.5	7.34195	0.506342
ENSMUSG00000055493	Epm2a	epilepsy, progressive myoclonic epilepsy, type 2 gene alpha [Source:MGI Symbol;Acc:MGI:1341085]	1.52347e-06	4.69144e-05	24	4	25.4558	94.3056	51.7601	0.548855		0.142556	0.621056	20	4	2.12132	81.3989	27.3126	0.33554		1.13354e-05	0.00043674	24	2	20.1525	65.5556	31.559	0.481408
ENSMUSG00000055538	Zcchc24	zinc finger, CCHC domain containing 24 [Source:MGI Symbol;Acc:MGI:1919168]	2.82951e-09	2.41994e-07	24	4	162.988	762.889	153.066	0.20064		0.106655	0.491068	0	NaN	0	800.5	NA	NA		0.00921637	0.096991	24	4	127.986	630.361	9.68939	0.0153712
ENSMUSG00000055540	Epha6	Eph receptor A6 [Source:MGI Symbol;Acc:MGI:108034]	0.0114291	0.0971459	24	4	2.82843	5.08333	2.39646	0.471436		1	1	20	8	1.41421	4.9891	0.537184	0.107672		0.00331922	0.0432611	20	4	1.42836	3.28943	2.48134	0.754337
ENSMUSG00000055567	Unc80	unc-80, NALCN activator [Source:MGI Symbol;Acc:MGI:2652882]	2.37082e-08	1.40137e-06	24	2	57.4524	124.806	60.7322	0.486614		1	1	20	10	35.3553	108.28	4.98808	0.0460666		0.0133777	0.129114	20	6	16.2635	82.5224	19.8513	0.240557
ENSMUSG00000055692	Tmem191c	transmembrane protein 191C [Source:MGI Symbol;Acc:MGI:107238]	0.000347524	0.00484877	24	4	27.1105	115.425	22.4523	0.194518		0.394934	1	24	4	10.3768	127.249	15.44	0.121337		0.000301974	0.00625142	20	4	20.6758	108.263	24.7189	0.228323
ENSMUSG00000055717	Slain1	SLAIN motif family, member 1 [Source:MGI Symbol;Acc:MGI:2145578]	0.00159762	0.0181896	24	2	15.2028	106.889	19.3016	0.180576		0.0724218	0.35859	24	4	21.2132	129.917	3.19949	0.0246273		0.0102686	0.105499	24	0	21.39	109.111	16.6226	0.152346
ENSMUSG00000055725	Paqr3	progestin and adipoQ receptor family member III [Source:MGI Symbol;Acc:MGI:2679683]	0.0192243	0.151069	20	4	4.26385	17.8865	4.58714	0.256458		1	1	20	6	1.52735	15.5317	1.17656	0.0757524		1.34607e-05	0.000505853	20	4	4.32749	12.6378	5.94873	0.47071
ENSMUSG00000055733	Nap1l3	nucleosome assembly protein 1-like 3 [Source:MGI Symbol;Acc:MGI:1859565]	7.34899e-06	0.00018149	20	4	24.0416	56.7362	28.3144	0.499055		0.65359	1	24	22	1.41421	56.4175	7.55511	0.133914		7.87336e-09	1.28243e-06	24	4	16.9706	44.6944	19.5101	0.436522
ENSMUSG00000055745	Rtl6	retrotransposon Gag like 6 [Source:MGI Symbol;Acc:MGI:2675858]	1.6648e-09	1.60091e-07	24	4	40.6586	173.25	93.9924	0.542525		0.203506	0.823424	20	4	11.3137	177.253	43.6308	0.24615		7.87336e-09	1.28243e-06	24	2	31.8198	144.639	45.305	0.313228
ENSMUSG00000056004	Elapor2	endosome-lysosome associated apoptosis and autophagy regulator family member 2 [Source:MGI Symbol;Acc:MGI:2443264]	9.38859e-08	4.43328e-06	24	2	38.8909	102.194	46.7031	0.457002		0.265595	1	24	18	19.799	91.1111	0.676405	0.00742396		2.63281e-05	0.000873377	24	4	19.0919	69.0278	17.7172	0.256667
ENSMUSG00000056032	BC018473	cDNA sequence BC018473 [Source:MGI Symbol;Acc:MGI:3039625]	0.0192243	0.151069	20	4	1.41421	4.97413	2.96165	0.59541		1	1	20	18	1.41421	4.7978	0.902179	0.18804		0.0363825	0.279317	24	0	2.12132	3.52444	1.85651	0.526753
ENSMUSG00000056073	Grik2	glutamate receptor, ionotropic, kainate 2 (beta 2) [Source:MGI Symbol;Acc:MGI:95815]	4.22699e-08	2.24662e-06	24	4	14.1633	45.3947	20.876	0.459878		0.632609	1	20	8	13.435	48.2082	7.5368	0.156339		9.34169e-05	0.00241825	24	0	9.19239	31.1392	10.4475	0.335509
ENSMUSG00000056091	St3gal5	ST3 beta-galactoside alpha-2,3-sialyltransferase 5 [Source:MGI Symbol;Acc:MGI:1339963]	0.000687933	0.00876522	20	14	60.1041	277.561	134.202	0.483505		0.409177	1	20	18	41.0122	138.769	38.6607	0.278599		5.98999e-16	2.67181e-12	24	16	132.756	207.444	166.119	0.800791
ENSMUSG00000056133	Unc93a2	unc-93 homolog A2 [Source:MGI Symbol;Acc:MGI:3712668]	0.0419624	0.28864	20	8	1.83848	5.06568	2.06107	0.406869		1	1	20	18	0.707107	1.6901	0.238225	0.140953		0.000301974	0.00625142	20	10	3.53553	6.49391	2.78682	0.429143
ENSMUSG00000056185	Snx32	sorting nexin 32 [Source:MGI Symbol;Acc:MGI:2444704]	8.67887e-05	0.00147538	24	4	16.4526	90.4697	28.4583	0.314561		0.453603	1	20	6	9.99849	93.5906	21.0891	0.225334		0.0182495	0.164985	24	4	12.8092	69.3011	13.25	0.191195
ENSMUSG00000056222	Spock1	sparc/osteonectin, cwcv and kazal-like domains proteoglycan 1 [Source:MGI Symbol;Acc:MGI:105371]	0.00373443	0.0375489	24	4	15.2028	76.9722	21.9268	0.284866		1	1	20	10	15.5563	59.1703	4.31181	0.0728712		0.0315411	0.251851	24	2	7.77817	43.7222	11.5187	0.263452
ENSMUSG00000056258	Kcnq3	potassium voltage-gated channel, subfamily Q, member 3 [Source:MGI Symbol;Acc:MGI:1336181]	1.6825e-11	5.57495e-09	24	4	39.9515	106.474	52.001	0.488392		0.195891	0.799701	20	8	31.1127	102.185	17.7204	0.173415		5.60365e-06	0.000247474	24	4	24.0487	65.0333	33.1632	0.509941
ENSMUSG00000056296	Synpr	synaptoporin [Source:MGI Symbol;Acc:MGI:1919253]	9.34169e-05	0.00156648	24	2	23.6881	45.3611	28.7203	0.633149		1	1	24	18	10.6066	38.6389	0.00849045	0.000219738		0.0164715	0.151629	24	4	9.89949	30.3333	12.2197	0.402847
ENSMUSG00000056486	Chn1	chimerin 1 [Source:MGI Symbol;Acc:MGI:1915674]	1.34607e-05	0.000303237	24	2	115.927	318.356	145.642	0.457481		1	1	24	18	78.0681	308.687	19.2954	0.0625079		0.00089598	0.0149337	24	4	43.0999	226.915	42.0316	0.18523
ENSMUSG00000056515	Rab31	RAB31, member RAS oncogene family [Source:MGI Symbol;Acc:MGI:1914603]	4.62307e-07	1.67546e-05	24	2	90.3329	439.167	92.4977	0.210621		0.0662772	0.333665	20	4	12.0208	373.486	25.0859	0.067167		0.00591773	0.0683149	24	2	31.4663	356.417	48.4748	0.136006
ENSMUSG00000056596	Trnp1	TMF1-regulated nuclear protein 1 [Source:MGI Symbol;Acc:MGI:1916789]	2.86693e-05	0.000573446	24	2	178.191	476.778	159.807	0.335182		0.330854	1	24	20	11.6673	463.861	31.8056	0.068567		2.69231e-06	0.000137185	24	2	85.5599	367.861	100.787	0.273982
ENSMUSG00000056598	Drc3	dynein regulatory complex subunit 3 [Source:MGI Symbol;Acc:MGI:1921915]	0.0212671	0.16447	24	8	4.20729	31.2806	3.81255	0.121882		0.612707	1	20	2	2.11425	30.7655	3.60158	0.117066		0.000958301	0.0158314	20	10	7.07107	38.9152	7.84472	0.201585
ENSMUSG00000056755	Grm7	glutamate receptor, metabotropic 7 [Source:MGI Symbol;Acc:MGI:1351344]	2.63281e-05	0.000532681	20	6	12.0208	38.5403	13.1869	0.342159		1	1	24	18	7.07107	36.1111	4.79144	0.132686		0.0259501	0.217763	24	2	4.94975	24.25	6.12444	0.252554
ENSMUSG00000056812	St8sia3	ST8 alpha-N-acetyl-neuraminide alpha-2,8-sialyltransferase 3 [Source:MGI Symbol;Acc:MGI:106019]	8.67887e-05	0.00147538	24	2	20.5061	59.0561	29.195	0.49436		0.142556	0.621056	20	8	13.5906	50.8213	5.10233	0.100398		0.00699136	0.0778719	24	4	11.1811	37.6017	14.4069	0.383146
ENSMUSG00000056832	Ttc26	tetratricopeptide repeat domain 26 [Source:MGI Symbol;Acc:MGI:2444853]	0.00131949	0.0153916	20	4	8.48528	42.2813	11.516	0.272365		1	1	24	18	2.82843	43.96	2.21241	0.0503278		4.651e-05	0.00139882	24	4	14.1421	37.7353	11.4239	0.302737
ENSMUSG00000056856	Jakmip3	janus kinase and microtubule interacting protein 3 [Source:MGI Symbol;Acc:MGI:1921254]	0.0133777	0.110643	24	4	4.94975	18.2222	6.35606	0.348808		0.142556	0.621056	20	8	5.65685	18.0206	3.8611	0.21426		0.0156616	0.14624	20	4	3.53553	11.8216	5.0822	0.429909
ENSMUSG00000056870	Gulp1	GULP, engulfment adaptor PTB domain containing 1 [Source:MGI Symbol;Acc:MGI:1920407]	1.74223e-05	0.000377805	20	4	29.6985	218.78	58.7397	0.268487		1	1	20	8	26.163	224.71	4.65067	0.0206963		0.00558394	0.0649399	24	2	10.4298	188.667	15.7894	0.0836894
ENSMUSG00000056900	Usp13	ubiquitin specific peptidase 13 (isopeptidase T-3) [Source:MGI Symbol;Acc:MGI:1919857]	2.2381e-07	9.10726e-06	24	4	10.6066	38.5	14.654	0.380624		0.211644	0.851128	24	14	4.24264	42.3889	0.498106	0.0117509		0.00625152	0.0710368	24	2	5.65685	30.5278	7.32725	0.240019
ENSMUSG00000056947	Mab21l1	mab-21-like 1 [Source:MGI Symbol;Acc:MGI:1333773]	2.65078e-08	1.52943e-06	24	4	18.756	66.5619	36.8087	0.553		1	1	20	10	10.1046	52.5066	6.90515	0.13151		0.00971662	0.100702	24	2	11.6248	46.0994	18.8383	0.408645
ENSMUSG00000056966	Gjc3	gap junction protein, gamma 3 [Source:MGI Symbol;Acc:MGI:2153041]	0.000227086	0.00335742	24	2	17.2605	51.9583	18.0351	0.347107		1	1	20	8	7.17006	52.0323	0.179999	0.00345936		0.0108206	0.109235	24	2	7.77817	35.1031	11.3504	0.323346
ENSMUSG00000057181	5730455P16Rik	RIKEN cDNA 5730455P16 gene [Source:MGI Symbol;Acc:MGI:1917841]	7.34899e-06	0.00018149	24	2	45.9619	211.919	71.2085	0.336017		0.0553563	0.288219	24	22	13.0497	205.086	15.8993	0.0775249		0.000785586	0.0135293	24	4	37.4767	187.917	42.3106	0.225156
ENSMUSG00000057182	Scn3a	sodium channel, voltage-gated, type III, alpha [Source:MGI Symbol;Acc:MGI:98249]	3.25038e-09	2.7158e-07	24	2	23.3345	63.9592	24.9715	0.390428		0.674572	1	24	14	0.707107	67.1667	9.74703	0.145117		0.00124033	0.0195866	24	4	10.8824	47.5847	12.1803	0.255971
ENSMUSG00000057280	Musk	muscle, skeletal, receptor tyrosine kinase [Source:MGI Symbol;Acc:MGI:103581]	0.000399415	0.00547271	24	4	4.24264	14.1389	7.12374	0.50384		0.228474	0.905681	20	6	4.94975	14.9121	4.76528	0.319558		5.87635e-05	0.00167196	20	4	4.94975	10.0898	5.80774	0.575607
ENSMUSG00000057335	Cep170	centrosomal protein 170 [Source:MGI Symbol;Acc:MGI:1918348]	6.152e-06	0.000156323	20	4	36.0624	196.254	51.536	0.262599		0.0505206	0.267802	24	16	41.0122	235.953	16.0026	0.0678212		0.0272278	0.224361	24	2	9.08986	164.526	3.75513	0.0228239
ENSMUSG00000057455	Rit2	Ras-like without CAAX 2 [Source:MGI Symbol;Acc:MGI:108054]	5.02002e-05	0.000922049	24	2	84.8528	235.917	103.767	0.439848		0.502457	1	20	8	62.2254	205.216	27.3539	0.133293		0.00277085	0.0371407	24	4	43.3103	139.611	57.0455	0.408603
ENSMUSG00000057614	Gnai1	guanine nucleotide binding protein (G protein), alpha inhibiting 1 [Source:MGI Symbol;Acc:MGI:95771]	6.30263e-07	2.21628e-05	24	4	72.832	424.361	122.429	0.288503		0.111315	0.50945	24	20	26.3397	494.612	23.8244	0.0481679		8.98343e-09	1.44698e-06	24	4	81.3173	331.639	74.9268	0.225929
ENSMUSG00000057716	Tmem178b	transmembrane protein 178B [Source:MGI Symbol;Acc:MGI:3647581]	8.4978e-10	9.95461e-08	24	4	23.4088	61.8247	40.3259	0.652262		0.976222	1	20	8	8.48528	57.0847	1.61882	0.0283583		0.00180994	0.0264761	24	4	14.8492	39.5833	16.0732	0.406061
ENSMUSG00000057722	Lepr	leptin receptor [Source:MGI Symbol;Acc:MGI:104993]	0.022335	0.17086	24	2	60.9455	337.344	95.8014	0.283988		0.296536	1	20	2	54.6311	374.248	52.775	0.141016		1.13354e-05	0.00043674	24	8	88.6076	290.429	67.0086	0.230723
ENSMUSG00000058258	Idi1	isopentenyl-diphosphate delta isomerase [Source:MGI Symbol;Acc:MGI:2442264]	0.0272278	0.201253	24	14	283.903	1364.96	47.7142	0.0349566		0.342766	1	20	12	86.267	1312.75	160.252	0.122073		0.0156616	0.14624	20	6	239.002	1291.14	202.92	0.157163
ENSMUSG00000058317	Ube2e2	ubiquitin-conjugating enzyme E2E 2 [Source:MGI Symbol;Acc:MGI:2384997]	0.0246724	0.185727	24	2	14.8492	209.053	29.7296	0.14221		0.555081	1	0	NaN	0	193.5	NA	NA		0.000347524	0.0070386	20	4	31.1127	165.375	29.3963	0.177755
ENSMUSG00000058441	Panx2	pannexin 2 [Source:MGI Symbol;Acc:MGI:1890615]	0.00261329	0.0276724	24	4	3.53553	14.4722	5.81566	0.40185		0.485557	1	20	8	2.82843	16.2201	1.8387	0.113359		0.0201992	0.178793	24	2	2.12132	10.8056	4.49145	0.415661
ENSMUSG00000058444	Map2k5	mitogen-activated protein kinase kinase 5 [Source:MGI Symbol;Acc:MGI:1346345]	0.0482011	0.323531	20	6	26.8701	342.959	21.8473	0.0637026		0.592805	1	24	4	43.8406	322.194	15.0278	0.046642		0.0078104	0.0850345	20	4	35.3553	296.967	44.8694	0.151092
ENSMUSG00000058486	Wdr91	WD repeat domain 91 [Source:MGI Symbol;Acc:MGI:2141558]	1.00935e-08	6.7741e-07	24	4	29.6985	132.5	28.7778	0.217191		0.0553563	0.288219	20	6	24.7487	145.355	19.8403	0.136495		0.00204807	0.0292583	24	2	19.0919	110.139	26.1393	0.23733
ENSMUSG00000058571	Gpc6	glypican 6 [Source:MGI Symbol;Acc:MGI:1346322]	0.00826326	0.0736932	20	6	9.19239	25.5641	6.09966	0.238602		0.438511	1	0	NaN	0	28	NA	NA		0.00116118	0.0184877	24	2	5.3033	17.9444	5.48483	0.305656
ENSMUSG00000058589	Anks1b	ankyrin repeat and sterile alpha motif domain containing 1B [Source:MGI Symbol;Acc:MGI:1924781]	1.52347e-06	4.69144e-05	24	4	12.7209	34.8369	20.6612	0.593084		0.696673	1	20	8	8.42164	34.2967	4.37983	0.127704		0.000399415	0.00784835	24	2	5.4677	24.12	8.86626	0.36759
ENSMUSG00000058620	Adra2b	adrenergic receptor, alpha 2b [Source:MGI Symbol;Acc:MGI:87935]	0.0272278	0.201253	24	2	6.36396	26.4167	4.15749	0.157381		0.485557	1	24	20	1.41421	25.1389	1.84674	0.0734616		0.00528308	0.0621894	20	6	3.53553	18.3926	3.84683	0.209151
ENSMUSG00000058740	Kcnt1	potassium channel, subfamily T, member 1 [Source:MGI Symbol;Acc:MGI:1924627]	6.70035e-06	0.000167108	24	4	10.6066	29.9722	8.84343	0.295054		0.592805	1	20	6	3.53553	26.9841	7.78167	0.28838		0.0102686	0.105499	24	2	2.82843	20.1667	4.26503	0.211489
ENSMUSG00000058897	Col25a1	collagen, type XXV, alpha 1 [Source:MGI Symbol;Acc:MGI:1924268]	3.35173e-08	1.85806e-06	24	4	21.2132	85.4722	36.6768	0.429107		0.154542	0.661593	24	18	24.7487	63.9167	6.96783	0.109014		0.0173605	0.15898	20	6	14.1421	61.8222	13.273	0.214697
ENSMUSG00000059089	Fcgr4	Fc receptor, IgG, low affinity IV [Source:MGI Symbol;Acc:MGI:2179523]	0.000563598	0.00741902	20	6	17.6777	55.8326	17.7839	0.318523		0.0790645	0.385263	20	0	19.799	56.5492	11.3718	0.201095		0.00444048	0.0539576	20	16	31.1127	74.9869	50.9535	0.6795
ENSMUSG00000059146	Ntrk3	neurotrophic tyrosine kinase, receptor, type 3 [Source:MGI Symbol;Acc:MGI:97385]	1.27074e-09	1.30879e-07	24	2	43.899	105.79	52.7366	0.498504		1	1	20	10	21.6799	90.8395	5.36274	0.0590353		0.00444048	0.0539576	24	2	15.5528	63.3217	23.8249	0.376252
ENSMUSG00000059401	Mamld1	mastermind-like domain containing 1 [Source:MGI Symbol;Acc:MGI:3045303]	1.68445e-06	5.14618e-05	24	2	21.9203	73.2222	23.9714	0.327378		0.0605989	0.310332	20	2	0.707107	78.7959	10.3721	0.131633		0.00662144	0.0746551	24	0	9.54594	50.4444	8.81705	0.174787
ENSMUSG00000059518	Znhit1	zinc finger, HIT domain containing 1 [Source:MGI Symbol;Acc:MGI:1917353]	0.0246724	0.185727	20	10	24.5578	781.231	35.7185	0.0457208		0.0633254	0.320418	24	8	17.036	861.019	2.64308	0.00306971		0.0439282	0.322801	24	10	32.2476	867.899	78.4932	0.0904404
ENSMUSG00000059588	Calcrl	calcitonin receptor-like [Source:MGI Symbol;Acc:MGI:1926944]	3.40857e-07	1.29862e-05	20	4	75.6604	266.298	87.5537	0.328781		1	1	24	0	59.397	300.25	26.8937	0.089571		3.40857e-07	2.59042e-05	24	6	63.6396	211.446	12.2635	0.0579981
ENSMUSG00000059713	Rcan3	regulator of calcineurin 3 [Source:MGI Symbol;Acc:MGI:1858220]	0.0148517	0.121124	24	4	86.267	597.491	107.847	0.180501		0.286008	1	20	18	94.0452	545.5	72.1017	0.132175		0.00140853	0.0216186	24	4	105.005	487.789	115.74	0.237275
ENSMUSG00000059857	Ntng1	netrin G1 [Source:MGI Symbol;Acc:MGI:1934028]	0.000101062	0.00168203	24	4	10.9602	42.6667	22.8359	0.535215		0.65359	1	20	8	9.19239	41.5826	5.35099	0.128683		0.000101062	0.00257931	24	2	11.3137	30	15.8969	0.529898
ENSMUSG00000059898	Dsc3	desmocollin 3 [Source:MGI Symbol;Acc:MGI:1194993]	0.000282008	0.00406072	20	6	3.53553	9.2991	3.1107	0.334516		0.0605989	0.310332	20	8	4.24264	10.3165	1.93529	0.187592		0.00192222	0.0276923	24	6	3.18198	5.27778	2.8443	0.53892
ENSMUSG00000059970	Hspa2	heat shock protein 2 [Source:MGI Symbol;Acc:MGI:96243]	6.30263e-07	2.21628e-05	24	4	94.3988	384.278	117.78	0.306498		0.0578723	0.297974	20	6	41.7193	356.809	75.5813	0.211825		3.00126e-08	3.79152e-06	24	4	82.0244	270.5	94.6364	0.349857
ENSMUSG00000060002	Chpt1	choline phosphotransferase 1 [Source:MGI Symbol;Acc:MGI:2384841]	0.00444048	0.0432749	20	2	30.1227	1472.94	176.413	0.11977		0.42342	1	24	6	167.146	1618.05	57.4595	0.0355116		8.46996e-07	5.30388e-05	24	6	225.367	1430.68	206.94	0.144644
ENSMUSG00000060044	Tmem26	transmembrane protein 26 [Source:MGI Symbol;Acc:MGI:2143537]	0.0381896	0.266867	24	2	5.3033	23.9722	9.031	0.376728		0.307739	1	24	0	3.53553	25.4722	3.92241	0.153988		0.00294686	0.0391649	20	0	7.77817	17.7057	6.43224	0.363286
ENSMUSG00000060112	Olfr60	olfactory receptor 60 [Source:MGI Symbol;Acc:MGI:1333881]	0.00740088	0.0670857	24	0	0.707107	0.972222	1.03927	1.03927		0.919602	1	0	NaN	0	1	NA	NA		0.00331922	0.0432611	20	18	0.707107	1.46529	1.28747	0.878646
ENSMUSG00000060212	Pcnx2	pecanex homolog 2 [Source:MGI Symbol;Acc:MGI:2445010]	0.000117513	0.00191408	24	4	9.09339	26.1867	9.67061	0.369295		0.592805	1	20	8	4.94975	20.3544	2.01045	0.0987724		0.0192243	0.172427	20	6	4.94975	16.0038	4.83628	0.302196
ENSMUSG00000060261	Gtf2i	general transcription factor II I [Source:MGI Symbol;Acc:MGI:1202722]	3.64682e-05	0.000699518	24	2	184.908	1896.36	251.521	0.132633		0.120988	0.545071	20	4	103.945	2150.85	152.346	0.0708306		0.00444048	0.0539576	24	4	347.897	1717.86	108.177	0.0629718
ENSMUSG00000060301	2610008E11Rik	RIKEN cDNA 2610008E11 gene [Source:MGI Symbol;Acc:MGI:1919378]	3.40857e-07	1.29862e-05	24	2	58.6899	209.75	82.012	0.390999		1	1	20	8	25.4558	227.32	0.724551	0.00318736		0.000158207	0.00372616	24	4	36.0624	187.028	40.4899	0.216491
ENSMUSG00000060371	Caln1	calneuron 1 [Source:MGI Symbol;Acc:MGI:2155987]	0.0164715	0.132123	24	4	2.12132	6.61139	2.58144	0.390453		1	1	24	0	1.41421	6.56972	2.50136	0.380741		0.000373469	0.00748565	24	2	2.82843	4.58333	3.46693	0.756421
ENSMUSG00000060397	Zfp128	zinc finger protein 128 [Source:MGI Symbol;Acc:MGI:2389445]	0.000211804	0.00318014	20	6	7.07107	31.7583	6.63387	0.208886		0.789759	1	0	NaN	0	35	NA	NA		0.0127076	0.123968	24	2	3.53553	27.7778	3.80372	0.136934
ENSMUSG00000060568	Fam78b	family with sequence similarity 78, member B [Source:MGI Symbol;Acc:MGI:2443050]	3.05496e-07	1.1747e-05	24	4	16.9706	81.9167	39.2071	0.478621		1	1	20	10	23.3345	86.899	0.393865	0.00453245		0.000563598	0.0103749	24	2	12.0208	56.7622	14.6098	0.257386
ENSMUSG00000060579	Fhit	fragile histidine triad gene [Source:MGI Symbol;Acc:MGI:1277947]	0.00471135	0.045631	24	8	9.19239	133.833	11.2098	0.0837592		0.111315	0.50945	24	2	12.3744	129.528	7.1065	0.0548647		0.0120376	0.118649	24	8	12.7279	132.583	14.6466	0.110471
ENSMUSG00000060716	Plekhh1	pleckstrin homology domain containing, family H (with MyTH4 domain) member 1 [Source:MGI Symbol;Acc:MGI:2144989]	0.00558394	0.0525719	24	12	254.391	786.597	319.641	0.406359		0.0692291	0.344991	20	18	173.51	700.34	373.706	0.533606		0.0300186	0.241356	24	18	109.45	879.625	427.214	0.485678
ENSMUSG00000060923	Acyp2	acylphosphatase 2, muscle type [Source:MGI Symbol;Acc:MGI:1922822]	0.000146575	0.00230896	20	6	19.799	122.823	24.6097	0.200367		1	1	20	8	14.8492	116.14	4.95039	0.0426245		0.0212671	0.186509	24	0	12.7279	105.472	15.4492	0.146477
ENSMUSG00000060962	Dmkn	dermokine [Source:MGI Symbol;Acc:MGI:1920962]	4.77209e-08	2.5042e-06	24	4	57.9828	223.528	126.879	0.56762		0.111315	0.50945	20	8	43.1335	186.867	29.2997	0.156794		0.0127076	0.123968	20	6	43.8406	147.89	37.7786	0.25545
ENSMUSG00000060988	Galnt13	polypeptide N-acetylgalactosaminyltransferase 13 [Source:MGI Symbol;Acc:MGI:2139447]	4.62307e-07	1.67546e-05	24	2	25.4558	45.8611	26.0911	0.568916		0.765296	1	0	NaN	0	32	NA	NA		6.86842e-05	0.00190015	24	4	8.48528	29.775	17.0052	0.571123
ENSMUSG00000061048	Cdh3	cadherin 3 [Source:MGI Symbol;Acc:MGI:88356]	0.000687933	0.00876522	24	4	8.48528	37.6667	17.1465	0.455216		0.148339	0.639048	20	8	4.94975	45.8989	5.22422	0.11382		1.13354e-05	0.00043674	24	0	8.48528	33.3889	12.0891	0.362069
ENSMUSG00000061080	Lsamp	limbic system-associated membrane protein [Source:MGI Symbol;Acc:MGI:1261760]	1.00935e-08	6.7741e-07	24	4	37.1231	119.546	59.1143	0.49449		0.947912	1	20	8	25.4558	111.055	7.41552	0.0667732		3.96439e-05	0.00122017	24	4	23.3345	77.2325	31.7203	0.410712
ENSMUSG00000061086	Myl4	myosin, light polypeptide 4 [Source:MGI Symbol;Acc:MGI:97267]	2.43227e-05	0.000499248	24	2	56.786	136.039	66.5841	0.489449		0.947912	1	20	2	9.89949	110.073	12.7203	0.115562		0.00971662	0.100702	24	4	32.465	121.104	23.6585	0.195357
ENSMUSG00000061132	Blnk	B cell linker [Source:MGI Symbol;Acc:MGI:96878]	0.000525536	0.00696542	24	14	541.594	1713.6	788.14	0.459933		0.126	0.561804	20	18	423.111	1548.67	348.524	0.225047		0.0272278	0.224361	24	14	217.708	1937.77	454.885	0.234747
ENSMUSG00000061186	Sfmbt2	Scm-like with four mbt domains 2 [Source:MGI Symbol;Acc:MGI:2447794]	0.0419624	0.28864	24	4	1.41421	2.55556	0.760101	0.297431		0.592805	1	20	4	1.41421	4.16774	2.13659	0.512649		0.000563598	0.0103749	20	6	2.12132	3.09069	2.83957	0.91875
ENSMUSG00000061207	Stk19	serine/threonine kinase 19 [Source:MGI Symbol;Acc:MGI:1860085]	0.00116118	0.0137806	24	4	69.65	507.332	72.5145	0.142933		0.111315	0.50945	24	4	73.0088	491.081	27.4676	0.0559328		0.0133777	0.129114	24	4	73.5391	470.332	65.9223	0.140161
ENSMUSG00000061397	Krt79	keratin 79 [Source:MGI Symbol;Acc:MGI:2385030]	0.0148517	0.121124	24	4	1.41421	3.69444	0.363636	0.0984279		0.0553563	0.288219	24	2	1.41421	3.88889	0.3849	0.0989743		0.0286232	0.233668	20	4	0.707107	2.03878	1.40445	0.688869
ENSMUSG00000061535	C1qtnf7	C1q and tumor necrosis factor related protein 7 [Source:MGI Symbol;Acc:MGI:1925911]	1.91934e-09	1.78644e-07	24	2	39.598	77.1678	43.4745	0.563376		0.742035	1	20	6	8.48528	92.2935	16.7822	0.181835		6.93646e-07	4.50916e-05	24	4	18.3848	59.4031	15.5488	0.261751
ENSMUSG00000061544	Zfp229	zinc finger protein 229 [Source:MGI Symbol;Acc:MGI:2679295]	0.034723	0.246626	20	4	4.24264	55.973	10.3196	0.184367		0.42342	1	20	18	4.94975	62.1953	7.20373	0.115824		0.0439282	0.322801	24	4	9.89949	54.7953	0.746237	0.0136186
ENSMUSG00000061576	Dpp6	dipeptidylpeptidase 6 [Source:MGI Symbol;Acc:MGI:94921]	8.3506e-08	3.97552e-06	24	4	69.4732	260.361	122.957	0.472256		0.0939806	0.443847	20	8	47.3762	212.641	19.9985	0.094048		0.0127076	0.123968	20	6	47.3762	167.62	43.3222	0.258455
ENSMUSG00000061577	Adgrg5	adhesion G protein-coupled receptor G5 [Source:MGI Symbol;Acc:MGI:2685955]	0.00312286	0.0321181	24	10	7.77817	48.9167	10.5366	0.2154		0.237165	0.931283	20	16	9.89949	56.6705	13.9492	0.246146		0.000644796	0.011515	20	16	19.0919	55.7482	34.5536	0.619816
ENSMUSG00000061601	Pclo	piccolo (presynaptic cytomatrix protein) [Source:MGI Symbol;Acc:MGI:1349390]	1.29027e-08	8.35019e-07	24	4	26.163	85.4458	32.0528	0.375125		0.696673	1	24	18	16.9812	82.6178	0.159592	0.00193169		0.0141147	0.134969	20	6	12.7279	59.1075	10.7763	0.182317
ENSMUSG00000061762	Tac1	tachykinin 1 [Source:MGI Symbol;Acc:MGI:98474]	0.022335	0.17086	20	4	101.823	758.27	201.321	0.2655		0.0578723	0.297974	20	8	294.864	733.244	213.384	0.291013		0.00558394	0.0649399	20	6	118.794	599.02	164.894	0.275273
ENSMUSG00000061911	Myt1l	myelin transcription factor 1-like [Source:MGI Symbol;Acc:MGI:1100511]	3.25038e-09	2.7158e-07	24	4	15.5563	34.7778	19.0328	0.54727		1	1	20	10	7.77817	29.5099	4.1072	0.13918		0.000958301	0.0158314	24	2	6.71751	21.5833	9.70458	0.449633
ENSMUSG00000061979	Rcc1l	reculator of chromosome condensation 1 like [Source:MGI Symbol;Acc:MGI:2137600]	0.0108206	0.0925573	20	6	91.9522	481.005	71.931	0.149543		0.0528402	0.277209	24	2	17.7661	475.525	11.3374	0.0238419		0.00351559	0.0450708	24	6	98.3161	458.488	37.1192	0.0809601
ENSMUSG00000062007	Hsh2d	hematopoietic SH2 domain containing [Source:MGI Symbol;Acc:MGI:2676364]	0.0272278	0.201253	24	14	23.6421	73.1819	13.333	0.18219		1	1	20	18	26.8701	79.6671	8.94828	0.112321		0.00558394	0.0649399	20	18	48.7904	90.0728	45.3555	0.503543
ENSMUSG00000062078	Qki	quaking, KH domain containing RNA binding [Source:MGI Symbol;Acc:MGI:97837]	3.76218e-07	1.40382e-05	24	2	206.998	638.998	231.087	0.36164		0.228474	0.905681	24	20	2.82843	633.319	32.3461	0.0510739		7.44223e-05	0.00202985	24	2	49.4975	461.188	41.5242	0.0900374
ENSMUSG00000062151	Unc13c	unc-13 homolog C [Source:MGI Symbol;Acc:MGI:2149021]	6.12367e-09	4.54657e-07	24	2	14.1421	25.2778	13.8847	0.549285		0.228474	0.905681	24	22	2.12132	19.4167	6.30274	0.324605		0.00351559	0.0450708	24	2	3.53553	14.3056	4.63012	0.323659
ENSMUSG00000062252	Lhfpl5	lipoma HMGIC fusion partner-like 5 [Source:MGI Symbol;Acc:MGI:1915382]	0.0399966	0.276925	24	2	14.1421	54.7778	15.0677	0.27507		0.086239	0.414133	20	8	15.5563	46.3466	9.16302	0.197706		0.0286232	0.233668	20	6	9.19239	36.2596	11.5121	0.317491
ENSMUSG00000062270	Morf4l1	mortality factor 4 like 1 [Source:MGI Symbol;Acc:MGI:1096551]	0.000126319	0.00203239	24	2	483.449	4138.34	816.618	0.19733		0.0979977	0.458377	20	18	508.367	3802.52	475.897	0.125153		0.0482011	0.3457	20	4	335.388	3587.76	445.256	0.124104
ENSMUSG00000062470	Fbxl12os	F-box and leucine-rich repeat protein 12, opposite strand [Source:MGI Symbol;Acc:MGI:1913912]	0.00591773	0.0553907	24	4	2.77186	13.1153	5.34381	0.407449		1	1	20	6	2.82843	16.5461	2.53003	0.152908		0.0330636	0.260068	20	4	3.24562	15.5659	3.8667	0.248409
ENSMUSG00000062542	Syt9	synaptotagmin IX [Source:MGI Symbol;Acc:MGI:1926373]	6.152e-06	0.000156323	24	4	18.7383	65.8889	35.5202	0.539092		0.086239	0.414133	20	8	12.7279	55.1156	9.09786	0.165069		0.00699136	0.0778719	20	6	10.6066	41.7893	9.93169	0.237661
ENSMUSG00000062604	Srpk2	serine/arginine-rich protein specific kinase 2 [Source:MGI Symbol;Acc:MGI:1201408]	0.000146575	0.00230896	24	4	50.3955	502.502	141.494	0.281579		0.919602	1	0	NaN	0	549.14	NA	NA		0.00149757	0.0226259	24	4	46.1811	430.67	46.9193	0.108945
ENSMUSG00000062609	Kcnj15	potassium inwardly-rectifying channel, subfamily J, member 15 [Source:MGI Symbol;Acc:MGI:1310000]	0.00444048	0.0432749	20	2	4.34164	21.8384	7.31272	0.334856		0.120988	0.545071	20	4	1.41421	13.8919	5.4869	0.394972		0.000525536	0.00974847	24	0	5.63918	13.2603	6.0309	0.45481
ENSMUSG00000062611	Rps3a2	ribosomal protein S3A2 [Source:MGI Symbol;Acc:MGI:3642853]	0.000840783	0.0104711	24	4	4.57321	12.4986	7.79727	0.623851		0.136773	0.598967	24	4	4.81186	13.5558	2.95051	0.217656		0.0482011	0.3457	24	4	2.92035	9.24917	1.36318	0.147384
ENSMUSG00000062661	Ncs1	neuronal calcium sensor 1 [Source:MGI Symbol;Acc:MGI:109166]	6.67171e-08	3.30654e-06	24	4	43.1335	197.806	69.3788	0.350742		1	1	20	10	43.1335	223.199	6.02438	0.0269911		0.0010909	0.0176007	24	2	19.799	157.5	18.8601	0.119747
ENSMUSG00000062694	Cav3	caveolin 3 [Source:MGI Symbol;Acc:MGI:107570]	3.8984e-06	0.00010578	24	2	41.3657	107.306	46.771	0.435868		0.188277	0.772859	24	22	6.01041	120.75	15.2998	0.126706		2.09086e-08	2.82612e-06	24	2	27.5772	87.3333	29.5015	0.337803
ENSMUSG00000062761	Zfp512	zinc finger protein 512 [Source:MGI Symbol;Acc:MGI:1917345]	6.70035e-06	0.000167108	20	6	55.8614	312.186	46.2119	0.148027		0.65359	1	20	4	4.16486	351.339	12.253	0.0348751		0.0381896	0.291453	20	4	26.163	312.836	39.0283	0.124756
ENSMUSG00000062906	Hdac10	histone deacetylase 10 [Source:MGI Symbol;Acc:MGI:2158340]	0.00261329	0.0276724	24	8	22.8466	227.111	27.1986	0.119759		0.0505206	0.267802	24	6	53.1532	263.254	23.5832	0.0895835		0.0164715	0.151629	24	4	36.7696	233.646	59.3316	0.253938
ENSMUSG00000062929	Cfl2	cofilin 2, muscle [Source:MGI Symbol;Acc:MGI:101763]	9.52952e-06	0.000226467	24	2	499.924	1567.22	633.512	0.404226		1	1	20	8	250.316	1729.37	86.7684	0.0501735		5.53652e-10	1.50019e-07	24	4	229.633	1400.78	262.535	0.187421
ENSMUSG00000062931	Zfp938	zinc finger protein 938 [Source:MGI Symbol;Acc:MGI:3621440]	0.000117513	0.00191408	24	2	25.1023	114.823	37.2205	0.324155		0.174041	0.725672	24	22	4.94975	130.868	19.9436	0.152395		0.0300186	0.241356	24	4	12.7279	115.727	11.0533	0.095512
ENSMUSG00000063063	Ctnna2	catenin (cadherin associated protein), alpha 2 [Source:MGI Symbol;Acc:MGI:88275]	2.17389e-09	1.96042e-07	24	4	25.4558	90.5	36.202	0.400022		1	1	24	18	17.6777	70.8889	3.90843	0.0551347		0.00060166	0.010855	24	2	12.0208	62.4444	18.1469	0.290609
ENSMUSG00000063253	Scoc	short coiled-coil protein [Source:MGI Symbol;Acc:MGI:1927654]	0.00192222	0.0212794	20	4	79.196	412.088	104.534	0.253668		1	1	24	18	103.238	487.917	5.44804	0.0111659		0.00591773	0.0683149	24	4	45.9619	360.472	37.8687	0.105053
ENSMUSG00000063406	Tmed5	transmembrane p24 trafficking protein 5 [Source:MGI Symbol;Acc:MGI:1921586]	0.00016984	0.00262272	20	0	48.062	536.958	51.7054	0.0962933		0.106655	0.491068	20	16	81.8759	555.093	82.5422	0.1487		0.00217392	0.0305963	20	14	76.3322	546.871	125.301	0.229122
ENSMUSG00000063531	Sema3e	sema domain, immunoglobulin domain (Ig), short basic domain, secreted, (semaphorin) 3E [Source:MGI Symbol;Acc:MGI:1340034]	2.76508e-07	1.08482e-05	24	4	14.8492	60.9933	35.3402	0.57941		0.573943	1	24	12	0.357089	71.0586	1.61144	0.0226776		0.000117513	0.00290457	20	4	16.9706	45.0975	17.5239	0.388578
ENSMUSG00000063626	Unc5d	unc-5 netrin receptor D [Source:MGI Symbol;Acc:MGI:2389364]	5.44818e-05	0.000992206	24	4	12.0208	45.8056	30.5354	0.66663		0.814221	1	24	18	9.19239	31.2539	0.292354	0.00935417		0.0141147	0.134969	24	2	9.89949	29.0564	13.5341	0.465789
ENSMUSG00000063765	Chadl	chondroadherin-like [Source:MGI Symbol;Acc:MGI:3036284]	0.00498223	0.0477599	24	4	16.2741	82.4547	20.9611	0.254214		0.976222	1	20	6	11.3137	85.1677	15.5479	0.182557		0.0192243	0.172427	20	2	2.12132	68.9585	13.2412	0.192016
ENSMUSG00000063887	Nlgn1	neuroligin 1 [Source:MGI Symbol;Acc:MGI:2179435]	5.43617e-09	4.16409e-07	24	4	9.93839	20.5769	13.1733	0.640195		0.892615	1	20	8	4.73054	18.4321	1.67375	0.0908063		0.00662144	0.0746551	20	4	3.85373	13.6179	6.30207	0.462778
ENSMUSG00000063919	Srrm4	serine/arginine repetitive matrix 4 [Source:MGI Symbol;Acc:MGI:1916205]	1.14981e-08	7.62848e-07	24	4	16.2635	38.5833	24.9343	0.646246		0.148339	0.639048	20	8	7.77817	34.0425	4.64113	0.136333		0.000428934	0.00834078	20	4	8.48528	27.7654	10.4875	0.377719
ENSMUSG00000064065	Ipcef1	interaction protein for cytohesin exchange factors 1 [Source:MGI Symbol;Acc:MGI:2444159]	0.00419687	0.0413948	20	8	6.92965	35.0794	5.93039	0.169056		0.814221	1	24	2	4.94975	32.6111	3.37637	0.103534		0.0182495	0.164985	20	18	22.6274	37.399	17.8477	0.477222
ENSMUSG00000064115	Cadm2	cell adhesion molecule 2 [Source:MGI Symbol;Acc:MGI:2442722]	0.0439282	0.299427	20	2	10.6066	35.1715	9.04326	0.257119		0.453603	1	20	2	2.82843	34.4673	8.48271	0.246109		6.86842e-05	0.00190015	24	4	7.77817	25.9453	11.5177	0.443924
ENSMUSG00000064138	Fam172a	family with sequence similarity 172, member A [Source:MGI Symbol;Acc:MGI:1915925]	4.28197e-05	0.000800691	20	4	31.1127	228.757	48.3999	0.211578		0.438511	1	20	4	4.2285	249.083	15.1867	0.0609704		0.000428934	0.00834078	20	4	37.7524	222.622	40.87	0.183585
ENSMUSG00000064213	Defa24	defensin, alpha, 24 [Source:MGI Symbol;Acc:MGI:3630383]	3.76218e-07	1.40382e-05	20	10	6.36396	6.24999	8.23158	1.31706		0.136773	0.598967	20	10	0.707107	0.896353	0.878115	0.878115		0.0315411	0.251851	20	14	1.41421	3.628	7.07518	1.95016
ENSMUSG00000064262	Gimap8	GTPase, IMAP family member 8 [Source:MGI Symbol;Acc:MGI:2685303]	0.000687933	0.00876522	20	6	18.3848	114.674	24.4036	0.212807		0.696673	1	0	NaN	0	131.5	NA	NA		0.000958301	0.0158314	20	18	38.1838	100.204	30.8253	0.307625
ENSMUSG00000064344	mt-Tm	mitochondrially encoded tRNA methionine [Source:MGI Symbol;Acc:MGI:102480]	0.0173605	0.138373	20	8	1.20915	1.47625	0.989861	0.670525		0.632609	1	20	8	1.26572	2.44737	0.547053	0.223527		0.00625152	0.0710368	20	8	1.90212	2.56866	1.73909	0.677042
ENSMUSG00000064368	mt-Nd6	mitochondrially encoded NADH dehydrogenase 6 [Source:MGI Symbol;Acc:MGI:102495]	0.00149757	0.0171515	20	18	941.145	3345.34	789.85	0.236105		0.115976	0.525511	0	NaN	0	4027.18	NA	NA		0.000262043	0.00559662	24	18	1282.02	2939.71	702.401	0.238935
ENSMUSG00000065954	Tacc1	transforming, acidic coiled-coil containing protein 1 [Source:MGI Symbol;Acc:MGI:2443510]	8.46996e-07	2.85215e-05	24	2	294.156	1029.81	285.214	0.276959		0.555081	1	0	NaN	0	1037.5	NA	NA		0.000785586	0.0135293	24	2	79.196	781.889	102.267	0.130795
ENSMUSG00000066000	Zfp979	zinc finger protein 979 [Source:MGI Symbol;Acc:MGI:2148252]	0.000563598	0.00741902	24	2	9.90303	22.9556	11.5536	0.503304		0.0692291	0.344991	24	20	0.749533	24.2128	2.34093	0.0966816		0.0330636	0.260068	24	2	4.24264	17.3569	5.4415	0.313506
ENSMUSG00000066113	Adamtsl1	ADAMTS-like 1 [Source:MGI Symbol;Acc:MGI:1924989]	7.51115e-08	3.66618e-06	24	4	51.6188	211.694	100.169	0.473178		0.286008	1	0	NaN	0	185.5	NA	NA		0.000101062	0.00257931	24	2	16.9706	182.222	33.8231	0.185615
ENSMUSG00000066643	Wdr35	WD repeat domain 35 [Source:MGI Symbol;Acc:MGI:1921932]	3.29118e-14	5.96383e-11	24	4	31.8198	108.861	44.0707	0.404834		1	1	20	8	11.3137	115.791	5.25042	0.0453438		2.86693e-05	0.000937102	20	4	20.5061	83.1449	22.5361	0.271047
ENSMUSG00000066829	Zfp810	zinc finger protein 810 [Source:MGI Symbol;Acc:MGI:2384563]	0.000136447	0.00217902	20	4	33.234	177.672	47.3593	0.266555		0.318943	1	20	4	4.94975	181.899	20.2986	0.111593		6.86842e-05	0.00190015	20	4	27.5772	163.114	32.8504	0.201396
ENSMUSG00000066842	Hmcn1	hemicentin 1 [Source:MGI Symbol;Acc:MGI:2685047]	3.24271e-06	9.00104e-05	20	4	16.9706	55.4913	18.5057	0.333489		0.188277	0.772859	0	NaN	0	102.985	NA	NA		0.0212671	0.186509	20	4	7.77817	57.3661	45.2081	0.788063
ENSMUSG00000067158	Col4a4	collagen, type IV, alpha 4 [Source:MGI Symbol;Acc:MGI:104687]	5.87635e-05	0.00105233	24	2	8.15648	20.1419	9.68746	0.480959		0.318943	1	20	2	2.12132	16.3317	4.75065	0.290886		0.00971662	0.100702	24	2	4.24264	14.2239	5.87261	0.41287
ENSMUSG00000067242	Lgi1	leucine-rich repeat LGI family, member 1 [Source:MGI Symbol;Acc:MGI:1861691]	2.0602e-05	0.000434095	24	2	24.6886	50.0947	24.9771	0.498598		0.167393	0.70541	20	8	14.8492	44.8636	5.86889	0.130816		0.00016984	0.00393461	24	4	7.07107	31.1867	11.6258	0.372781
ENSMUSG00000067455	H4c11	H4 clustered histone 11 [Source:MGI Symbol;Acc:MGI:2448436]	0.000108707	0.00178116	20	6	5.60736	11.1427	5.2414	0.470388		0.814221	1	24	6	3.55321	17.7719	2.04659	0.115159		0.00558394	0.0649399	20	4	5.57907	16.0848	6.79386	0.422377
ENSMUSG00000067578	Cbln4	cerebellin 4 precursor protein [Source:MGI Symbol;Acc:MGI:2154433]	2.86693e-05	0.000573446	24	4	4.24264	15.7778	10.0884	0.639405		0.0578723	0.297974	20	8	7.07107	19.5613	4.78067	0.244395		0.000428934	0.00834078	24	6	7.77817	12.4444	2.97449	0.239021
ENSMUSG00000067780	Pi15	peptidase inhibitor 15 [Source:MGI Symbol;Acc:MGI:1934659]	3.24271e-06	9.00104e-05	24	2	14.8422	27.4797	14.0592	0.51162		0.0790645	0.385263	24	20	2.10011	27.1539	3.9838	0.146712		8.01605e-05	0.00213906	24	2	6.31093	17.4442	5.20031	0.298112
ENSMUSG00000067813	Xkr9	X-linked Kx blood group related 9 [Source:MGI Symbol;Acc:MGI:2686466]	0.00826326	0.0736932	24	14	22.6274	45.1389	25.9242	0.57432		0.0553563	0.288219	24	16	8.48528	30.8611	16.9874	0.550446		1.25521e-06	7.38181e-05	24	16	17.3241	48.8611	22.0934	0.452168
ENSMUSG00000067818	Myl9	myosin, light polypeptide 9, regulatory [Source:MGI Symbol;Acc:MGI:2138915]	4.62307e-07	1.67546e-05	24	2	9112.86	28677.6	9875.17	0.344351		0.342766	1	20	4	529.029	28376.1	5028.67	0.177215		2.70987e-11	1.4285e-08	24	2	5462.7	22091.6	6555.62	0.296747
ENSMUSG00000067878	Map7d3	MAP7 domain containing 3 [Source:MGI Symbol;Acc:MGI:2445051]	1.84544e-06	5.53592e-05	24	2	4.94975	9.66667	6.44142	0.666354		0.355419	1	20	6	2.12132	9.72696	3.32808	0.34215		0.0419624	0.313723	24	2	2.12132	7.69444	2.366	0.307495
ENSMUSG00000068015	Lrch1	leucine-rich repeats and calponin homology (CH) domain containing 1 [Source:MGI Symbol;Acc:MGI:2443390]	0.000158207	0.00247473	24	2	39.598	360.25	49.604	0.137693		0.330854	1	24	6	52.5027	438.333	51.97	0.118563		0.00444048	0.0539576	24	4	70.0036	359.583	90.197	0.250837
ENSMUSG00000068327	Tlx2	T cell leukemia, homeobox 2 [Source:MGI Symbol;Acc:MGI:1350935]	2.03828e-06	6.05181e-05	24	2	39.598	110.25	39.9815	0.362644		1	1	20	10	18.3848	88.3925	3.81166	0.0431219		0.00498223	0.0592007	24	0	19.8273	71.0789	24.2052	0.34054
ENSMUSG00000068614	Actc1	actin, alpha, cardiac muscle 1 [Source:MGI Symbol;Acc:MGI:87905]	6.152e-06	0.000156323	20	8	12.0208	29.7524	13.2023	0.443741		0.0578723	0.297974	24	6	4.94975	30.5278	5.34898	0.175217		9.39566e-07	5.83941e-05	24	8	19.0919	36.7778	20.8218	0.566153
ENSMUSG00000068615	Gjd2	gap junction protein, delta 2 [Source:MGI Symbol;Acc:MGI:1334209]	0.00419687	0.0413948	24	4	2.82843	11.5833	3.81313	0.329191		1	1	20	10	5.65685	10.371	0.107347	0.0103507		4.28197e-05	0.00129861	24	2	4.94975	9.83333	6.41878	0.652757
ENSMUSG00000068748	Ptprz1	protein tyrosine phosphatase, receptor type Z, polypeptide 1 [Source:MGI Symbol;Acc:MGI:97816]	1.29027e-08	8.35019e-07	24	2	115.258	230.715	126.691	0.549123		1	1	24	18	36.7696	223.507	21.1316	0.0945456		6.4326e-10	1.7032e-07	20	4	65.0538	173.043	67.1138	0.387844
ENSMUSG00000068823	Csde1	cold shock domain containing E1, RNA binding [Source:MGI Symbol;Acc:MGI:92356]	1.12002e-10	2.04231e-08	20	4	695.22	4077.82	866.705	0.212541		0.318943	1	20	4	62.8547	4384.16	130.96	0.0298711		0.0114291	0.114244	24	6	542.446	4192.18	228.899	0.0546014
ENSMUSG00000069072	Slc7a14	solute carrier family 7 (cationic amino acid transporter, y+ system), member 14 [Source:MGI Symbol;Acc:MGI:3040688]	7.32868e-10	8.70822e-08	24	4	98.9808	284.424	130.529	0.458923		0.174041	0.725672	20	8	72.3512	249.922	32.8436	0.131415		0.0182495	0.164985	24	4	55.4548	194.667	85.8423	0.440971
ENSMUSG00000069255	Dusp22	dual specificity phosphatase 22 [Source:MGI Symbol;Acc:MGI:1915926]	1.03214e-06	3.35291e-05	24	4	18.8727	103.95	34.523	0.332113		0.674572	1	20	4	7.77817	113.312	11.3221	0.0999201		5.14088e-06	0.00023289	24	4	24.8159	82.6142	11.7208	0.141874
ENSMUSG00000069301	H2ac11	H2A clustered histone 11 [Source:MGI Symbol;Acc:MGI:2448293]	0.000262043	0.00379586	20	8	7.22663	21.7036	6.09777	0.280957		0.318943	1	24	8	1.0147	22.5003	1.30065	0.057806		0.022335	0.192755	24	6	5.65509	18.4189	3.55062	0.192771
ENSMUSG00000069378	Prdm6	PR domain containing 6 [Source:MGI Symbol;Acc:MGI:2684938]	4.77209e-08	2.5042e-06	24	2	25.4558	53.2053	26.9725	0.506952		0.136773	0.598967	20	6	12.0208	74.0403	16.4826	0.222616		1.74223e-05	0.000622843	24	2	15.5563	45.0556	16.4007	0.364011
ENSMUSG00000069713	4933406P04Rik	RIKEN cDNA 4933406P04 gene [Source:MGI Symbol;Acc:MGI:1921670]	0.0173605	0.138373	20	6	4.24264	15.3143	5.02308	0.328		0.126	0.561804	20	4	3.53553	15.8653	4.23302	0.26681		0.00159762	0.0239193	20	6	4.24264	15.8952	4.97645	0.313079
ENSMUSG00000069763	Tmem100	transmembrane protein 100 [Source:MGI Symbol;Acc:MGI:1915138]	1.00935e-08	6.7741e-07	24	2	79.9031	152.5	79.2102	0.519411		1	1	20	8	20.5061	142.098	0.713059	0.00501807		1.68445e-06	9.44628e-05	24	4	40.3051	116.611	21.5631	0.184915
ENSMUSG00000069806	Cacng7	calcium channel, voltage-dependent, gamma subunit 7 [Source:MGI Symbol;Acc:MGI:1932374]	6.30263e-07	2.21628e-05	24	4	56.215	234.194	79.3157	0.338674		0.086239	0.414133	20	6	18.3848	221.495	34.9698	0.157881		0.000146575	0.00348617	24	4	48.7904	178.75	39.351	0.220146
ENSMUSG00000070034	Sp110	Sp110 nuclear body protein [Source:MGI Symbol;Acc:MGI:1923364]	0.0164715	0.132123	24	14	45.1629	212.211	34.4689	0.162427		0.27548	1	20	18	95.0564	256.1	72.658	0.283709		0.00089598	0.0149337	20	18	127.675	278.257	153.256	0.550772
ENSMUSG00000070044	Fam149a	family with sequence similarity 149, member A [Source:MGI Symbol;Acc:MGI:2387177]	6.152e-06	0.000156323	20	4	28.9914	119.566	33.2296	0.277918		0.573943	1	20	4	5.65685	128.5	12.4003	0.0965		1.34607e-05	0.000505853	24	4	23.8649	107.111	29.3636	0.274142
ENSMUSG00000070283	Ndufaf3	NADH:ubiquinone oxidoreductase complex assembly factor 3 [Source:MGI Symbol;Acc:MGI:1913956]	0.000958301	0.011748	20	10	31.1127	430.784	44.3713	0.103001		0.0724218	0.35859	24	2	39.2444	456.028	10.4715	0.0229625		0.0439282	0.322801	24	10	29.6985	487.111	45.7069	0.0938326
ENSMUSG00000070337	Gpr179	G protein-coupled receptor 179 [Source:MGI Symbol;Acc:MGI:2443409]	6.70035e-06	0.000167108	24	2	9.19239	21.25	10.8791	0.511957		0.115976	0.525511	20	6	3.53553	21.0781	5.83056	0.276618		0.00294686	0.0391649	24	2	4.24264	15.0278	5.53294	0.368181
ENSMUSG00000070424	Art5	ADP-ribosyltransferase 5 [Source:MGI Symbol;Acc:MGI:107948]	0.0078104	0.0699666	24	6	2.82843	9.38889	0.549049	0.0584786		0.0756145	0.370226	24	6	2.12132	8.58333	0.724518	0.0844099		0.0201992	0.178793	20	6	2.12132	6.43286	1.9325	0.30041
ENSMUSG00000070527	Mkrn3	makorin, ring finger protein, 3 [Source:MGI Symbol;Acc:MGI:2181178]	0.0148517	0.121124	20	6	2.12132	6.25409	1.69736	0.271401		0.102326	0.476166	20	4	2.12132	7.18041	1.89056	0.263294		0.00294686	0.0391649	20	18	3.53553	5.71578	3.34399	0.585045
ENSMUSG00000070576	Mn1	meningioma 1 [Source:MGI Symbol;Acc:MGI:1261813]	0.000227086	0.00335742	24	2	61.5183	166.111	38.6598	0.232735		1	1	20	10	19.799	163.125	0.749372	0.00459385		8.01605e-05	0.00213906	24	4	27.5772	113.139	22.4343	0.19829
ENSMUSG00000070729	Gm12966	predicted gene 12966 [Source:MGI Symbol;Acc:MGI:3652043]	0.00498223	0.0477599	24	6	6.79353	15.3828	1.88072	0.122261		1	1	20	6	1.20208	10.6927	1.21296	0.113438		0.00699136	0.0778719	20	2	1.9799	13.7367	3.82138	0.278188
ENSMUSG00000070802	Pnma8b	PNMA family member 8B [Source:MGI Symbol;Acc:MGI:3645856]	4.74866e-09	3.70102e-07	24	4	72.1249	336.833	134.737	0.400012		0.120988	0.545071	20	6	26.8701	318.587	44.3017	0.139057		1.84544e-06	0.000102011	24	2	40.6586	225.306	60.7718	0.26973
ENSMUSG00000070814	Zswim9	zinc finger SWIM-type containing 9 [Source:MGI Symbol;Acc:MGI:2447816]	3.24271e-06	9.00104e-05	24	2	34.6482	150.608	44.3307	0.294345		0.167393	0.70541	24	0	19.0919	177.054	20.485	0.115699		0.000785586	0.0135293	24	4	31.4945	146.276	12.2442	0.0837067
ENSMUSG00000070866	Zfp804a	zinc finger protein 804A [Source:MGI Symbol;Acc:MGI:2442949]	5.66881e-07	2.01416e-05	24	4	11.6673	37.9167	12.6389	0.333333		1	1	20	10	7.07107	27.8361	2.1499	0.0772342		0.0078104	0.0850345	20	6	4.94975	21.3649	6.54662	0.306419
ENSMUSG00000070880	Gad1	glutamate decarboxylase 1 [Source:MGI Symbol;Acc:MGI:95632]	0.000262043	0.00379586	24	4	3.18198	7.58333	4.24495	0.559774		1	1	24	18	1.06066	6.36111	0.653764	0.102775		0.0381896	0.291453	24	4	2.12132	3.66667	1.91667	0.522727
ENSMUSG00000071302	2610044O15Rik8	RIKEN cDNA 2610044O15 gene [Source:MGI Symbol;Acc:MGI:1919389]	0.0133777	0.110643	20	6	17.7272	153.531	23.1062	0.150498		0.255711	0.990556	24	2	15.5563	166.321	15.5721	0.093627		0.0192243	0.172427	24	4	29.3803	147.45	16.0679	0.108972
ENSMUSG00000071719	Nalf2	NALCN channel auxiliary factor 2 [Source:MGI Symbol;Acc:MGI:3648377]	3.35173e-08	1.85806e-06	24	4	8.48528	20.0278	9.05303	0.452024		1	1	20	10	4.24264	19.6493	0.72895	0.0370981		0.0439282	0.322801	24	2	3.53553	15.0833	4.13768	0.274321
ENSMUSG00000072235	Tuba1a	tubulin, alpha 1A [Source:MGI Symbol;Acc:MGI:98869]	9.66691e-10	1.08213e-07	24	4	1048.03	4690.95	1518.41	0.323688		0.136773	0.598967	20	8	570.847	4436.61	324.999	0.0732541		0.000399415	0.00784835	24	2	546.606	3387.65	757.108	0.223491
ENSMUSG00000072571	Tmem253	transmembrane protein 253 [Source:MGI Symbol;Acc:MGI:3588246]	0.0363825	0.255781	24	12	68.5788	248.268	46.7874	0.188455		0.188277	0.772859	20	18	73.3553	191.315	48.1028	0.251432		0.0363825	0.279317	24	18	19.4843	303.366	12.7961	0.0421802
ENSMUSG00000072591	Fzd10os	frizzled class receptor 10, opposite strand [Source:MGI Symbol;Acc:MGI:2442398]	0.0460646	0.312483	20	6	2.12132	4.28489	1.75615	0.409848		1	1	0	NaN	0	5	NA	NA		0.0148517	0.139963	24	8	1.41421	4.30556	2.03448	0.472525
ENSMUSG00000072720	Myo18b	myosin XVIIIb [Source:MGI Symbol;Acc:MGI:1921626]	0.0173605	0.138373	24	4	7.07107	39.1944	7.95707	0.203015		0.286008	1	24	22	4.24264	31.4722	4.6188	0.146758		0.0381896	0.291453	24	20	6.36396	30.8611	5.06322	0.164065
ENSMUSG00000072761	Gm6712	predicted gene 6712 [Source:MGI Symbol;Acc:MGI:3645888]	0.00261329	0.0276724	20	2	9.56715	75.603	14.4233	0.190776		0.148339	0.639048	20	18	10.847	80.8605	16.9531	0.209659		0.022335	0.192755	20	14	10.1823	94.5003	16.5796	0.175444
ENSMUSG00000072769	Gm10419	predicted gene 10419 [Source:MGI Symbol;Acc:MGI:3642823]	5.44818e-05	0.000992206	24	2	9.89949	23.7778	10.9215	0.459317		0.115976	0.525511	20	8	8.48528	27.334	4.47318	0.163649		0.0182495	0.164985	24	2	3.53553	17.3889	4.77446	0.27457
ENSMUSG00000072964	Bhlhb9	basic helix-loop-helix domain containing, class B9 [Source:MGI Symbol;Acc:MGI:1917487]	2.23172e-05	0.00046135	24	4	62.0963	255.996	110.642	0.432201		0.394934	1	20	6	25.9508	233.626	47.9819	0.205379		4.67811e-06	0.0002141	20	6	47.0226	177.051	42.9575	0.242628
ENSMUSG00000072969	Armcx5	armadillo repeat containing, X-linked 5 [Source:MGI Symbol;Acc:MGI:2148026]	9.34169e-05	0.00156648	24	2	23.0481	104.289	24.606	0.235942		1	1	20	8	11.5541	85.695	7.26827	0.0848156		0.0078104	0.0850345	20	4	8.00445	76.3795	19.7505	0.258584
ENSMUSG00000073102	Drc1	dynein regulatory complex subunit 1 [Source:MGI Symbol;Acc:MGI:2685906]	0.00192222	0.0212794	20	6	5.65685	19.8111	5.50094	0.27767		0.154542	0.661593	20	6	4.24264	20.4808	3.94142	0.192445		0.000211804	0.00472191	24	4	4.94975	18.1111	8.71717	0.481316
ENSMUSG00000073293	Nudt10	nudix (nucleoside diphosphate linked moiety X)-type motif 10 [Source:MGI Symbol;Acc:MGI:2147931]	0.000196523	0.0029707	24	4	5.85838	33.4253	8.40268	0.251387		0.237165	0.931283	24	20	4.38053	35.4256	3.13442	0.0884789		0.0363825	0.279317	20	6	5.23259	27.3694	4.49173	0.164115
ENSMUSG00000073424	Cyp4f15	cytochrome P450, family 4, subfamily f, polypeptide 15 [Source:MGI Symbol;Acc:MGI:2146921]	0.00261329	0.0276724	20	14	1.41421	3.68243	2.45796	0.667485		1	1	20	0	0.707107	1.31198	0.128115	0.0976503		0.00192222	0.0276923	24	14	1.41421	3.80639	2.11528	0.555719
ENSMUSG00000073490	Ifi207	interferon activated gene 207 [Source:MGI Symbol;Acc:MGI:2138302]	0.00921637	0.0809605	24	4	9.19239	76.1797	12.6634	0.16623		0.696673	1	20	16	8.48528	65.2627	7.43377	0.113905		0.00245572	0.0336955	20	14	14.7432	84.098	41.1462	0.489264
ENSMUSG00000073514	Dok6	docking protein 6 [Source:MGI Symbol;Acc:MGI:3639495]	2.23172e-05	0.00046135	20	6	6.36396	15.2628	7.27528	0.476669		0.330854	1	24	20	1.58038	13.5425	3.16916	0.234016		0.00871612	0.0924987	24	4	3.53553	10.0225	4.26066	0.425109
ENSMUSG00000073557	Ppp1r12b	protein phosphatase 1, regulatory subunit 12B [Source:MGI Symbol;Acc:MGI:1916417]	7.32868e-10	8.70822e-08	24	4	1111.04	3610.09	1157.66	0.320674		0.148339	0.639048	24	22	566.746	3707.27	301.986	0.0814577		0.000301974	0.00625142	24	2	670.712	2818.22	701.012	0.248743
ENSMUSG00000073565	Prr16	proline rich 16 [Source:MGI Symbol;Acc:MGI:1918623]	3.96439e-05	0.00075395	24	2	16.2635	43.8056	16.9979	0.38803		0.355419	1	24	22	0.707107	47.0556	6.9282	0.147235		1.59578e-05	0.000578691	24	4	9.19239	30.2778	5.00758	0.165388
ENSMUSG00000073700	Klhl21	kelch-like 21 [Source:MGI Symbol;Acc:MGI:1919288]	0.0272278	0.201253	24	2	40.9804	384.25	67.9065	0.176725		0.42342	1	20	18	64.1346	395.293	45.0288	0.113912		0.0363825	0.279317	24	4	64.6083	353.11	67.3795	0.190818
ENSMUSG00000073755	5730409E04Rik	RIKEN cDNA 5730409E04Rik gene [Source:MGI Symbol;Acc:MGI:3609248]	1.00935e-08	6.7741e-07	24	4	70.1803	247.001	85.9085	0.347806		0.485557	1	20	6	18.3848	259.147	42.298	0.16322		1.04325e-05	0.000412644	24	2	40.3051	187.779	59.2147	0.315343
ENSMUSG00000073791	Efcab7	EF-hand calcium binding domain 7 [Source:MGI Symbol;Acc:MGI:2385199]	0.0108206	0.0925573	20	6	4.94975	25.069	4.0368	0.161028		0.188277	0.772859	24	4	2.12132	30.0278	2.4697	0.0822471		0.000146575	0.00348617	24	4	4.94975	24.3056	7.58081	0.311896
ENSMUSG00000073889	Il11ra1	interleukin 11 receptor, alpha chain 1 [Source:MGI Symbol;Acc:MGI:107426]	1.64476e-08	1.02112e-06	24	2	254.799	820.212	280.022	0.341402		0.160745	0.681457	20	4	48.656	944.526	168.786	0.178699		5.31718e-08	5.89526e-06	24	4	168.638	672.576	116.537	0.17327
ENSMUSG00000074001	Klhl40	kelch-like 40 [Source:MGI Symbol;Acc:MGI:1919580]	0.0259501	0.194085	24	2	3.0547	5.11361	3.14466	0.614959		0.765296	1	20	6	1.41421	5.21289	2.51543	0.482542		0.00231482	0.0323517	24	2	2.12132	2.97389	2.77369	0.93268
ENSMUSG00000074165	Zfp788	zinc finger protein 788 [Source:MGI Symbol;Acc:MGI:1914857]	0.000491995	0.00659473	24	2	35.3553	163.222	46.0182	0.281936		0.27548	1	24	20	4.94975	185.306	11.5201	0.0621682		0.0363825	0.279317	20	8	14.8492	151.582	13.1772	0.0869312
ENSMUSG00000074415	Mir100hg	Mir100 Mirlet7a-2 Mir125b-1 cluster host gene [Source:MGI Symbol;Acc:MGI:1920394]	3.24271e-06	9.00104e-05	24	2	38.2227	138.49	50.4933	0.3646		0.0790645	0.385263	24	18	43.8406	173.904	2.33697	0.0134382		0.0148517	0.139963	20	18	18.3848	108.318	20.7597	0.191655
ENSMUSG00000074628	Tldc2	TBC/LysM associated domain containing 2 [Source:MGI Symbol;Acc:MGI:2686178]	7.51115e-08	3.66618e-06	24	12	53.033	157.528	54.1571	0.343794		0.265595	1	20	18	17.6777	127.117	12.5203	0.0984938		0.00261329	0.0355797	20	10	17.6777	198.898	25.7184	0.129304
ENSMUSG00000074637	Sox2	SRY (sex determining region Y)-box 2 [Source:MGI Symbol;Acc:MGI:98364]	0.000644796	0.00832535	24	2	14.1421	32	17.3884	0.543388		1	1	20	10	8.48528	33.4468	0.180621	0.00540025		0.0482011	0.3457	24	2	6.36396	23.0556	7.3499	0.318791
ENSMUSG00000074643	Cpne1	copine I [Source:MGI Symbol;Acc:MGI:2386621]	0.000146575	0.00230896	20	6	91.8249	401.977	91.23	0.226953		1	1	20	6	46.7468	439.212	28.5307	0.0649587		0.0246724	0.20852	24	4	70.2281	387.089	28.7817	0.0743543
ENSMUSG00000074682	Zcchc3	zinc finger, CCHC domain containing 3 [Source:MGI Symbol;Acc:MGI:1915167]	2.82951e-09	2.41994e-07	24	4	28.9914	88.5	32.8359	0.371027		1	1	24	18	5.65685	85.7222	5.04049	0.0588003		0.000687933	0.0121211	24	2	11.3137	65.3056	14.4479	0.221236
ENSMUSG00000074793	Hspa12b	heat shock protein 12B [Source:MGI Symbol;Acc:MGI:1919880]	0.000347524	0.00484877	24	4	24.5967	134.648	28.3653	0.210663		0.167393	0.70541	20	6	8.44993	145.086	11.0289	0.0760161		0.000458454	0.00878226	24	2	9.19239	98.67	12.5364	0.127053
ENSMUSG00000074899	Sptbn5	spectrin beta, non-erythrocytic 5 [Source:MGI Symbol;Acc:MGI:2685200]	0.00871612	0.0769274	24	6	2.86201	8.34306	3.27145	0.392117		0.892615	1	0	NaN	0	6.13	NA	NA		0.000525536	0.00974847	24	20	4.72701	7.34861	3.88733	0.528988
ENSMUSG00000075012	Fjx1	four jointed box 1 [Source:MGI Symbol;Acc:MGI:1341907]	1.59578e-05	0.000349708	24	2	53.033	130.194	57.8114	0.444039		0.330854	1	24	18	18.0312	114.833	3.23486	0.02817		0.0120376	0.118649	24	2	19.4454	104.306	26.1336	0.250548
ENSMUSG00000075031	H2bc3	H2B clustered histone 3 [Source:MGI Symbol;Acc:MGI:2448377]	0.0164715	0.132123	24	6	1.55033	3.66278	1.24512	0.33994		0.409177	1	24	8	1.42482	5.42472	0.853659	0.157365		0.0259501	0.217763	24	6	1.46725	3.69083	1.18204	0.320264
ENSMUSG00000075289	Carns1	carnosine synthase 1 [Source:MGI Symbol;Acc:MGI:2147595]	0.00217392	0.0236106	24	4	13.4598	66.5939	26.0826	0.391667		1	1	20	8	13.23	71.9733	5.79092	0.0804593		0.000785586	0.0135293	24	2	8.42695	49.7319	8.90642	0.179089
ENSMUSG00000075316	Scn9a	sodium channel, voltage-gated, type IX, alpha [Source:MGI Symbol;Acc:MGI:107636]	2.37082e-08	1.40137e-06	24	4	24.0416	62.9711	28.2055	0.447911		0.839925	1	24	18	18.5616	46.8333	1.62168	0.0346265		0.00528308	0.0621894	20	2	7.77817	36.3886	10.8362	0.29779
ENSMUSG00000075318	Scn2a	sodium channel, voltage-gated, type II, alpha [Source:MGI Symbol;Acc:MGI:98248]	6.152e-06	0.000156323	24	4	10.3238	27.2833	7.00657	0.256808		0.394934	1	20	6	2.82843	23.2421	5.13259	0.220831		0.00102062	0.0166101	20	4	7.07107	18.2559	8.09416	0.443372
ENSMUSG00000075478	Slitrk1	SLIT and NTRK-like family, member 1 [Source:MGI Symbol;Acc:MGI:2679446]	1.04325e-05	0.000245112	24	4	9.19239	35	15.2374	0.435354		1	1	20	10	6.36396	32.247	2.68445	0.0832464		0.034723	0.270625	20	6	4.94975	25.9263	6.12018	0.23606
ENSMUSG00000075590	Nrbp2	nuclear receptor binding protein 2 [Source:MGI Symbol;Acc:MGI:2385017]	6.99594e-11	1.40369e-08	24	2	239.709	926.972	251.153	0.270939		0.286008	1	24	14	12.5511	1077.75	27.5826	0.0255928		0.00231482	0.0323517	20	0	202.94	787.142	125.636	0.15961
ENSMUSG00000075707	Dio3	deiodinase, iodothyronine type III [Source:MGI Symbol;Acc:MGI:1306782]	0.0182495	0.144269	24	6	2.12132	7	1.19432	0.170618		1	1	20	16	1.41421	6.80774	1.03631	0.152225		0.00204807	0.0292583	24	10	1.41421	4.69444	3.89711	0.830155
ENSMUSG00000076571	Igkv5-37	immunoglobulin kappa variable 5-37 [Source:MGI Symbol;Acc:MGI:2686256]	0.00149757	0.0171515	24	12	1.41421	1.5	2.02778	1.35185		1	1	0	NaN	0	0	NA	NA		0.0272278	0.224361	20	16	1.41421	1.61905	2.00331	1.23734
ENSMUSG00000076580	Igkv8-27	immunoglobulin kappa chain variable 8-27 [Source:MGI Symbol;Acc:MGI:4439868]	0.00192222	0.0212794	20	6	25.4558	36.9798	34.7301	0.939164		0.555081	1	24	6	16.3625	33.5789	1.3302	0.0396141		0.00140853	0.0216186	24	6	18.3848	32.0033	1.64219	0.0513132
ENSMUSG00000076591	Igkv8-16	immunoglobulin kappa variable 8-16 [Source:MGI Symbol;Acc:MGI:1330843]	6.4326e-10	8.03881e-08	20	10	7.07107	10.9764	11.1333	1.0143		0.612707	1	0	NaN	0	1.5	NA	NA		0.000687933	0.0121211	20	18	4.24264	2.63009	2.87936	1.09477
ENSMUSG00000076612	Ighg2c	immunoglobulin heavy constant gamma 2C [Source:MGI Symbol;Acc:MGI:2686979]	1.40744e-11	4.80069e-09	20	8	909.17	2053.78	719.091	0.350131		0.0505206	0.267802	24	0	786.2	2404.3	775.432	0.322519		0.0330636	0.260068	24	10	391.196	1723.26	87.8958	0.0510055
ENSMUSG00000076655	Ighv4-1	immunoglobulin heavy variable 4-1 [Source:MGI Symbol;Acc:MGI:4439536]	0.0330636	0.236169	20	10	5.65685	35.7122	14.4399	0.404342		0.203506	0.823424	20	18	7.77817	13.4196	5.33467	0.397529		2.76508e-07	2.16964e-05	24	4	45.9619	44.3333	23.7626	0.535999
ENSMUSG00000078161	Erich3	glutamate rich 3 [Source:MGI Symbol;Acc:MGI:1919095]	1.1707e-07	5.35366e-06	24	4	12.3744	40.9444	21.8687	0.534106		0.394934	1	24	20	2.12132	36.2222	5.32567	0.147028		5.60365e-06	0.000247474	24	2	9.19239	27.5	12.7611	0.464041
ENSMUSG00000078350	Smim1	small integral membrane protein 1 [Source:MGI Symbol;Acc:MGI:1916109]	2.17389e-09	1.96042e-07	24	4	30.0556	117.276	46.2132	0.394053		0.368073	1	24	20	4.3876	116.555	6.4709	0.0555181		0.00558394	0.0649399	24	2	9.26663	93.87	18.1308	0.193148
ENSMUSG00000078580	E430018J23Rik	RIKEN cDNA E430018J23 gene [Source:MGI Symbol;Acc:MGI:2141981]	0.000146575	0.00230896	20	6	40.5667	164.175	44.558	0.271406		0.211644	0.851128	20	4	13.3855	182.351	18.6262	0.102145		0.0272278	0.224361	24	4	27.9572	172.33	13.3751	0.0776131
ENSMUSG00000078591	Hs3st4	heparan sulfate (glucosamine) 3-O-sulfotransferase 4 [Source:MGI Symbol;Acc:MGI:1333792]	0.0286232	0.210121	24	2	4.24264	22.1667	4.74899	0.21424		1	1	20	16	3.53553	18.7861	3.61383	0.192367		0.00558394	0.0649399	24	6	4.94975	15.7222	3.71032	0.235992
ENSMUSG00000078695	Cisd3	CDGSH iron sulfur domain 3 [Source:MGI Symbol;Acc:MGI:101788]	0.0246724	0.185727	20	12	257.705	3120.34	396.181	0.126967		0.255711	0.990556	24	8	142.768	3121.53	41.7485	0.0133744		3.10105e-05	0.000993466	20	14	213.787	3505.71	744.191	0.21228
ENSMUSG00000078721	Fam205a1	family with sequence similarity 205, member A1 [Source:MGI Symbol;Acc:MGI:3651059]	0.0108206	0.0925573	24	4	2.37941	4.8075	3.20545	0.666761		0.0505206	0.267802	20	4	2.94156	6.80086	4.89126	0.719212		4.651e-05	0.00139882	24	6	3.23855	3.38972	4.17741	1.23238
ENSMUSG00000078861	Zfp931	zinc finger protein 931 [Source:MGI Symbol;Acc:MGI:2441662]	0.00312286	0.0321181	20	4	13.428	86.975	17.1083	0.196703		0.219783	0.87614	20	0	8.20244	110.774	9.69034	0.0874789		4.67811e-06	0.0002141	24	4	24.7947	93.1975	22.2001	0.238204
ENSMUSG00000078862	Gm14326	predicted gene 14326 [Source:MGI Symbol;Acc:MGI:3709298]	0.000227086	0.00335742	24	2	125.614	432.158	135.041	0.31248		0.237165	0.931283	20	4	10.8824	458.486	81.3799	0.177497		6.67171e-08	6.99576e-06	24	4	78.3262	339.68	57.4269	0.169062
ENSMUSG00000078867	Gm14418	predicted gene 14418 [Source:MGI Symbol;Acc:MGI:3702408]	0.0133777	0.110643	24	4	6.08996	30.7481	5.73917	0.186651		0.131387	0.581395	24	22	2.80721	38.7247	6.60633	0.170597		0.0482011	0.3457	24	2	5.09117	27.7714	6.41496	0.230992
ENSMUSG00000078877	Gm14295	predicted gene 14295 [Source:MGI Symbol;Acc:MGI:3709624]	0.00217392	0.0236106	24	2	42.7764	106.604	46.9776	0.440674		1	1	20	8	18.9575	94.8586	5.19935	0.0548116		0.000399415	0.00784835	24	2	16.3324	70.4067	15.4796	0.219859
ENSMUSG00000078878	Gm14305	predicted gene 14305 [Source:MGI Symbol;Acc:MGI:3709632]	0.00169767	0.0191556	24	2	39.0959	159.664	42.1997	0.264304		0.0825145	0.398126	20	2	19.7	174.957	33.5869	0.191973		0.00131949	0.020507	24	2	13.6737	133.193	6.7366	0.0505777
ENSMUSG00000078879	Zfp973	zinc finger protein 973 [Source:MGI Symbol;Acc:MGI:3615331]	1.14367e-06	3.68633e-05	24	2	117.613	405.856	147.215	0.362726		0.0692291	0.344991	20	2	31.5865	504.828	49.5568	0.0981657		0.00625152	0.0710368	24	4	74.0641	389.823	25.4309	0.065237
ENSMUSG00000079157	Nalf1	NALCN channel auxiliary factor 1 [Source:MGI Symbol;Acc:MGI:2142765]	4.62307e-07	1.67546e-05	24	2	82.3779	140.519	93.6738	0.666628		0.718774	1	24	22	9.89949	115.083	26.7987	0.232863		5.14088e-06	0.00023289	24	4	30.5824	87.3142	24.8138	0.284189
ENSMUSG00000079165	Sap25	sin3 associated polypeptide [Source:MGI Symbol;Acc:MGI:3802945]	0.00131949	0.0153916	24	4	20.4778	59.1481	0.656338	0.0110965		0.237165	0.931283	24	12	14.006	74.4522	11.9528	0.160544		5.02002e-05	0.00148516	20	16	18.4696	60.3918	31.0682	0.514443
ENSMUSG00000079243	Xirp1	xin actin-binding repeat containing 1 [Source:MGI Symbol;Acc:MGI:1333878]	0.000428934	0.00583991	24	2	4.24264	8.69444	3.10467	0.357087		0.0553563	0.288219	24	22	2.82843	9.66667	2.79053	0.288675		0.00471135	0.0568441	24	4	2.82843	5.86111	1.32071	0.225334
ENSMUSG00000079355	Ackr4	atypical chemokine receptor 4 [Source:MGI Symbol;Acc:MGI:2181676]	0.00169767	0.0191556	24	4	77.8348	351.164	93.5988	0.266539		0.126	0.561804	20	8	94.1654	333.777	29.2117	0.0875186		4.1676e-10	1.21438e-07	20	8	111.398	309.265	99.9194	0.323087
ENSMUSG00000079480	Pin4	peptidyl-prolyl cis/trans isomerase, NIMA-interacting, 4 (parvulin) [Source:MGI Symbol;Acc:MGI:1916963]	0.000458454	0.00618662	24	4	56.1407	536.394	120.597	0.224829		0.42342	1	24	2	67.481	555.778	6.1886	0.011135		0.0399966	0.301396	24	8	69.7508	609.487	80.035	0.131315
ENSMUSG00000079484	Phyhd1	phytanoyl-CoA dioxygenase domain containing 1 [Source:MGI Symbol;Acc:MGI:3612860]	0.000108707	0.00178116	24	2	33.4073	105.39	33.4932	0.317803		0.318943	1	20	2	9.8005	100.841	19.3917	0.1923		0.00312286	0.0409966	24	2	16.3518	81.7219	15.5346	0.190091
ENSMUSG00000079491	H2-T10	histocompatibility 2, T region locus 10 [Source:MGI Symbol;Acc:MGI:95942]	0.0108206	0.0925573	20	10	7.27613	84.2326	8.78756	0.104325		1	1	20	0	15.9735	95.4751	2.86267	0.0299834		0.00016984	0.00393461	20	18	39.0323	100.136	48.4794	0.484134
ENSMUSG00000079494	Nat8f5	N-acetyltransferase 8 (GCN5-related) family member 5 [Source:MGI Symbol;Acc:MGI:1916299]	1.14367e-06	3.68633e-05	24	12	4.94975	5.75	5.99138	1.04198		0.0605989	0.310332	24	14	1.41421	5.38889	2.34053	0.434326		0.0114291	0.114244	24	12	2.82843	5.83333	3.86973	0.663383
ENSMUSG00000079523	Tmsb10	thymosin, beta 10 [Source:MGI Symbol;Acc:MGI:109146]	0.0399966	0.276925	24	14	925.509	11442.6	635.01	0.0554952		0.718774	1	20	0	2210.88	11815.6	1138.91	0.0963903		0.0272278	0.224361	20	14	260.781	14308.2	3015.83	0.210776
ENSMUSG00000079610	Ankrd39	ankyrin repeat domain 39 [Source:MGI Symbol;Acc:MGI:1914816]	0.00871612	0.0769274	20	6	9.34088	79.0346	12.0035	0.151877		0.27548	1	20	6	18.7666	84.5114	11.6927	0.138357		0.00277085	0.0371407	20	4	17.0554	74.0128	21.4379	0.289652
ENSMUSG00000079658	Eloc	elongin C [Source:MGI Symbol;Acc:MGI:1915173]	2.03828e-06	6.05181e-05	24	2	161.592	884.426	219.045	0.247669		1	1	20	2	89.1662	943.335	20.6783	0.0219205		0.00625152	0.0710368	24	8	121.976	960.691	97.2533	0.101233
ENSMUSG00000079669	Gm17396	predicted gene, 17396 [Source:MGI Symbol;Acc:MGI:4937030]	0.000262043	0.00379586	24	2	8.48528	24.8997	10.6037	0.425857		1	1	20	10	5.43765	27.7719	1.16996	0.0421273		0.00740088	0.0817268	24	2	4.24264	20.6783	5.84845	0.28283
ENSMUSG00000081406	Rps6-ps4	ribosomal protein S6, pseudogene 4 [Source:MGI Symbol;Acc:MGI:3650907]	2.82951e-09	2.41994e-07	20	18	914.756	4350.21	840.99	0.193322		0.318943	1	0	NaN	0	5992.31	NA	NA		0.0439282	0.322801	20	16	899.942	5634.09	1348.92	0.23942
ENSMUSG00000084796	Mir142hg	Mir142 host gene (non-protein coding) [Source:MGI Symbol;Acc:MGI:1925841]	0.0141147	0.11606	24	14	5.65685	44.4194	3.30165	0.074329		0.718774	1	20	0	11.3137	57.8311	6.73997	0.116546		0.00277085	0.0371407	20	16	28.9914	61.351	46.2508	0.753872
ENSMUSG00000084797	Gm14321	predicted gene 14321 [Source:MGI Symbol;Acc:MGI:3701951]	8.67887e-05	0.00147538	24	6	6.57256	17.5478	4.6235	0.263481		0.814221	1	20	10	1.41421	21.9236	1.02992	0.0469779		0.00073676	0.0128564	20	2	3.53553	15.9775	5.12727	0.320904
ENSMUSG00000084842	Pabpc1l2b	poly(A) binding protein, cytoplasmic 1-like 2B [Source:MGI Symbol;Acc:MGI:3644774]	9.39566e-07	3.12933e-05	24	4	10.5359	16.6286	11.1881	0.672823		0.409177	1	20	4	1.35057	14.3683	5.43749	0.378437		2.03828e-06	0.000110978	20	4	8.42871	13.2762	10.3476	0.77941
ENSMUSG00000084862	Gm16278	predicted gene 16278 [Source:MGI Symbol;Acc:MGI:3826602]	0.00419687	0.0413948	20	6	5.72756	23.9345	6.06803	0.253527		0.0553563	0.288219	24	4	5.35987	28.0183	4.66732	0.166581		0.00528308	0.0621894	24	4	7.01803	24.0003	6.97008	0.290416
ENSMUSG00000084957	Bbip1	BBSome interacting protein 1 [Source:MGI Symbol;Acc:MGI:1913610]	2.69231e-06	7.63404e-05	20	4	72.2451	454.891	92.0931	0.202451		0.086239	0.414133	24	2	46.9377	503.343	7.92003	0.0157348		0.0133777	0.129114	24	8	33.5522	535.778	29.1662	0.0544372
ENSMUSG00000085042	Abhd11os	abhydrolase domain containing 11, opposite strand [Source:MGI Symbol;Acc:MGI:1917062]	0.0300186	0.217691	20	8	314.896	2086.3	237.073	0.113633		0.919602	1	24	2	148.956	2000.23	94.8834	0.0474361		0.0246724	0.20852	20	8	620.02	2609.37	601.059	0.230346
ENSMUSG00000085069	Prdm16os	Prdm16 opposite strand transcript [Source:MGI Symbol;Acc:MGI:3651882]	2.0602e-05	0.000434095	24	4	7.07107	18.9167	5.31061	0.280737		0.0528402	0.277209	20	0	4.24264	21.8277	4.03381	0.184803		0.00159762	0.0239193	24	0	4.24264	13.5	5.43199	0.40237
ENSMUSG00000085385	Snhg17	small nucleolar RNA host gene 17 [Source:MGI Symbol;Acc:MGI:1915358]	0.0286232	0.210121	24	8	15.2028	156.997	23.1924	0.147725		0.381504	1	20	10	6.85894	236.803	30.5636	0.129068		0.0259501	0.217763	20	18	30.4056	168.235	38.5844	0.229348
ENSMUSG00000085389	1700003M07Rik	RIKEN cDNA 1700003M07 gene [Source:MGI Symbol;Acc:MGI:1919475]	0.000262043	0.00379586	24	4	4.24264	12.5625	4.78725	0.381074		1	1	20	8	1.41421	11.4125	0.325833	0.0285504		0.00528308	0.0621894	24	4	2.82843	8.83278	3.05894	0.346317
ENSMUSG00000085395	Gm13056	predicted gene 13056 [Source:MGI Symbol;Acc:MGI:3650725]	0.00149757	0.0171515	20	4	5.65685	17.1065	7.64033	0.446633		0.42342	1	24	2	3.88909	12.0833	2.95751	0.244759		0.00180994	0.0264761	20	6	6.36396	16.668	7.57713	0.454591
ENSMUSG00000085584	Rtl9	retrotransposon Gag like 9 [Source:MGI Symbol;Acc:MGI:2685231]	0.0259501	0.194085	24	2	1.41421	2.41667	1.93865	0.802201		0.286008	1	24	22	0.707107	1.05556	0.673575	0.638124		0.0460646	0.33565	20	4	0.707107	1.20158	0.940072	0.782361
ENSMUSG00000085743	8430419K02Rik	RIKEN cDNA 8430419K02 gene [Source:MGI Symbol;Acc:MGI:1921768]	0.00971662	0.08451	24	2	4.94975	9.08333	5.66596	0.623775		0.892615	1	0	NaN	0	5.5	NA	NA		0.000840783	0.0143267	24	2	2.82843	4.38889	3.24618	0.739636
ENSMUSG00000086003	B230206L02Rik	RIKEN cDNA B230206L02 gene [Source:MGI Symbol;Acc:MGI:1924598]	0.0192243	0.151069	20	6	2.82843	17.404	4.60791	0.264762		0.296536	1	20	4	2.82843	22.6987	3.15349	0.138928		0.0259501	0.217763	20	8	4.24264	23.4738	4.33789	0.184797
ENSMUSG00000086350	B230369F24Rik	RIKEN cDNA B230369F24 gene [Source:MGI Symbol;Acc:MGI:2443392]	0.00102062	0.0123708	24	4	7.19835	48.1622	7.89207	0.163864		0.203506	0.823424	24	4	3.28981	48.9236	6.42008	0.131227		0.0272278	0.224361	20	4	8.65499	42.6379	8.59954	0.201687
ENSMUSG00000086429	Gt(ROSA)26Sor	gene trap ROSA 26, Philippe Soriano [Source:MGI Symbol;Acc:MGI:104735]	0.0246724	0.185727	20	8	58.1807	464.042	45.4208	0.0978807		1	1	24	18	26.6332	577.889	24.9302	0.0431402		0.0148517	0.139963	20	14	16.8786	581.347	51.2929	0.0882312
ENSMUSG00000086474	9130204K15Rik	RIKEN cDNA 9130204K15 gene [Source:MGI Symbol;Acc:MGI:2441733]	1.80747e-07	7.57829e-06	24	16	25.8943	86.2392	68.2911	0.79188		0.839925	1	0	NaN	0	21.18	NA	NA		0.000324749	0.00666815	24	16	39.2656	53.6936	61.4581	1.14461
ENSMUSG00000086539	Gm16759	predicted gene, 16759 [Source:MGI Symbol;Acc:MGI:4439683]	0.0482011	0.323531	20	0	9.14996	14.8722	7.56353	0.508568		0.174041	0.725672	20	18	10.6632	14.6979	8.69881	0.59184		0.000525536	0.00974847	20	0	9.92778	14.1008	9.00851	0.638865
ENSMUSG00000086564	Cd101	CD101 antigen [Source:MGI Symbol;Acc:MGI:2685862]	0.0363825	0.255781	24	8	2.12132	9.83333	2.97318	0.302357		0.0979977	0.458377	20	18	2.82843	10.2094	2.77313	0.271625		0.0482011	0.3457	20	18	5.65685	11.3556	4.36744	0.384608
ENSMUSG00000086610	Gm15408	predicted gene 15408 [Source:MGI Symbol;Acc:MGI:3705101]	0.00102062	0.0123708	20	6	4.24264	12.4121	4.76607	0.383985		0.148339	0.639048	20	4	2.82843	12.2293	2.55955	0.209297		0.000211804	0.00472191	20	4	4.24264	11.898	6.83508	0.574474
ENSMUSG00000086918	4930429F24Rik	RIKEN cDNA 4930429F24 gene [Source:MGI Symbol;Acc:MGI:1921883]	1.27074e-09	1.30879e-07	24	4	13.435	30.6389	20.0177	0.653342		0.086239	0.414133	24	22	2.47487	25.5556	4.95559	0.193914		0.0010909	0.0176007	24	4	5.65685	20.75	7.24747	0.349276
ENSMUSG00000087153	Gm6483	predicted gene 6483 [Source:MGI Symbol;Acc:MGI:3644574]	0.0482011	0.323531	24	18	2.04177	6.05472	1.08182	0.178674		0.947912	1	24	16	0.979343	6.34611	3.54649	0.558845		0.0156616	0.14624	20	18	2.26274	6.8208	2.49301	0.365501
ENSMUSG00000087221	BC037032	cDNA Sequence BC037032 [Source:MGI Symbol;Acc:MGI:3040924]	0.000644796	0.00832535	24	6	4.24264	11.635	3.05127	0.262249		1	1	20	0	2.12132	8.9606	1.15976	0.129429		0.0363825	0.279317	24	0	2.12132	9.50722	2.96997	0.312391
ENSMUSG00000087231	E230016M11Rik	RIKEN cDNA E230016M11 gene [Source:MGI Symbol;Acc:MGI:2443524]	0.00498223	0.0477599	20	6	5.2538	21.9297	6.55286	0.298812		1	1	20	6	4.84368	27.6378	6.61738	0.239433		0.0439282	0.322801	20	0	4.21436	21.3343	4.29102	0.201133
ENSMUSG00000087242	C78197	expressed sequence C78197 [Source:MGI Symbol;Acc:MGI:2144636]	0.00444048	0.0432749	24	2	3.53553	7.61111	4.33013	0.568922		0.286008	1	20	6	1.41421	5.81285	1.75968	0.302722		0.00180994	0.0264761	24	4	2.12132	5.97222	3.21717	0.538689
ENSMUSG00000087249	Gm16062	predicted gene 16062 [Source:MGI Symbol;Acc:MGI:3802162]	0.00245572	0.026229	24	4	5.62503	21.1036	6.1073	0.289396		0.106655	0.491068	24	10	4.0199	30.1294	5.80045	0.192518		0.00180994	0.0264761	24	10	7.97793	19.4528	6.83438	0.351332
ENSMUSG00000087403	Kantr	Kdm5c adjacent non-coding transcript [Source:MGI Symbol;Acc:MGI:1920247]	0.000158207	0.00247473	24	4	13.435	66.6667	18.0859	0.271288		0.839925	1	24	20	2.12132	75.5833	3.38314	0.0447604		0.000563598	0.0103749	20	4	9.89949	58.3558	11.9696	0.205114
ENSMUSG00000087433	Gm14167	predicted gene 14167 [Source:MGI Symbol;Acc:MGI:3651481]	0.00699136	0.0638427	24	4	4.94975	18.6719	5.45013	0.291889		0.65359	1	20	6	2.82843	14.9309	2.78443	0.186488		0.000282008	0.00596808	20	4	4.24264	16.2668	9.92104	0.609895
ENSMUSG00000087579	Hectd2os	Hectd2, opposite strand [Source:MGI Symbol;Acc:MGI:1919243]	0.00180994	0.0202961	24	2	13.9406	35.6575	16.9971	0.476676		1	1	20	8	11.9006	41.622	4.16157	0.099985		0.00740088	0.0817268	24	6	6.45235	32.1794	5.97725	0.185747
ENSMUSG00000087620	5330434G04Rik	RIKEN cDNA 5330434G04 gene [Source:MGI Symbol;Acc:MGI:1925519]	1.03214e-06	3.35291e-05	24	4	2.82843	6.58333	4.62879	0.703107		0.976222	1	24	22	0.707107	6.19444	2.35751	0.380585		0.00444048	0.0539576	24	6	1.41421	4.05556	1.66413	0.410333
ENSMUSG00000087642	Ighe	Immunoglobulin heavy constant epsilon [Source:MGI Symbol;Acc:MGI:2685746]	0.0156616	0.126943	20	2	1.41421	7.42069	5.12045	0.690023		0.485557	1	20	6	1.41421	2.66933	1.13031	0.423442		0.00625152	0.0710368	24	2	2.82843	4.94444	1.74903	0.353737
ENSMUSG00000087644	Gm14703	predicted gene 14703 [Source:MGI Symbol;Acc:MGI:3705165]	0.00277085	0.0289393	20	6	0.954594	2.69379	1.75644	0.652031		1	1	20	0	0.72832	2.31579	0.293579	0.126772		0.00245572	0.0336955	24	4	1.00056	2.11222	2.03025	0.961193
ENSMUSG00000087670	9530036M11Rik	RIKEN cDNA 9530036M11 gene [Source:MGI Symbol;Acc:MGI:1925866]	2.43227e-05	0.000499248	24	2	7.07107	13.0278	7.84517	0.602188		1	1	24	18	4.24264	13.0278	0.212261	0.016293		0.000525536	0.00974847	20	0	3.53553	8.08145	4.67794	0.578848
ENSMUSG00000089715	Cbx6	chromobox 6 [Source:MGI Symbol;Acc:MGI:3512628]	0.00871612	0.0769274	24	4	106.671	1328.86	337.325	0.253845		1	1	20	10	189.618	1474.09	23.245	0.015769		3.64682e-05	0.00113386	24	4	229.979	1097.27	114.884	0.1047
ENSMUSG00000089716	Gm6264	predicted gene 6264 [Source:MGI Symbol;Acc:MGI:3779580]	0.000785586	0.00985995	20	6	11.1157	39.3001	14.084	0.35837		0.0578723	0.297974	24	4	5.68867	47.7872	14.2394	0.297976		0.00871612	0.0924987	20	16	18.8303	47.7504	26.4952	0.554869
ENSMUSG00000089722	Cd300ld5	CD300 molecule like family member D5 [Source:MGI Symbol;Acc:MGI:3702661]	0.000785586	0.00985995	20	6	23.7305	148.619	29.766	0.200285		0.0756145	0.370226	20	0	38.3676	145	24.5777	0.169501		0.0300186	0.241356	24	8	8.20951	142.036	9.60663	0.0676354
ENSMUSG00000089945	Pakap	paralemmin A kinase anchor protein [Source:MGI Symbol;Acc:MGI:5141924]	0.00016984	0.00262272	20	4	116.651	397.934	105.025	0.263926		1	1	20	0	88.2823	440.934	23.8683	0.0541312		0.00131949	0.020507	20	4	98.7757	390.295	107.828	0.276272
ENSMUSG00000090071	Cdk5r2	cyclin-dependent kinase 5, regulatory subunit 2 (p39) [Source:MGI Symbol;Acc:MGI:1330828]	0.00060166	0.00782589	24	2	19.799	91.1667	29.3401	0.32183		0.203506	0.823424	20	8	16.9706	90.5509	12.3263	0.136126		0.0399966	0.301396	24	4	14.8492	65.1944	20.6641	0.316962
ENSMUSG00000090101	Snhg9	small nucleolar RNA host gene 9 [Source:MGI Symbol;Acc:MGI:1920724]	0.0078104	0.0699666	24	4	1.41421	4.19444	0.315657	0.0752559		0.0505206	0.267802	20	10	1.41421	3.87552	1.25312	0.323341		0.0315411	0.251851	24	6	1.41421	3.5	1.65564	0.473039
ENSMUSG00000090129	Olfr287	olfactory receptor 287 [Source:MGI Symbol;Acc:MGI:3030121]	0.0419624	0.28864	20	10	0.707107	1.84181	1.21753	0.66105		0.342766	1	20	0	0.707107	1.12144	0.438019	0.390586		0.0286232	0.233668	24	8	0.707107	1.42917	1.20262	0.841487
ENSMUSG00000090231	Cfb	complement factor B [Source:MGI Symbol;Acc:MGI:105975]	0.0201992	0.157049	24	12	581.153	1531.54	400.063	0.261217		0.27548	1	20	18	479.92	1601.2	278.337	0.173831		0.0399966	0.301396	20	18	630.789	1786.52	561.819	0.314477
ENSMUSG00000090272	Mndal	myeloid nuclear differentiation antigen like [Source:MGI Symbol;Acc:MGI:3780953]	0.00159762	0.0181896	20	6	21.9557	129.438	20.26	0.156524		1	1	20	2	17.3736	160.868	1.8118	0.0112626		0.000785586	0.0135293	20	18	54.5038	148.611	66.3384	0.446389
ENSMUSG00000090273	Prr22	proline rich 22 [Source:MGI Symbol;Acc:MGI:2685392]	0.0381896	0.266867	24	4	2.82843	8.5	4.23232	0.49792		0.126	0.561804	24	8	1.41421	9.63889	2.65134	0.275067		0.0192243	0.172427	20	18	2.82843	6.65922	2.32137	0.348594
ENSMUSG00000090291	Lrrc10b	leucine rich repeat containing 10B [Source:MGI Symbol;Acc:MGI:2685551]	0.000958301	0.011748	24	10	7.77817	26.0833	11.6432	0.446386		0.296536	1	24	12	3.53553	19.25	4.87644	0.253321		0.0164715	0.151629	24	18	4.24264	18.8889	1.54243	0.0816581
ENSMUSG00000090534	Gm4675	predicted gene 4675 [Source:MGI Symbol;Acc:MGI:3782856]	0.0078104	0.0699666	20	6	5.26087	18.5098	5.9778	0.322953		0.174041	0.725672	24	4	4.46184	20.0786	2.76359	0.137638		0.0114291	0.114244	24	2	4.46184	21.4756	5.03512	0.234458
ENSMUSG00000090622	A930033H14Rik	RIKEN cDNA A930033H14 gene [Source:MGI Symbol;Acc:MGI:2444562]	0.00180994	0.0202961	24	4	3.88909	15.5	6.60606	0.426197		0.519357	1	20	8	2.12132	14.8788	2.3976	0.161142		0.000491995	0.00932314	20	4	4.24264	10.3677	5.26615	0.507939
ENSMUSG00000091002	Tcerg1l	transcription elongation regulator 1-like [Source:MGI Symbol;Acc:MGI:1917821]	0.00558394	0.0525719	20	4	2.82843	7.34436	4.1006	0.558333		0.181159	0.750655	20	4	0.707107	8.81048	3.14054	0.356455		0.0173605	0.15898	24	0	1.41421	5.38889	2.14559	0.398151
ENSMUSG00000091177	Gm15494	predicted gene 15494 [Source:MGI Symbol;Acc:MGI:3782940]	0.00217392	0.0236106	20	6	186.832	350.336	181.13	0.517019		1	1	20	18	85.963	332.68	14.931	0.0448812		0.0120376	0.118649	20	4	71.6936	358.245	97.5941	0.272423
ENSMUSG00000091243	Vgll3	vestigial like family member 3 [Source:MGI Symbol;Acc:MGI:1920819]	5.31718e-08	2.7261e-06	24	4	41.7193	122.306	60.0859	0.491277		1	1	24	0	13.0815	125.389	25.9952	0.207317		1.68445e-06	9.44628e-05	24	4	19.799	80.7033	34.3889	0.426115
ENSMUSG00000091475	Cerox1	cytoplasmic endogenous regulator of oxidative phosphorylation 1 [Source:MGI Symbol;Acc:MGI:1920084]	0.0182495	0.144269	24	4	4.3381	36.4675	11.7907	0.323322		0.742035	1	20	8	9.89949	43.1212	4.26486	0.098904		0.00662144	0.0746551	24	4	4.24264	27.9842	5.70354	0.203813
ENSMUSG00000091994	E130317F20Rik	RIKEN cDNA E130317F20 gene [Source:MGI Symbol;Acc:MGI:3041202]	0.00558394	0.0525719	20	6	7.77817	30.8006	9.20189	0.298757		0.219783	0.87614	20	4	5.66393	30.3195	8.08841	0.266772		0.00740088	0.0817268	20	4	6.36396	26.0566	10.2857	0.394744
ENSMUSG00000092008	Cyp2c69	cytochrome P450, family 2, subfamily c, polypeptide 69 [Source:MGI Symbol;Acc:MGI:3721049]	0.00060166	0.00782589	24	16	8.86358	27.1864	7.67732	0.282396		0.086239	0.414133	20	18	17.0483	39.7153	13.2937	0.334725		0.0120376	0.118649	24	6	4.16839	26.4289	2.1654	0.0819332
ENSMUSG00000092035	Peg10	paternally expressed 10 [Source:MGI Symbol;Acc:MGI:2157785]	1.1707e-07	5.35366e-06	24	2	35.3553	76.9167	42.1947	0.548577		1	1	20	10	14.8492	81.6873	0.376016	0.00460312		2.43227e-05	0.000819033	24	4	12.3744	54.6944	14.1212	0.258184
ENSMUSG00000092060	Bend4	BEN domain containing 4 [Source:MGI Symbol;Acc:MGI:3648414]	0.00245572	0.026229	24	0	4.94975	21.7303	6.33336	0.291453		0.0605989	0.310332	20	16	5.65685	25.0573	6.02244	0.240347		2.86693e-05	0.000937102	20	18	6.36396	16.5953	5.06122	0.304978
ENSMUSG00000092071	A230065N10Rik	RIKEN cDNA A230065N10 gene [Source:MGI Symbol;Acc:MGI:3642744]	0.000183182	0.00280856	24	6	5.07703	9.20944	4.07066	0.442009		0.453603	1	24	4	1.41068	7.69778	1.40884	0.183019		1.47092e-05	0.000546399	24	4	2.81428	5.14167	3.95215	0.768651
ENSMUSG00000092083	Kcnb2	potassium voltage gated channel, Shab-related subfamily, member 2 [Source:MGI Symbol;Acc:MGI:99632]	2.5017e-09	2.22832e-07	24	4	24.0416	64.9722	28.0682	0.432003		0.765296	1	24	18	18.3848	64.8889	5.31502	0.0819095		0.00131949	0.020507	20	6	12.7279	48.8163	11.5353	0.2363
ENSMUSG00000092178	Gm45351	predicted gene 45351 [Source:MGI Symbol;Acc:MGI:5791187]	7.70321e-07	2.63372e-05	20	4	18.2929	39.0858	21.8881	0.560003		0.485557	1	20	4	3.21026	39.6902	8.97172	0.226044		0.000785586	0.0135293	24	6	7.30265	32.2686	3.8582	0.119565
ENSMUSG00000092192	Dnaaf4	dynein axonemal assembly factor 4 [Source:MGI Symbol;Acc:MGI:1914935]	0.00498223	0.0477599	24	4	2.39709	7.71583	5.28485	0.684936		1	1	20	8	1.41421	7.90383	0.998752	0.126363		0.00740088	0.0817268	24	4	3.41179	6.36139	3.54258	0.556887
ENSMUSG00000093553	Gm20633	predicted gene 20633 [Source:MGI Symbol;Acc:MGI:5313080]	1.88869e-05	0.000401751	20	6	9.87828	23.9619	8.86667	0.370031		1	1	20	0	3.34462	19.0501	1.08756	0.0570891		0.00395327	0.0493295	20	4	4.95682	20.189	7.67888	0.38035
ENSMUSG00000094305	Scgb2b20	secretoglobin, family 2B, member 20 [Source:MGI Symbol;Acc:MGI:3514009]	0.00699136	0.0638427	20	14	1.41421	4.67728	1.98591	0.424586		0.355419	1	20	18	2.12132	3.78274	1.76784	0.467344		8.01605e-05	0.00213906	20	8	3.17491	5.78261	2.75314	0.476107
ENSMUSG00000094526	Gm21451	predicted gene, 21451 [Source:MGI Symbol;Acc:MGI:5434806]	2.82951e-09	2.41994e-07	24	4	46.9943	143.136	42.7221	0.298472		1	1	20	6	14.6159	169.167	12.9351	0.0764633		0.0120376	0.118649	24	4	29.7374	131.806	2.2203	0.0168452
ENSMUSG00000094786	Gm14403	predicted gene 14403 [Source:MGI Symbol;Acc:MGI:3649813]	2.63281e-05	0.000532681	24	2	23.9179	100.497	27.6341	0.274974		0.947912	1	20	2	7.87717	125.949	15.2271	0.120899		0.000196523	0.00443408	24	6	18.4944	86.2683	6.06269	0.0702771
ENSMUSG00000094796	BC147527	cDNA sequence BC147527 [Source:MGI Symbol;Acc:MGI:4840510]	0.0212671	0.16447	20	10	3.53553	10.8601	2.49407	0.229654		1	1	20	0	1.41421	12.6399	0.327406	0.0259026		0.00471135	0.0568441	20	18	12.7279	16.2447	10.134	0.623838
ENSMUSG00000094797	Igkv6-15	immunoglobulin kappa variable 6-15 [Source:MGI Symbol;Acc:MGI:1330831]	0.00373443	0.0375489	20	6	108.315	126.812	101.66	0.801655		0.111315	0.50945	24	2	5.26441	79.9472	3.02716	0.0378644		8.01605e-05	0.00213906	24	6	85.5316	111.484	9.46359	0.0848875
ENSMUSG00000094910	D430019H16Rik	RIKEN cDNA D430019H16 gene [Source:MGI Symbol;Acc:MGI:2443127]	1.73817e-10	2.83913e-08	24	4	47.0986	132.683	77.8419	0.586678		0.0662772	0.333665	20	8	22.6274	113.887	7.523	0.0660565		0.00140853	0.0216186	24	4	28.6767	89.4403	38.7612	0.433376
ENSMUSG00000094993	Igkv4-51	immunoglobulin kappa chain variable 4-51 [Source:MGI Symbol;Acc:MGI:5009829]	1.13354e-05	0.000262707	20	10	7.77817	17.3741	10.0027	0.575725		1	1	24	0	4.24264	19.1153	2.01312	0.105315		0.00444048	0.0539576	20	12	12.0208	21.1183	10.9146	0.516828
ENSMUSG00000095101	Gm13285	predicted gene 13285 [Source:MGI Symbol;Acc:MGI:3701981]	0.00180994	0.0202961	20	6	3.06177	6.94599	3.69762	0.532338		0.195891	0.799701	20	4	1.42128	6.57517	2.51007	0.38175		0.00180994	0.0264761	24	6	3.38704	5.30444	2.11602	0.398914
ENSMUSG00000095407	Tmem200c	transmembrane protein 200C [Source:MGI Symbol;Acc:MGI:3646281]	2.86693e-05	0.000573446	24	4	9.19239	39.6269	13.2459	0.334265		0.296536	1	24	22	2.12132	36.25	5.05181	0.13936		0.00169767	0.0251317	24	2	9.19239	28.9086	10.5308	0.364278
ENSMUSG00000095633	Igkv4-58	immunoglobulin kappa variable 4-58 [Source:MGI Symbol;Acc:MGI:2685923]	0.00662144	0.0610512	24	12	3.53553	10.6739	4.05898	0.380272		1	1	24	18	6.36396	18.8861	1.23683	0.0654889		0.000525536	0.00974847	20	12	13.9936	21.185	13.5224	0.638301
ENSMUSG00000095648	Gm2004	predicted gene 2004 [Source:MGI Symbol;Acc:MGI:3780174]	0.0133777	0.110643	24	2	8.64084	20.4847	7.57891	0.369979		1	1	24	18	3.51255	14.3742	1.28342	0.0892863		0.00261329	0.0355797	24	0	4.24971	8.78556	4.53833	0.516568
ENSMUSG00000095771	Igkv14-111	immunoglobulin kappa variable 14-111 [Source:MGI Symbol;Acc:MGI:4439863]	2.86693e-05	0.000573446	24	6	86.6206	156.667	95.1156	0.607121		0.136773	0.598967	20	18	50.9117	115.9	34.5245	0.297881		1.28859e-10	4.91581e-08	24	6	111.723	158.944	83.4413	0.524971
ENSMUSG00000095930	Nim1k	NIM1 serine/threonine protein kinase [Source:MGI Symbol;Acc:MGI:2442399]	0.00124033	0.0146332	24	4	7.77817	30.1667	11.5556	0.383057		0.0825145	0.398126	20	4	4.24264	28.9372	9.84825	0.340331		0.0235037	0.201581	24	4	5.3033	23.3889	4.69949	0.200929
ENSMUSG00000096074	Ighv1-72	immunoglobulin heavy variable 1-72 [Source:MGI Symbol;Acc:MGI:4439633]	0.000458454	0.00618662	0	NaN	0	156.585	NA	NA		0.0756145	0.370226	20	18	55.6564	76.1204	41.9324	0.550869		6.70035e-06	0.000286102	24	8	43.4765	121.726	45.9368	0.37738
ENSMUSG00000096146	Kcnj11	potassium inwardly rectifying channel, subfamily J, member 11 [Source:MGI Symbol;Acc:MGI:107501]	8.76357e-06	0.000211383	24	4	12.0208	43.4167	17.7071	0.40784		0.0899635	0.427277	20	2	4.94975	38.1061	10.1319	0.265887		0.00016984	0.00393461	24	4	12.0208	32.8889	13.2146	0.401797
ENSMUSG00000096546	Smlr1	small leucine-rich protein 1 [Source:MGI Symbol;Acc:MGI:1922856]	0.00921637	0.0809605	20	8	0.707107	2.16996	2.08455	0.960639		1	1	24	18	0.707107	1.52778	0.3849	0.251935		0.0108206	0.109235	24	16	0.707107	1.08333	1.31061	1.20979
ENSMUSG00000096617	Gm5559	predicted gene 5559 [Source:MGI Symbol;Acc:MGI:3779498]	0.0272278	0.201253	24	16	29.6083	196.049	63.8265	0.325563		1	1	20	0	24.7134	192.15	17.6659	0.0919384		0.00971662	0.100702	20	14	24.6073	232.473	55.4373	0.238467
ENSMUSG00000096687	Mfsd4b4	major facilitator superfamily domain containing 4B4 [Source:MGI Symbol;Acc:MGI:3035041]	0.000687933	0.00876522	20	6	12.7279	59.6603	13.1338	0.220144		1	1	20	6	9.89949	64.8584	10.061	0.155122		0.00971662	0.100702	20	4	6.36396	51.8134	10.2943	0.198681
ENSMUSG00000096878	Gm21083	predicted gene, 21083 [Source:MGI Symbol;Acc:MGI:5434438]	0.0272278	0.201253	20	8	2.79307	5.57252	2.65356	0.476186		0.368073	1	24	20	1.22329	5.15667	0.743477	0.144178		0.0246724	0.20852	20	6	2.39709	5.95614	3.06937	0.51533
ENSMUSG00000096971	4930556M19Rik	RIKEN cDNA 4930556M19 gene [Source:MGI Symbol;Acc:MGI:1922509]	0.0419624	0.28864	20	4	4.24264	20.625	5.12325	0.2484		0.167393	0.70541	20	18	4.94975	20.3619	4.3204	0.212181		0.0201992	0.178793	24	0	2.82843	20.2183	4.25251	0.210329
ENSMUSG00000097141	Gm10524	predicted gene 10524 [Source:MGI Symbol;Acc:MGI:3642791]	0.034723	0.246626	24	2	3.15723	6.40056	5.33729	0.833879		0.318943	1	24	2	2.35467	3.70722	2.59734	0.700616		0.00419687	0.0518559	20	8	4.08001	8.55841	6.73509	0.786956
ENSMUSG00000097166	9330179D12Rik	RIKEN cDNA 9330179D12 gene [Source:MGI Symbol;Acc:MGI:1924808]	0.000785586	0.00985995	24	4	3.53553	9.29889	2.32323	0.24984		1	1	20	10	2.12132	6.85519	0.224477	0.0327456		0.00498223	0.0592007	20	2	1.89505	4.70653	2.65445	0.563994
ENSMUSG00000097183	Gm17501	predicted gene, 17501 [Source:MGI Symbol;Acc:MGI:4937135]	1.68445e-06	5.14618e-05	24	2	27.5772	69.2222	29.5184	0.42643		1	1	24	18	13.435	73.6111	0.860365	0.011688		0.00444048	0.0539576	24	2	10.6066	59.4722	10.7857	0.181357
ENSMUSG00000097324	Carmn	cardiac mesoderm enhancer-associated non-coding RNA [Source:MGI Symbol;Acc:MGI:4439832]	7.87336e-09	5.53387e-07	24	2	16.571	34.8167	16.0807	0.461868		0.394934	1	24	20	7.29381	35.1939	3.40443	0.0967334		2.46172e-06	0.000128948	20	18	12.1198	27.1954	14.1457	0.520151
ENSMUSG00000097375	6720427I07Rik	RIKEN cDNA 6720427I07 gene [Source:MGI Symbol;Acc:MGI:1924398]	0.0201992	0.157049	24	2	7.77817	56.25	15.7073	0.279241		0.0979977	0.458377	24	20	7.07107	76.1944	10.8123	0.141904		0.0133777	0.129114	20	0	13.435	66.5176	10.0608	0.15125
ENSMUSG00000097451	Rian	RNA imprinted and accumulated in nucleus [Source:MGI Symbol;Acc:MGI:1922995]	1.27074e-09	1.30879e-07	24	4	114.198	352.167	139.503	0.396126		0.368073	1	24	18	68.5894	375.562	32.2606	0.0858996		1.04325e-05	0.000412644	24	2	47.3762	252.862	64.1887	0.253848
ENSMUSG00000097487	Ptges3l	prostaglandin E synthase 3 like [Source:MGI Symbol;Acc:MGI:1916146]	0.00116118	0.0137806	20	4	10.2884	52.8919	17.929	0.338974		0.0662772	0.333665	24	4	17.5681	71.8064	3.55152	0.0494596		0.00102062	0.0166101	24	6	12.3691	65.5567	9.15774	0.139692
ENSMUSG00000097613	Gm17597	predicted gene, 17597 [Source:MGI Symbol;Acc:MGI:4937231]	0.00331922	0.033969	24	12	1.41421	1.77778	1.70498	0.959052		0.106655	0.491068	20	12	0.707107	1.60274	0.967961	0.603942		0.0419624	0.313723	20	10	1.38593	1.59779	1.08008	0.675986
ENSMUSG00000097622	A330033J07Rik	RIKEN cDNA A330033J07 gene [Source:MGI Symbol;Acc:MGI:2444369]	0.034723	0.246626	24	4	0.707107	2.54861	1.56124	0.612584		1	1	20	4	0.707107	3.65441	0.567056	0.15517		0.000840783	0.0143267	24	4	1.41421	2.41694	1.70644	0.706032
ENSMUSG00000097640	Gm20033	predicted gene, 20033 [Source:MGI Symbol;Acc:MGI:5012218]	0.0330636	0.236169	24	6	5.01869	14.7706	2.7933	0.189113		0.0633254	0.320418	20	6	4.18607	18.2162	4.15914	0.228322		0.00395327	0.0493295	20	4	2.99813	12.3756	5.97988	0.483198
ENSMUSG00000097684	Gm26645	predicted gene, 26645 [Source:MGI Symbol;Acc:MGI:5477139]	0.00419687	0.0413948	24	4	2.82843	8.38889	4.37626	0.521674		1	1	20	10	2.82843	10.0512	0.807092	0.0802982		0.00921637	0.096991	24	4	2.82843	6.75	2.83081	0.419379
ENSMUSG00000097697	4833412C05Rik	RIKEN cDNA 4833412C05 gene [Source:MGI Symbol;Acc:MGI:1921154]	1.86781e-08	1.14368e-06	24	4	25.1023	66.0278	31.6237	0.478946		0.632609	1	24	22	2.12132	83.4167	15.6366	0.187451		7.51115e-08	7.77753e-06	24	4	21.39	66.7778	18.1692	0.272084
ENSMUSG00000097727	F630040K05Rik	RIKEN cDNA F630040K05 gene [Source:MGI Symbol;Acc:MGI:4437734]	0.00294686	0.0305956	20	10	1.03945	3.33127	0.86763	0.26045		0.368073	1	20	6	2.03647	4.87594	2.06237	0.422968		0.0272278	0.224361	20	4	1.40714	4.31513	2.5593	0.593098
ENSMUSG00000097729	2310015A10Rik	RIKEN cDNA 2310015A10 gene [Source:MGI Symbol;Acc:MGI:1916798]	5.60365e-06	0.000144351	24	2	29.1682	179.917	42.3532	0.235404		0.120988	0.545071	24	20	19.0919	188.82	13.6467	0.0722737		0.0363825	0.279317	20	4	12.0208	151.431	15.9081	0.105052
ENSMUSG00000097767	Miat	myocardial infarction associated transcript (non-protein coding) [Source:MGI Symbol;Acc:MGI:2444886]	0.000958301	0.011748	24	2	5.21491	19.0314	4.18231	0.219758		1	1	24	18	4.15779	22.6581	0.217497	0.0095991		2.0602e-05	0.000713638	20	18	6.36396	14.1393	6.02085	0.425825
ENSMUSG00000097785	B230217O12Rik	RIKEN cDNA B230217O12 gene [Source:MGI Symbol;Acc:MGI:2444948]	0.00159762	0.0181896	24	4	3.53553	15.7153	6.61806	0.421122		0.330854	1	20	8	2.82843	17.6044	1.99622	0.113393		0.0460646	0.33565	24	2	2.26628	13.8006	4.14617	0.300435
ENSMUSG00000097823	Gm16701	predicted gene, 16701 [Source:MGI Symbol;Acc:MGI:4439625]	0.0108206	0.0925573	24	4	6.71751	30.3333	9.94444	0.327839		1	1	24	0	6.36396	27.8056	8.98659	0.323194		4.651e-05	0.00139882	24	4	5.45886	17.1867	2.4204	0.14083
ENSMUSG00000097832	Gm26912	predicted gene, 26912 [Source:MGI Symbol;Acc:MGI:5477406]	0.0315411	0.227565	20	8	2.82843	11.6138	1.69652	0.146079		0.136773	0.598967	20	4	2.82843	10.6721	3.29868	0.309096		0.0363825	0.279317	20	2	0.707107	10.3429	2.81317	0.27199
ENSMUSG00000097960	A330074K22Rik	RIKEN cDNA A330074K22 gene [Source:MGI Symbol;Acc:MGI:3045392]	0.000373469	0.00517591	24	4	3.53553	7.5	3.38636	0.451515		0.160745	0.681457	20	18	2.82843	6.89992	2.80238	0.406147		0.0419624	0.313723	20	18	2.12132	5.34273	2.1964	0.4111
ENSMUSG00000097994	Gm26982	predicted gene, 26982 [Source:MGI Symbol;Acc:MGI:5504097]	0.000158207	0.00247473	24	4	17.6777	59.1944	14.4141	0.243505		0.612707	1	24	4	4.24264	50.0833	1.35859	0.0271265		1.74223e-05	0.000622843	24	4	8.48528	49.6667	3.93434	0.079215
ENSMUSG00000098098	Bvht	braveheart long non-coding RNA [Source:MGI Symbol;Acc:MGI:5434104]	1.27074e-09	1.30879e-07	24	4	107.148	318.583	99.4627	0.312203		0.188277	0.772859	0	NaN	0	375.17	NA	NA		0.0201992	0.178793	20	18	75.6816	296.131	70.5833	0.238352
ENSMUSG00000098306	Gm28040	predicted gene, 28040 [Source:MGI Symbol;Acc:MGI:5547776]	0.0133777	0.110643	20	8	60.3869	341.472	55.2398	0.161769		0.0578723	0.297974	20	0	38.4666	290.738	43.2726	0.148837		0.00625152	0.0710368	0	NaN	0	386.565	NA	NA
ENSMUSG00000099398	Ms4a14	membrane-spanning 4-domains, subfamily A, member 14 [Source:MGI Symbol;Acc:MGI:2686122]	0.00395327	0.039313	24	4	3.53553	13.5833	1.97727	0.145566		1	1	20	16	2.82843	21.243	1.21443	0.0571685		0.0286232	0.233668	20	16	2.82843	13.981	4.68288	0.334945
ENSMUSG00000100039	Gm28959	predicted gene 28959 [Source:MGI Symbol;Acc:MGI:5579665]	0.0300186	0.217691	20	14	25.2084	126.064	32.3832	0.256879		1	1	20	10	17.8615	144.788	18.2258	0.125879		0.000227086	0.00496336	20	14	35.3553	130.08	49.4486	0.38014
ENSMUSG00000100075	1700018L02Rik	RIKEN cDNA 1700018L02 gene [Source:MGI Symbol;Acc:MGI:1914579]	0.00245572	0.026229	24	4	6.965	23.4022	3.52884	0.150791		0.453603	1	24	0	3.37997	18.7653	3.32893	0.177398		0.0173605	0.15898	24	2	3.5921	19.1342	4.81131	0.251451
ENSMUSG00000101234	1700007E05Rik	RIKEN cDNA 1700007E05 gene [Source:MGI Symbol;Acc:MGI:2149745]	0.0286232	0.210121	24	16	1.41421	3.86111	8.22727	2.1308		0.355419	1	20	18	0.72832	1.83649	0.806812	0.439323		0.0164715	0.151629	20	16	1.41421	2.55894	3.26734	1.27683
ENSMUSG00000101389	Ms4a4a	membrane-spanning 4-domains, subfamily A, member 4A [Source:MGI Symbol;Acc:MGI:3643932]	7.99763e-06	0.000194445	24	4	25.873	119.823	49.251	0.41103		0.718774	1	24	2	14.63	99.2178	1.94519	0.0196052		0.00102062	0.0166101	20	12	7.53069	108.245	27.9361	0.258083
ENSMUSG00000101970	Chaserr	CHD2 adjacent suppressive regulatory RNA [Source:MGI Symbol;Acc:MGI:1916420]	1.03214e-06	3.35291e-05	24	2	67.6913	407.793	83.0232	0.203592		0.42342	1	20	18	31.24	473.787	27.8465	0.0587743		0.0330636	0.260068	20	18	69.848	427.51	39.7533	0.0929879
ENSMUSG00000102373	9530018H14Rik	RIKEN cDNA 9530018H14 gene [Source:MGI Symbol;Acc:MGI:1924645]	0.0482011	0.323531	24	2	4.12774	10.6964	4.39047	0.410462		0.0528402	0.277209	20	6	10.6985	32.439	9.20949	0.283901		0.0482011	0.3457	24	2	11.2359	16.2747	7.86396	0.483201
ENSMUSG00000102697	Pcdhac2	protocadherin alpha subfamily C, 2 [Source:MGI Symbol;Acc:MGI:1891443]	4.22699e-08	2.24662e-06	20	6	21.4395	36.4047	21.0995	0.579582		1	1	24	18	6.10587	26.7228	4.10522	0.153622		0.0127076	0.123968	20	6	8.60549	23.252	7.20647	0.309929
ENSMUSG00000102742	Pcdhga11	protocadherin gamma subfamily A, 11 [Source:MGI Symbol;Acc:MGI:1935228]	0.000399415	0.00547271	20	6	12.2259	26.9276	10.2438	0.380422		0.0505206	0.267802	20	2	5.24673	30.36	9.55652	0.314773		0.00204807	0.0292583	20	4	8.29436	22.959	13.347	0.58134
ENSMUSG00000102796	Gm37711	predicted gene, 37711 [Source:MGI Symbol;Acc:MGI:5610939]	4.651e-05	0.000864954	24	4	5.65685	24.5833	11.0909	0.451156		0.318943	1	20	6	4.24264	21.0313	7.07987	0.336635		0.0439282	0.322801	24	4	4.94975	15.1389	6.91919	0.457048
ENSMUSG00000103187	Gm37087	predicted gene, 37087 [Source:MGI Symbol;Acc:MGI:5610315]	0.00312286	0.0321181	24	16	878.235	3559.8	185.261	0.0520425		0.136773	0.598967	20	18	1854.25	3826.57	1167.37	0.305069		0.0108206	0.109235	20	14	2.99813	7805.84	1915.73	0.245423
ENSMUSG00000103270	Gm37915	predicted gene, 37915 [Source:MGI Symbol;Acc:MGI:5611143]	0.0133777	0.110643	20	8	21.093	31.2604	18.5974	0.594918		0.765296	1	20	4	6.72459	32.4461	9.23426	0.284603		0.00131949	0.020507	24	22	19.7884	32.275	18.5916	0.576038
ENSMUSG00000103310	Pcdha12	protocadherin alpha 12 [Source:MGI Symbol;Acc:MGI:1298370]	0.00419687	0.0413948	24	4	5.199	14.7072	6.11896	0.416052		0.228474	0.905681	20	8	4.42649	11.654	4.54158	0.3897		0.0246724	0.20852	24	0	4.16486	9.75917	5.69765	0.583826
ENSMUSG00000103593	Gm37352	predicted gene, 37352 [Source:MGI Symbol;Acc:MGI:5610580]	0.0439282	0.299427	20	6	11.6743	41.0219	10.0088	0.243987		0.368073	1	20	4	2.87792	41.6759	5.83421	0.13999		0.0286232	0.233668	20	6	11.7521	49.1486	14.1516	0.287935
ENSMUSG00000103793	Pcdhga6	protocadherin gamma subfamily A, 6 [Source:MGI Symbol;Acc:MGI:1935218]	0.0182495	0.144269	24	4	12.3779	34.9556	9.67669	0.276828		1	1	20	0	7.93374	25.9871	4.17087	0.160498		0.00169767	0.0251317	24	4	10.9884	25.4025	12.6145	0.496584
ENSMUSG00000104063	Pcdhgb7	protocadherin gamma subfamily B, 7 [Source:MGI Symbol;Acc:MGI:1935199]	0.00871612	0.0769274	24	6	15.7579	37.58	16.0305	0.426569		0.0825145	0.398126	24	2	6.88015	35.6275	10.4236	0.292572		0.0164715	0.151629	24	4	9.76691	32.2278	8.45588	0.262379
ENSMUSG00000104148	Pcdha2	protocadherin alpha 2 [Source:MGI Symbol;Acc:MGI:2681880]	0.0201992	0.157049	24	6	5.52604	9.92667	5.51655	0.555731		0.555081	1	24	20	1.80312	5.93278	3.17638	0.535395		0.0272278	0.224361	20	4	2.34759	4.23997	4.16431	0.982156
ENSMUSG00000105076	A930003O13Rik	RIKEN cDNA A930003O13 gene [Source:MGI Symbol;Acc:MGI:3612704]	0.0272278	0.201253	20	4	1.41421	3.05066	2.79187	0.915169		1	1	20	8	0.707107	3.01323	0.510169	0.16931		0.00591773	0.0683149	20	6	1.41421	2.32229	1.94302	0.83668
ENSMUSG00000105135	Gm43667	predicted gene 43667 [Source:MGI Symbol;Acc:MGI:5663804]	6.37238e-05	0.00113207	24	4	8.83883	57.3056	28.298	0.493809		1	1	24	0	12.3744	63.8992	3.72781	0.0583389		0.0127076	0.123968	24	4	6.71751	55.1714	7.24298	0.131281
ENSMUSG00000105300	Gm30613	predicted gene, 30613 [Source:MGI Symbol;Acc:MGI:5589772]	0.000196523	0.0029707	20	8	32.6188	141.466	29.7932	0.210603		1	1	24	22	4.03051	120.282	4.05492	0.0337117		0.00395327	0.0493295	20	6	24.473	146.955	28.8532	0.19634
ENSMUSG00000105471	A430073D23Rik	RIKEN cDNA A430073D23 gene [Source:MGI Symbol;Acc:MGI:4361019]	0.0272278	0.201253	24	2	5.33159	53.2672	6.07276	0.114006		0.438511	1	20	0	4.53255	56.7088	4.60746	0.0812479		0.00089598	0.0149337	24	2	9.40098	50.7836	10.9293	0.215214
ENSMUSG00000105504	Gbp5	guanylate binding protein 5 [Source:MGI Symbol;Acc:MGI:2429943]	0.00131949	0.0153916	20	6	29.0833	116.578	36.0497	0.309232		0.307739	1	20	16	21.2132	138.089	27.4396	0.19871		0.00498223	0.0592007	20	18	64.3538	134.228	63.0482	0.469711
ENSMUSG00000105747	Igkv13-64	immunoglobulin kappa chain variable 13-64 [Source:MGI Symbol;Acc:MGI:5009834]	0.0399966	0.276925	24	10	7.01096	9.58583	8.45481	0.882011		0.0899635	0.427277	24	2	1.52735	4.36222	0.850969	0.195077		0.0141147	0.134969	20	12	3.69817	10.9209	5.65763	0.518055
ENSMUSG00000105867	Gm42517	predicted gene 42517 [Source:MGI Symbol;Acc:MGI:5662654]	0.000146575	0.00230896	24	2	12.0208	30.4167	13.7545	0.452203		0.154542	0.661593	20	4	4.94975	27.2183	9.78406	0.359466		0.000227086	0.00496336	24	4	7.77817	21.6944	4.92172	0.226865
ENSMUSG00000105957	Gm43254	predicted gene 43254 [Source:MGI Symbol;Acc:MGI:5663391]	0.00016984	0.00262272	20	6	9.06511	41.3349	11.194	0.270813		0.0724218	0.35859	20	4	4.36992	45.1133	9.77342	0.216642		0.000840783	0.0143267	20	4	13.0108	40.7821	15.0125	0.368115
ENSMUSG00000106078	Gm43697	predicted gene 43697 [Source:MGI Symbol;Acc:MGI:5663834]	7.51115e-08	3.66618e-06	24	16	15.9099	32.1389	40.1717	1.24994		0.0662772	0.333665	20	16	4.24264	12.609	13.5252	1.07266		3.42539e-19	6.62081e-15	24	16	31.8198	26.4444	54.9747	2.07888
ENSMUSG00000106205	C230096K16Rik	RIKEN cDNA C230096K16 gene [Source:MGI Symbol;Acc:MGI:3041194]	0.00373443	0.0375489	24	2	4.24264	25.9978	4.29152	0.165073		0.865629	1	24	2	1.19501	26.6614	0.000877346	3.2907e-05		0.000373469	0.00748565	20	18	6.36396	22.4275	5.48228	0.244445
ENSMUSG00000106464	C130083M11Rik	RIKEN cDNA C130083M11 gene [Source:MGI Symbol;Acc:MGI:3041216]	0.000244564	0.00358204	20	2	8.48528	25.0938	10.0026	0.398607		1	1	24	0	4.24264	27.7647	3.0929	0.111397		0.0182495	0.164985	24	2	5.65685	22.34	7.16333	0.32065
ENSMUSG00000106734	Gm20559	predicted gene, 20559 [Source:MGI Symbol;Acc:MGI:5295666]	0.00245572	0.026229	24	14	94.6215	300.243	75.2217	0.250536		0.394934	1	20	18	82.2365	362.175	60.6836	0.167554		0.000399415	0.00784835	20	18	94.8937	383.229	158.991	0.414873
ENSMUSG00000106874	Gm20186	predicted gene, 20186 [Source:MGI Symbol;Acc:MGI:5012371]	9.52952e-06	0.000226467	20	4	45.3114	350.441	65.5927	0.187172		1	1	20	0	21.5243	379.289	8.40116	0.0221497		0.00699136	0.0778719	20	4	36.713	352.903	42.924	0.121631
ENSMUSG00000106951	5930430L01Rik	RIKEN cDNA 5930430L01 gene [Source:MGI Symbol;Acc:MGI:2443110]	2.46172e-06	7.09117e-05	20	8	12.6855	41.2108	10.5332	0.255593		0.219783	0.87614	20	4	1.97283	39.6418	7.70018	0.194244		0.000136447	0.00328845	20	4	10.6066	33.2185	12.4498	0.374784
ENSMUSG00000106981	Gm45495	predicted gene 45495 [Source:MGI Symbol;Acc:MGI:5791331]	0.00231482	0.0250051	20	6	14.8492	60.5333	15.7477	0.26015		0.537219	1	24	0	4.24264	66.6389	7.24234	0.10868		0.000301974	0.00625142	20	6	13.435	62.853	12.2475	0.194859
ENSMUSG00000106995	Gm33167	predicted gene, 33167 [Source:MGI Symbol;Acc:MGI:5592326]	0.000491995	0.00659473	20	4	4.99924	17.697	7.69515	0.434828		0.228474	0.905681	20	8	4.99924	19.8678	3.08417	0.155235		0.00180994	0.0264761	24	2	4.24618	13.9133	5.72245	0.411292
ENSMUSG00000107019	Gm43682	predicted gene 43682 [Source:MGI Symbol;Acc:MGI:5663819]	1.13354e-05	0.000262707	24	4	5.65685	17.2778	7.70202	0.445776		0.555081	1	20	6	3.53553	14.5334	3.88431	0.267268		0.00351559	0.0450708	20	4	3.53553	10.8131	3.62918	0.335629
ENSMUSG00000107182	Gm43268	predicted gene 43268 [Source:MGI Symbol;Acc:MGI:5663405]	0.00073676	0.00933197	24	4	5.3033	19.8889	8.94192	0.449594		1	1	20	8	7.07107	25.1415	3.10946	0.123678		0.00294686	0.0391649	24	4	3.53553	17.2778	4.89394	0.283251
[truncated: 114 more rows]
